# Supplementary material for: Anaplasma phagocytophilum evolves in geographical and biotic niches of vertebrates and ticks
Source: Parasit Vectors. 2019 Jun 28;12:328. doi: 10.1186/s13071-019-3583-8 (PMC6599317; doi:10.1186/s13071-019-3583-8)
Supplement: Supplementary file 1 — Additional file 1: Table S1. The dataset including all haplotypes recorded in this study, with details on the source of isolate (tick or vertebrate), the phylogenetic cluster in which it is classified and the complete sequence of the fragment. [file 13071_2019_3583_MOESM1_ESM.xlsx]

## Sheet: Table S1 CompleteDatabase
Additional file 1: Table S1. The dataset including all haplotypes recorded in this study
Isolate code	Source of Isolate	Country of collection	High taxonomic classification	Continent	Nesthaplotype	Cluster	Fragment	LF haplotype	Sequence 5' - 3'
NW91xb2	Alces alces	Norway	Artiodactyla	Europe	9	1	LF	7	GGATATCTTTCGCCTTACTTTGTTACAAATGCTGAAAAAATGCTGGTGGAATTTGAAAATCCATACATATTCCTTACTGAAAAGAAGATTAATCTTGTACAAAGCATTCTACCAATCTTAGAAAACGTTGCACGGTCTGGAAGACCATTGCTCATCATAGCTGAAGACGTTGAAGGTGAAGCTCTGAGCACGCTTGTACTCAATAAGCTCCGTGGTGGCCTTCAAGTTGCTGCTGTAAAGGCGCCTGGCTTCGGTGACAGGAGAAAAGACATGCTTGGCGATATTGCTGTAATAGTAGGCGCTAAGTATGTAGTAAATGACGAGCTTGCTGTTAAGATGGAAGACATCGCTCTAAGCGATCTTGGTACTGCTAAGAGCGTACGCATCACAAAAGACGCA…
KC800986	Alces alces	Sweden	Artiodactyla	Europe	16	1	LF	15	GTTTAGGAGGTTCAAAAATGTCAAATACGGTAGTCACGGGTGAGGTATTAGATAAGTCTATTAGGGAGGTAGTACGCATCCTAGAAGATGCAGTTGGTTGTACTGCTGGTCCTAAAGGCCTCACTGTAGCGATTAGTAAGCCTTATGGGTCGCCAGAGATCACAAAGGATGGCTACAAGGTAATGAAGAGTATAAAGCCTGAAGAACCACTGGCTGCCGCTATAGCGAGCATCATTACTCAGAGTGCTTCTCAGTGTAATGATAAGGTGGGAGATGGAACTACTACATGCTCCATACTAACAGCAAAAGTGATTGAAGAAGTCTCAAAAGCGAAAGCTGCTGGATCTGATATTGTTAGCATAAAGAATGGTATTCTCAAGGCTAAGGAAGCGGTTCTTA…
NW93xc1	Alces alces	Norway	Artiodactyla	Europe	35	1	LF	2	GGATATCTTTCGCCTTACTTTGTTACAAATGCTGAAAAAATGCTGGTGGAATTTGAAAATCCATACATATTCCTTACTGAAAAGAAGATTAATCTTGTACAAAGCATTCTACCAATCTTAGAAAACGTTGCACGGTCTGGAAGACCATTGCTCATCATAGCTGAAGACGTTGAAGGTGAAGCTCTGAGCACGCTTGTACTCAATAAGCTCCGTGGTGGCCTTCAAGTTGCTGCTGTAAAGGCGCCTGGTTTTGGTGACAGGAGAAAAGACATGCTTGGCGATATTGCTGTAATAGTAGGCGCTAAGTATGTAGTAAATGACGAGCTTGCTGTTAAGATGGAAGATATCGCTCTAAGCGATCTTGGTACTGCTAAGAGCGTACGCATCACAAAAGACGCA…
NW91xa5	Alces alces	Norway	Artiodactyla	Europe	35	1	LF	2	GGATATCTTTCGCCTTACTTTGTTACAAATGCTGAAAAAATGCTGGTGGAATTTGAAAATCCATACATATTCCTTACTGAAAAGAAGATTAATCTTGTACAAAGCATTCTACCAATCTTAGAAAACGTTGCACGGTCTGGAAGACCATTGCTCATCATAGCTGAAGACGTTGAAGGTGAAGCTCTGAGCACGCTTGTACTCAATAAGCTCCGTGGTGGCCTTCAAGTTGCTGCTGTAAAGGCGCCTGGTTTTGGTGACAGGAGAAAAGACATGCTTGGCGATATTGCTGTAATAGTAGGCGCTAAGTATGTAGTAAATGACGAGCTTGCTGTTAAGATGGAAGATATCGCTCTAAGCGATCTTGGTACTGCTAAGAGCGTACGCATCACAAAAGACGCA…
NW91xd2	Alces alces	Norway	Artiodactyla	Europe	35	1	LF	81	GGATATCTTTCGCCTTACTTTGTTACAAATGCTGAAAAAATGCTGGTGGAATTTGAAAATCCATACATATTCCTTACTGAAAAGAAGATTAATCTTGTACAAAGCATTCTACCAATCTTAGAAAACGTTGCACGGTCTGGAAGACCATTGCTCATCATAGCTGAAGACGTTGAAGGTGAAGCTCTGAGCACGCTTGTACTCAATAAGCTCCGTGGTGGCCTTCAAGTTGCTGCTGTAAAGGCGCCTGGTTTTGGTGACAGGAGAAAAGACATGCTTGGCGATATTGCTGTAATAGTAGGCGCTAAGTATGTAGTAAATGACGAGCTTGCTGTTAAGATGGAAGATATCGCTCTAAGCGATCTTGGTACTGCTAAGAGCGTACGCATCACAAAAGACGCA…
NW93xb6	Alces alces	Norway	Artiodactyla	Europe	36	1	LF	68	GGATATCTTTCGCCTTACTTTGTTACAAATGCTGAAAAAATGCTGGTGGAATTTGAAAATCCATACATATTCCTTACTGAAAAGAAGATTAATCTTGTACAAAGCATTCTACCAATCTTAGAAAACGTTGCACGGTCTGGAAGACCATTGCTCATCATAGCTGAAGACGTTGAAGGTGAAGCTCTTAGCACGCTTGTACTCAATAAGCTCCGTGGTGGCCTTCAAGTTGCTGCTGTAAAGGCGCCTGGTTTTGGTGACAGGAGAAAAGACATGCTTGGCGATATTGCTGTAATAGTAGGCGCTAAGTATGTAGTAAATGACGAGCTTGCTGTTAAGATGGAAGATATCGCTCTAAGCGATCTTGGTACTGCTAAGAGCGTACGCATCACAAAAGACGCA…
NW91xc6	Alces alces	Norway	Artiodactyla	Europe	36	1	LF	56	GGATATCTTTCGCCTTACTTTGTTACAAATGCTGAAAAAATGCTGGTGGAATTTGAAAATCCATACATATTCCTTACTGAAAAGAAGATTAATCTTGTACAAAGCATTCTACCAATCTTAGAAAACGTTGCACGGTCTGGAAGACCATTGCTCATCATAGCTGAAGACGTTGAAGGTGAAGCTCTTAGCACGCTTGTACTCAATAAGCTCCGTGGTGGCCTTCAAGTTGCTGCTGTAAAGGCGCCTGGTTTTGGTGACAGGAGAAAAGACATGCTTGGCGATATTGCTGTAATAGTAGGCGCTAAGTATGTAGTAAATGACGAGCTTGCTGTTAAGATGGAAGATATCGCTCTAAGCGATCTTGGTACTGCTAAGAGCGTACGCATCACAAAAGACGCA…
NW91xc8	Alces alces	Norway	Artiodactyla	Europe	36	1	LF	56	GGATATCTTTCGCCTTACTTTGTTACAAATGCTGAAAAAATGCTGGTGGAATTTGAAAATCCATACATATTCCTTACTGAAAAGAAGATTAATCTTGTACAAAGCATTCTACCAATCTTAGAAAACGTTGCACGGTCTGGAAGACCATTGCTCATCATAGCTGAAGACGTTGAAGGTGAAGCTCTTAGCACGCTTGTACTCAATAAGCTCCGTGGTGGCCTTCAAGTTGCTGCTGTAAAGGCGCCTGGTTTTGGTGACAGGAGAAAAGACATGCTTGGCGATATTGCTGTAATAGTAGGCGCTAAGTATGTAGTAAATGACGAGCTTGCTGTTAAGATGGAAGATATCGCTCTAAGCGATCTTGGTACTGCTAAGAGCGTACGCATCACAAAAGACGCA…
NW93xg8	Alces alces	Norway	Artiodactyla	Europe	37	1	LF	92	GGATATCTTTCGCCTTACTTTGTTACAAATGCTGAAAAAATGCTGGTGGAATTTGAAAATCCATACATATTCCTTACTGAAAAGAAGATTAATCTTGTACAAAGCATTCTACCAATCTTAGAAAACGTTGCACGGTCTGGAAGACCATTGCTCATCATAGCTGAAGATGTTGAAGGTGAAGCTCTGAGCACGCTTGTACTCAATAAGCTCCGTGGTGGCCTTCAAGTTGCTGCTGTAAAGGCGCCTGGTTTTGGTGACAGGAGAAAAGACATGCTTGGCGATATTGCTGTAATAGTAGGCGCTAAGTATGTAGTAAATGACGAGCTTGCTGTTAAGATGGAAGATATCGCTCTAAGCGATCTTGGTACTGCTAAGAGCGTACGCATCACAAAAGACGCA…
NW93xd6	Alces alces	Norway	Artiodactyla	Europe	38	1	LF	83	GGATATCTTTCGCCTTACTTTGTTACAAATGCTGAAAAAATGCTGGTGGAATTTGAAAATCCATACATATTCCTTACTGAAAAGAAGATTAATCTTGTACAAAGCATTCTACCAATCTTAGAAAACGTTGCACGGTCTGGAAGACCATTGCTCATCATAGCTGAAGACGTTGAAGGTGAAGCTCTGAGCACGCTTGTACTCAATAAGCTCCGTGGTGGCCTTCAAGTTGCTGCTGTAAAGGCGCCTGGTTTTGGTGACAGGAGAAAAGACATGCTTGGCGATATTGCTGTAATAGTAGGCGCTAAGTATGTAGTAAATGACGAGCTTGCTGTTAAGATGGAAGATATCGCTCTAAGCGATCTTGGTACTGCTAAGAGCGTACGCATCACAAAAGACGCG…
NW93xc3	Alces alces	Norway	Artiodactyla	Europe	38	1	LF	83	GGATATCTTTCGCCTTACTTTGTTACAAATGCTGAAAAAATGCTGGTGGAATTTGAAAATCCATACATATTCCTTACTGAAAAGAAGATTAATCTTGTACAAAGCATTCTACCAATCTTAGAAAACGTTGCACGGTCTGGAAGACCATTGCTCATCATAGCTGAAGACGTTGAAGGTGAAGCTCTGAGCACGCTTGTACTCAATAAGCTCCGTGGTGGCCTTCAAGTTGCTGCTGTAAAGGCGCCTGGTTTTGGTGACAGGAGAAAAGACATGCTTGGCGATATTGCTGTAATAGTAGGCGCTAAGTATGTAGTAAATGACGAGCTTGCTGTTAAGATGGAAGATATCGCTCTAAGCGATCTTGGTACTGCTAAGAGCGTACGCATCACAAAAGACGCG…
NW91xa8	Alces alces	Norway	Artiodactyla	Europe	38	1	LF	83	GGATATCTTTCGCCTTACTTTGTTACAAATGCTGAAAAAATGCTGGTGGAATTTGAAAATCCATACATATTCCTTACTGAAAAGAAGATTAATCTTGTACAAAGCATTCTACCAATCTTAGAAAACGTTGCACGGTCTGGAAGACCATTGCTCATCATAGCTGAAGACGTTGAAGGTGAAGCTCTGAGCACGCTTGTACTCAATAAGCTCCGTGGTGGCCTTCAAGTTGCTGCTGTAAAGGCGCCTGGTTTTGGTGACAGGAGAAAAGACATGCTTGGCGATATTGCTGTAATAGTAGGCGCTAAGTATGTAGTAAATGACGAGCTTGCTGTTAAGATGGAAGATATCGCTCTAAGCGATCTTGGTACTGCTAAGAGCGTACGCATCACAAAAGACGCG…
NW91xe7	Alces alces	Norway	Artiodactyla	Europe	41	1	LF	87	GGATATCTTTCGCCTTACTTTGTTACAAATGCTGAAAAAATGCTGGTGGAATTTGAAAATCCATACATATTCCTTACTGAAAAGAAGATTAATCTTGTACAAAGCATTCTACCAATCTTAGAAAACGTTGCACGGTCTGGAAGACCATTGCTCATCATAGCTGAAGACGTTGAAGGTGAAGCTCTGAGCACGCTTGTACTCAATAAGCTCCGTGGTGGCCTTCAAGTTGCTGCTGTGAAGGCGCCTGGTTTTGGTGACAGGAGAAAAGACATGCTTGGCGATATTGCTGTAATAGTAGGCGCTAAGTATGTAGTAAATGACGAGCTTGCTGTTAAGATGGAAGATATCGCTCTAAGCGATCTTGGTACTGCTAAGAGCGTACGCATCACAAAAGACGCA…
NW91xc3	Alces alces	Norway	Artiodactyla	Europe	43	1	LF	89	GGATATCTTTCGCCTTACTTTGTTACAAATGCTGAAAAAATGCTGGTGGAATTTGAAAATCCATACATATTCCTTACTGAAAAGAAGATTAATCTTGTACAAAGCATTCTACCAATCTTAGAAAACGTTGCACGGTCTGGAAGACCATTGCTCATCATAGCTGAAGACGTTGAAGGTGAAGCTCTGAGCACGCTTGTACTCAATAAGCTACGTGGTGGCCTTCAAGTTGCTGCTGTAAAGGCGCCTGGTTTTGGTGACAGGAGAAAAGACATGCTTGGCGATATTGCTGTAATAGTAGGCGCTAAGTATGTAGTAAATGACGAGCTTGCTGTTAAGATGGAAGATATCGCTCTAAGCGATCTTGGTACTGCTAAGAGCGTACGCATCACAAAAGACGCA…
NW94xc5	Alces alces	Norway	Artiodactyla	Europe	45	1	LF	48	GGATATCTTTCGCCTTACTTTGTTACAAATGCTGAAAAAATGCTGGTGGAATTTGAAAATCCATACATATTCCTTACTGAAAAGAAGATTAATCTTGTACAAAGCATTCTACCAATCTTAGAAAACGTTGCACGGTCTGGAAGACCATTGCTCATCATAGCTGAAGACGTTGAAGGTGAAGCTCTTAGCACGCTTGTACTCAATAAGCTCCGTGGTGGCCTTCAAGTTGCTGCTGTAAAGGCGCCTGGTTTTGGTGACAGGAGAAAAGACATGCTTGGCGATATTGCTGTAATAGTAGGCGCTAAGTATGTAGTAAATGACGAGCTTGCTGTTAAGATGGAAGATATCGCTCTAAGCGATCTTGGTACTGCTAAGAGCGTACGCATCACAAAAGACGCA…
NW91xc5	Alces alces	Norway	Artiodactyla	Europe	49	1			TTGTTACAAATGCTGAAAAAATGCTGGTGGAATTTGAAAATCCATACATATTCCTTACTGAAAAGAAGATTAATCTTGTACAAAGCATTCTACCAATCTTAGAAAACGTTGCACGGTCTGGAAGGCCATTGCTCATCATAGCTGAAGACGTTGAAGGTGAAGCTCTTAGCACGCTTGTACTCAATAAGCTCCGTGGTGGCCTTCAAGTTGCTGCTGTAAAGGCGCCTGGTTTTGGTGACAGGAGAAAAGACATGCTTGGCGATATTGCTGTAATAGTAGGCGCTAAGTATGTAGTAAATGACGAGCTTGCTGTTAAGATGGAAGATATCGCTCTAAGCGATCTTGGTACTGCTAAGAGCGTACGCATCACAAAAGACGCAACTACTATCATAGGTAGTG…
NW91xb3	Alces alces	Norway	Artiodactyla	Europe	49	1	LF	7	GGATATCTTTCGCCTTACTTTGTTACAAATGCTGAAAAAATGCTGGTGGAATTTGAAAATCCATACATATTCCTTACTGAAAAGAAGATTAATCTTGTACAAAGCATTCTACCAATCTTAGAAAACGTTGCACGGTCTGGAAGGCCATTGCTCATCATAGCTGAAGACGTTGAAGGTGAAGCTCTTAGCACGCTTGTACTCAATAAGCTCCGTGGTGGCCTTCAAGTTGCTGCTGTAAAGGCGCCTGGTTTTGGTGACAGGAGAAAAGACATGCTTGGCGATATTGCTGTAATAGTAGGCGCTAAGTATGTAGTAAATGACGAGCTTGCTGTTAAGATGGAAGATATCGCTCTAAGCGATCTTGGTACTGCTAAGAGCGTACGCATCACAAAAGACGCA…
NW93xa10	Alces alces	Norway	Artiodactyla	Europe	49	1	LF	7	GGATATCTTTCGCCTTACTTTGTTACAAATGCTGAAAAAATGCTGGTGGAATTTGAAAATCCATACATATTCCTTACTGAAAAGAAGATTAATCTTGTACAAAGCATTCTACCAATCTTAGAAAACGTTGCACGGTCTGGAAGGCCATTGCTCATCATAGCTGAAGACGTTGAAGGTGAAGCTCTTAGCACGCTTGTACTCAATAAGCTCCGTGGTGGCCTTCAAGTTGCTGCTGTAAAGGCGCCTGGTTTTGGTGACAGGAGAAAAGACATGCTTGGCGATATTGCTGTAATAGTAGGCGCTAAGTATGTAGTAAATGACGAGCTTGCTGTTAAGATGGAAGATATCGCTCTAAGCGATCTTGGTACTGCTAAGAGCGTACGCATCACAAAAGACGCA…
NW91xe6	Alces alces	Norway	Artiodactyla	Europe	53	1	LF	66	GGATATCTTTCGCCTTACTTTGTTACAAATGCTGAAAAAATGCTGGTGGAATTTGAAAATCCATACATATTCCTTACTGAAAAGAAGATTAATCTTGTACAAAGCATTCTACCAATCTTAGAAAACGTTGCACGGTCTGGAAGACCATTGCTCATCATAGCTGAAGACGTTGAAGGTGAAGCTCTTAGCACGCTTGTACTCAATAAGCTCCGTGGTGGCCTTCAAGTTGCTGCTGTAAAGGCGCCTGGTTTTGGTGACAGAAGAAAAGACATGCTTGGCGATATTGCTGTAATAGTAGGCGCTAAGTATGTAGTAAATGACGAGCTTGCTGTTAAGATGGAAGATATCGCTCTAAGCGATCTTGGTACTGCTAAGAGCGTACGCATCACAAAAGACGCA…
NW93xa6	Alces alces	Norway	Artiodactyla	Europe	57	1	LF	97	GGATATCTTTCGCCTTACTTTGTTACAAATGCTGAAAAAATGCTGGTGGAATTTGAAAATCCATACATATTCCTTACTGAAAAGAAGATTAATCTTGTACAAAGCATTCTACCAATCTTAGAAAACGTTGCACGGTCTGGAAGACCATTGCTCATCATAGCTGAAGACGTTGAAGGTGAAGCTCTGAGCACACTTGTACTCAATAAGCTCCGTGGTGGCCTTCAAGTTGCTGCTGTAAAGGCGCCTGGTTTTGGTGACAGGAGAAAAGACATGCTTGGCGATATTGCTGTAATAGTAGGCGCTAAGTATGTAGTAAATGACGAGCTTGCTGTTAAGATGGAAGATATCGCTCTAAGCGATCTTGGTACTGCTAAGAGCGTACGCATCACAAAAGACGCA…
NW91xf2	Alces alces	Norway	Artiodactyla	Europe	57	1	LF	82	GGATATCTTTCGCCTTACTTTGTTACAAATGCTGAAAAAATGCTGGTGGAATTTGAAAATCCATACATATTCCTTACTGAAAAGAAGATTAATCTTGTACAAAGCATTCTACCAATCTTAGAAAACGTTGCACGGTCTGGAAGACCATTGCTCATCATAGCTGAAGACGTTGAAGGTGAAGCTCTGAGCACACTTGTACTCAATAAGCTCCGTGGTGGCCTTCAAGTTGCTGCTGTAAAGGCGCCTGGTTTTGGTGACAGGAGAAAAGACATGCTTGGCGATATTGCTGTAATAGTAGGCGCTAAGTATGTAGTAAATGACGAGCTTGCTGTTAAGATGGAAGATATCGCTCTAAGCGATCTTGGTACTGCTAAGAGCGTACGCATCACAAAAGACGCA…
NW89xc11	Alces alces	Norway	Artiodactyla	Europe	90	1	LF	126	GGATATCTTTCGCCTTACTTTGTTACAAATGCTGAAAAAATGCTGGTGGAATTTGAAAATCCATACATATTCCTTACTGAAAAGAAGATTAATCTTGTACAAAGCATTCTACCAATCTTAGAAAACGTTGCACGGTCTGGAAGACCATTGCTCATCATAGCTGAAGACGTTGAAGGTGAAGCTCTGAGCACGCTTGTACTCAATAAGCTCCGTGGTGGCCTTCAAGTTGCTGCTGTAAAGGCGCCTGGTTTCGGTGACAGAAGAAAAGACATGCTTGGCGATATTGCTGTAATAGTAGGTGCTAAGTATGTAGTAAATGACGAGCTTGCTGTTAAGATGGAAGATATCGCTCTAAGCGATTTGGGTACTGCTAAGAGCGTACGCATCACAAAAGACGCA…
NW91xc2	Alces alces	Norway	Artiodactyla	Europe	90	1	LF	126	GGATATCTTTCGCCTTACTTTGTTACAAATGCTGAAAAAATGCTGGTGGAATTTGAAAATCCATACATATTCCTTACTGAAAAGAAGATTAATCTTGTACAAAGCATTCTACCAATCTTAGAAAACGTTGCACGGTCTGGAAGACCATTGCTCATCATAGCTGAAGACGTTGAAGGTGAAGCTCTGAGCACGCTTGTACTCAATAAGCTCCGTGGTGGCCTTCAAGTTGCTGCTGTAAAGGCGCCTGGTTTCGGTGACAGAAGAAAAGACATGCTTGGCGATATTGCTGTAATAGTAGGTGCTAAGTATGTAGTAAATGACGAGCTTGCTGTTAAGATGGAAGATATCGCTCTAAGCGATTTGGGTACTGCTAAGAGCGTACGCATCACAAAAGACGCA…
NW93xf1	Alces alces	Norway	Artiodactyla	Europe	90	1	LF	126	GGATATCTTTCGCCTTACTTTGTTACAAATGCTGAAAAAATGCTGGTGGAATTTGAAAATCCATACATATTCCTTACTGAAAAGAAGATTAATCTTGTACAAAGCATTCTACCAATCTTAGAAAACGTTGCACGGTCTGGAAGACCATTGCTCATCATAGCTGAAGACGTTGAAGGTGAAGCTCTGAGCACGCTTGTACTCAATAAGCTCCGTGGTGGCCTTCAAGTTGCTGCTGTAAAGGCGCCTGGTTTCGGTGACAGAAGAAAAGACATGCTTGGCGATATTGCTGTAATAGTAGGTGCTAAGTATGTAGTAAATGACGAGCTTGCTGTTAAGATGGAAGATATCGCTCTAAGCGATTTGGGTACTGCTAAGAGCGTACGCATCACAAAAGACGCA…
NW91xc7	Alces alces	Norway	Artiodactyla	Europe	115	3	LF	137	GGATATCTTTCGCCTTACTTTGTTACAAATGCTGAAAAAATGCTGGTGGAATTTGAAAATCCATACATATTCCTTACTGAAAAGAAGATTAATCTTGTACAAAGCATTCTACCAATATTAGAAAACGTTGCGAGAGCTGGTAGACCATTGCTTATCATAGCTGAAGATGTTGAAGGTGAAGCTCTGAGCACGCTTGTACTCAATAAGCTCCGTGGTGGGCTTCAAGTTGCTGCTGTAAAGGCGCCTGGTTTCGGTGACAGAAGAAAAGACATGCTAGGCGATATTGCCGTAATAGTAGGCGCTAAGTATGTAGTAAATGACGAGCTTGCTGTTAAGATGGAAGATATCGCTCTAAGCGATCTTGGTACTGCTAAGAGCGTGCGCATCACAAAAGACGCA…
NW91xd1	Alces alces	Norway	Artiodactyla	Europe	115	3	LF	137	GGATATCTTTCGCCTTACTTTGTTACAAATGCTGAAAAAATGCTGGTGGAATTTGAAAATCCATACATATTCCTTACTGAAAAGAAGATTAATCTTGTACAAAGCATTCTACCAATATTAGAAAACGTTGCGAGAGCTGGTAGACCATTGCTTATCATAGCTGAAGATGTTGAAGGTGAAGCTCTGAGCACGCTTGTACTCAATAAGCTCCGTGGTGGGCTTCAAGTTGCTGCTGTAAAGGCGCCTGGTTTCGGTGACAGAAGAAAAGACATGCTAGGCGATATTGCCGTAATAGTAGGCGCTAAGTATGTAGTAAATGACGAGCTTGCTGTTAAGATGGAAGATATCGCTCTAAGCGATCTTGGTACTGCTAAGAGCGTGCGCATCACAAAAGACGCA…
NW93xb7	Alces alces	Norway	Artiodactyla	Europe	115	3	LF	137	GGATATCTTTCGCCTTACTTTGTTACAAATGCTGAAAAAATGCTGGTGGAATTTGAAAATCCATACATATTCCTTACTGAAAAGAAGATTAATCTTGTACAAAGCATTCTACCAATATTAGAAAACGTTGCGAGAGCTGGTAGACCATTGCTTATCATAGCTGAAGATGTTGAAGGTGAAGCTCTGAGCACGCTTGTACTCAATAAGCTCCGTGGTGGGCTTCAAGTTGCTGCTGTAAAGGCGCCTGGTTTCGGTGACAGAAGAAAAGACATGCTAGGCGATATTGCCGTAATAGTAGGCGCTAAGTATGTAGTAAATGACGAGCTTGCTGTTAAGATGGAAGATATCGCTCTAAGCGATCTTGGTACTGCTAAGAGCGTGCGCATCACAAAAGACGCA…
NW91xf3	Alces alces	Norway	Artiodactyla	Europe	115	3	LF	137	GGATATCTTTCGCCTTACTTTGTTACAAATGCTGAAAAAATGCTGGTGGAATTTGAAAATCCATACATATTCCTTACTGAAAAGAAGATTAATCTTGTACAAAGCATTCTACCAATATTAGAAAACGTTGCGAGAGCTGGTAGACCATTGCTTATCATAGCTGAAGATGTTGAAGGTGAAGCTCTGAGCACGCTTGTACTCAATAAGCTCCGTGGTGGGCTTCAAGTTGCTGCTGTAAAGGCGCCTGGTTTCGGTGACAGAAGAAAAGACATGCTAGGCGATATTGCCGTAATAGTAGGCGCTAAGTATGTAGTAAATGACGAGCTTGCTGTTAAGATGGAAGATATCGCTCTAAGCGATCTTGGTACTGCTAAGAGCGTGCGCATCACAAAAGACGCA…
NW91xd3	Alces alces	Norway	Artiodactyla	Europe	115	3	LF	137	GGATATCTTTCGCCTTACTTTGTTACAAATGCTGAAAAAATGCTGGTGGAATTTGAAAATCCATACATATTCCTTACTGAAAAGAAGATTAATCTTGTACAAAGCATTCTACCAATATTAGAAAACGTTGCGAGAGCTGGTAGACCATTGCTTATCATAGCTGAAGATGTTGAAGGTGAAGCTCTGAGCACGCTTGTACTCAATAAGCTCCGTGGTGGGCTTCAAGTTGCTGCTGTAAAGGCGCCTGGTTTCGGTGACAGAAGAAAAGACATGCTAGGCGATATTGCCGTAATAGTAGGCGCTAAGTATGTAGTAAATGACGAGCTTGCTGTTAAGATGGAAGATATCGCTCTAAGCGATCTTGGTACTGCTAAGAGCGTGCGCATCACAAAAGACGCA…
NW91xg5	Alces alces	Norway	Artiodactyla	Europe	115	3	LF	137	GGATATCTTTCGCCTTACTTTGTTACAAATGCTGAAAAAATGCTGGTGGAATTTGAAAATCCATACATATTCCTTACTGAAAAGAAGATTAATCTTGTACAAAGCATTCTACCAATATTAGAAAACGTTGCGAGAGCTGGTAGACCATTGCTTATCATAGCTGAAGATGTTGAAGGTGAAGCTCTGAGCACGCTTGTACTCAATAAGCTCCGTGGTGGGCTTCAAGTTGCTGCTGTAAAGGCGCCTGGTTTCGGTGACAGAAGAAAAGACATGCTAGGCGATATTGCCGTAATAGTAGGCGCTAAGTATGTAGTAAATGACGAGCTTGCTGTTAAGATGGAAGATATCGCTCTAAGCGATCTTGGTACTGCTAAGAGCGTGCGCATCACAAAAGACGCA…
KC800984	Alces alces	Sweden	Artiodactyla	Europe	122	3	LF	147	GTTTAGGAGGTTCATAAATGTCAAATACGGTAGGCACGGGTGAGGTAGTAGATAAGTCTATTAGGGAGGTAGTACGCATCCTAGAAGATGCAGTTGGTTGTACTGCTGGTCCTAAAGGCCTCACTGTAGCGATTAGTAAGCCTTATGGGTCGCCAGAGATCACAAAGGATGGCTACAAGGTAATGAAGAGTATAAAGCCTGAAGAACCACTGGCTGCCGCTATAGCGAGCATCATTACTCAGAGTGCTTCTCAGTGTAATGATAAGGTGGGAGATGGAACTACTACATGCTCCATACTGACAGCAAAAGTGATTGAAGAAGTCTCAAAAGCGAAAGCTGCTGGATCTGATATTGTTAGCATAAAGAATGGTATTCTCAAGGCTAAGGAAGCGGTTCTTA…
NW91xd8	Alces alces	Norway	Artiodactyla	Europe	122	3			GGATATCTTTCGCCTTACTTTGTTACAAATGCTGAAAAAATGCTGGTGGAATTTGAAAATCCATACATATTCCTTACTGAAAAGAAGATTAATCTTGTACAAAGCATTTTACCAATATTAGAAAACGTTGCGAGAGCTGGTAGACCATTGCTTATCATAGCTGAAGATGTTGAAGGTGAAGCTCTGAGCACGCTTGTACTCAATAAGCTCCGTGGTGGGCTTCAAGTTGCTGCTGTAAAGGCGCCTGGTTTCGGTGACAGAAGAAAAGACATGCTAGGCGATATTGCCGTAATAGTAGGCGCTAAGTATGTAGTAAATGACGAGCTTGCTGTTAAGATGGAAGATATCGCTCTAAGCGATCTTGGTACTGCTAAGAGCGTGCGCATCACAAAAGACGCA…
NW93xa7	Alces alces	Norway	Artiodactyla	Europe	122	3	LF	156	GGATATCTTTCGCCTTACTTTGTTACAAATGCTGAAAAAATGCTGGTGGAATTTGAAAATCCATACATATTCCTTACTGAAAAGAAGATTAATCTTGTACAAAGCATTTTACCAATATTAGAAAACGTTGCGAGAGCTGGTAGACCATTGCTTATCATAGCTGAAGATGTTGAAGGTGAAGCTCTGAGCACGCTTGTACTCAATAAGCTCCGTGGTGGGCTTCAAGTTGCTGCTGTAAAGGCGCCTGGTTTCGGTGACAGAAGAAAAGACATGCTAGGCGATATTGCCGTAATAGTAGGCGCTAAGTATGTAGTAAATGACGAGCTTGCTGTTAAGATGGAAGATATCGCTCTAAGCGATCTTGGTACTGCTAAGAGCGTGCGCATCACAAAAGACGCA…
NW91xa3	Alces alces	Norway	Artiodactyla	Europe	122	3	LF	156	GGATATCTTTCGCCTTACTTTGTTACAAATGCTGAAAAAATGCTGGTGGAATTTGAAAATCCATACATATTCCTTACTGAAAAGAAGATTAATCTTGTACAAAGCATTTTACCAATATTAGAAAACGTTGCGAGAGCTGGTAGACCATTGCTTATCATAGCTGAAGATGTTGAAGGTGAAGCTCTGAGCACGCTTGTACTCAATAAGCTCCGTGGTGGGCTTCAAGTTGCTGCTGTAAAGGCGCCTGGTTTCGGTGACAGAAGAAAAGACATGCTAGGCGATATTGCCGTAATAGTAGGCGCTAAGTATGTAGTAAATGACGAGCTTGCTGTTAAGATGGAAGATATCGCTCTAAGCGATCTTGGTACTGCTAAGAGCGTGCGCATCACAAAAGACGCA…
NW93xc9	Alces alces	Norway	Artiodactyla	Europe	130	3	LF	142	GGATATCTTTCGCCTTACTTTGTTACAAATGCTGAAAAAATGCTGGTGGAATTTGAAAATCCATACATATTCCTTACTGAAAAGAAGATTAATCTTGTACAAAGCATTCTACCAATATTAGAAAACGTTGCGAGAGCTGGTAGACCATTGCTTATCATAGCTGAAGATGTTGAAGGTGAAGCTCTGAGCACGCTTGTACTCAATAAGCTCCGTGGTGGGCTTCAAGTTGCTGCTGTAAAGGCGCCTGGTTTCGGTGACAGAAGAAAAGACATGCTAGGCGATATTGCCGTAATAGTAGGCGCTAAGTATGTAGTAAATGACGAGCTTGCTGTTAAGATGGAAGATATCGCTCTAAGCGATCTTGGTACTGCTAAGAGCGTACGCATCACAAAAGACGCA…
NW93xd7	Alces alces	Norway	Artiodactyla	Europe	138	3	LF	169	GGATATCTTTCGCCTTACTTTGTTACAAATGCTGAAAAAATGCTGGTGGAATTTGAAAATCCATACATATTCCTTACTGAAAAGAAGATTAATCTTGTACAAAGCATTTTACCAATATTAGAAAACGTTGCGAGAGCTGGCAGACCATTGCTCATCATAGCTGAAGATGTTGAAGGTGAAGCTCTGAGCACGCTTGTACTCAATAAGCTCCGTGGTGGGCTTCAAGTTGCTGCTGTAAAGGCGCCTGGTTTCGGTGATAGAAGAAAAGACATGCTAGGCGATATTGCCGTAATAGTAGGCGCTAAGTATGTAGTAAATGACGAGCTTGCTGTTAAGATGGAAGATATCGCTCTAAGCGATCTTGGTACTGCTAAGAGCGTGCGTATCACAAAAGACGCA…
NW93xa8	Alces alces	Norway	Artiodactyla	Europe	144	3	LF	163	GGATATCTTTCGCCTTACTTTGTTACAAATGCTGAAAAAATGCTGGTGGAATTTGAAAATCCATACATATTCCTTACTGAAAAGAAGATTAATCTTGTACAAAGCATTTTACCAATATTAGAAAACGTTGCGAGAGCTGGCAGACCATTGCTCATCATAGCTGAAGATGTTGAAGGTGAAGCTCTGAGCACGCTTGTACTCAATAAGCTCCGTGGTGGGCTTCAAGTTGCTGCTGTAAAGGCGCCTGGTTTCGGTGATAGAAGAAAAGACATGCTTGGCGATATTGCTGTAATAGTAGGCGCTAAGTATGTAGTAAATGACGAGCTTGCTGTTAAGATGGAAGATATCGCTCTAAGCGATCTTGGTACTGCTAAGAGCGTACGCATCACAAAAGACGCA…
KT220193	Apodemus agrarius	South Korea	Rodentia	Asia	141	4	LF	181	AGTGGGCTGGTAGTGAATTAGAGTTCGACGGTAAGAAGTTCATAGTGATGAAGGAGAGTGACATAATAGCTAAGGAAGCATAGTCTTATGCTACGGTTGTTTGTTCTATTGGTCTAAAGTTTAGGAGGTTCAAAAATGTCAAATACGGTAGTCACGGGTGAGGTATTAGATAAGTCTATTAGGGAGGTAGTACGCATCCTAGAAGATGCAGTTGGTTGTACTGCTGGTCCTAAGGGCCTCACTGTAGCGATTAGTAAGCCTTATGGGTCACCAGAGATCACAAAGGATGGCTACAAGGTAATGAAGAGTATAAAGCCTGAAGAACCACTGGCTGCCGCTATAGCGAGCATCATTACTCAGAGTGCTTCTCAGTGTAATGATAAGGTGGGAGATGGAACT…
KT220194	Apodemus agrarius	South Korea	Rodentia	Asia	141	4	LF	178	AGTGGGCTGGTAGTGAATTAGAGTTCGACGGTAAGAAGTTCATAGTGATGAAGGAGAGTGACATAATAGCTAAGGAAGCATAGTCTTATGCTACGGTTGTTTGTTCTATTGGTCTAAAGTTTAGGAGGTTCAAAAATGTCAAATACGGTAGTCACGGGTGAGGTATTAGATAAGTCTATTAGGGAGGTAGTACGCATCCTAGAAGATGCAGTTGGTTGTACTGCTGGTCCTAAGGGCCTCACTGTAGCGATTAGTAAGCCTTATGGGTCACCAGAGATCACAAAGGATGGCTACAAGGTAATGAAGAGTATAAAGCCTGAAGAACCACTGGCTGCCGCTATAGCGAGCATCATTACTCAGAGTGCTTCTCAGTGTAATGATAAGGTGGGAGATGGAACT…
KT220192	Apodemus agrarius	South Korea	Rodentia	Asia	141	4	LF	178	AGTGGGCTGGTAGTGAATTAGAGTTCGACGGTAAGAAGTTCATAGTGATGAAGGAGAGTGACATAATAGCTAAGGAAGCATAGTCTTATGCTACGGTTGTTTGTTCTATTGGTCTAAAGTTTAGGAGGTTCAAAAATGTCAAATACGGTAGTCACGGGTGAGGTATTAGATAAGTCTATTAGGGAGGTAGTACGCATCCTAGAAGATGCAGTTGGTTGTACTGCTGGTCCTAAGGGCCTCACTGTAGCGATTAGTAAGCCTTATGGGTCACCAGAGATCACAAAGGATGGCTACAAGGTAATGAAGAGTATAAAGCCTGAAGAACCACTGGCTGCCGCTATAGCGAGCATCATTACTCAGAGTGCTTCTCAGTGTAATGATAAGGTGGGAGATGGAACT…
KT192430	Apodemus agrarius	South Korea	Rodentia	Asia	141	4	LF	178	AGTGGGCTGGTAGTGAATTAGAGTTCGACGGTAAGAAGTTCATAGTGATGAAGGAGAGTGACATAATAGCTAAGGAAGCATAGTCTTATGCTACGGTTGTTTGTTCTATTGGTCTAAAGTTTAGGAGGTTCAAAAATGTCAAATACGGTAGTCACGGGTGAGGTATTAGATAAGTCTATTAGGGAGGTAGTACGCATCCTAGAAGATGCAGTTGGTTGTACTGCTGGTCCTAAGGGCCTCACTGTAGCGATTAGTAAGCCTTATGGGTCACCAGAGATCACAAAGGATGGCTACAAGGTAATGAAGAGTATAAAGCCTGAAGAACCACTGGCTGCCGCTATAGCGAGCATCATTACTCAGAGTGCTTCTCAGTGTAATGATAAGGTGGGAGGTGGAACT…
KT220191	Apodemus agrarius	South Korea	Rodentia	Asia	143	4	LF	18	AGTGGGCTGGTAGTGAATTAGAGTTCGACGGTAAGAAGTTCATAGTGATGAAGGAGAGTGACATAATAGCTAAGGAAGCATAGTCTTATGCTACGGTTGTTTGTTCTATTGGTCTAAAGTTTAGGAGGTTCAAAAATGTCAAATACGGTAGTCACGGGTGAGGTATTAGATAAGTCTATTAGGGAGGTAGTACGCATCCTAGAAGATGCAGTTGGTTGTACTGCTGGTCCTAAGGGCCTCACTGTAGCGATTAGTAAGCCTTATGGGTCACCAGAGATCACAAAGGATGGCTACAAGGTAATGAAGAGTATAAAGCCTGAAGAACCACTGGCTGCCGCTATAGCGAGCATCATTACTCAGAGTGCTTCTCAGTGTAATGATAAGGTGGGAGATGGAACT…
MiceEar174	Apodemus sylvaticus	Netherlands	Rodentia	Europe	151	5	LF	186	GGATATCTTTCGCCTTACTTCGTTACAAATGCTGAAAAGATGCTTGTGGAATTTGAAAATCCATACATATTCCTCACTGAAAAGAAGATTAATCTTGTACAAAGCATTCTACCAATATTAGAAAACGTTGCGAGAGCTGGGAGACCATTGCTCATTATAGCTGAAGACGTTGAAGGTGAAGCTCTGAGTACGCTTGTACTTAATAAGCTCCGTGGTGGGCTTCAAGTTGCTGCTGTAAAGGCACCTGGTTTCGGTGATAGAAGAAAGGACATGCTAGGCGATATTGCTGTAATAGTGGGCGCTAAGTATGTAGTAAATGATGAGCTTGCTGTTAAGATGGAAGATATCGCTCTAAGCGATTTGGGTACTGCTAAGAGCGTTCGCATTACAAAAGACGCG…
NW5fordexf12	Apodemus sylvaticus	Norway	Rodentia	Europe	151	5	LF	186	GGATATCTTTCGCCTTACTTCGTTACAAATGCTGAAAAGATGCTTGTGGAATTTGAAAATCCATACATATTCCTCACTGAAAAGAAGATTAATCTTGTACAAAGCATTCTACCAATATTAGAAAACGTTGCGAGAGCTGGGAGACCATTGCTCATTATAGCTGAAGACGTTGAAGGTGAAGCTCTGAGTACGCTTGTACTTAATAAGCTCCGTGGTGGGCTTCAAGTTGCTGCTGTAAAGGCACCTGGTTTCGGTGATAGAAGAAAGGACATGCTAGGCGATATTGCTGTAATAGTGGGCGCTAAGTATGTAGTAAATGATGAGCTTGCTGTTAAGATGGAAGATATCGCTCTAAGCGATTTGGGTACTGCTAAGAGCGTTCGCATTACAAAAGACGCG…
KF569919	Bos sp.	China	Artiodactyla	Asia	173	3			ATGGTATGCAGTTTGATCGCGGATATCTCTCCCCATACTTTGTAACAAACGCTGAAAAGATGCTAGTGGAGTTTGAAAACCCATACATATTTTTAACAGAAAAGAAAATCAACATAGTTCGCAGTATTTTGCCAGTTTTGGAAGGCGTTGCTAAATCTGGAAGGCCACTATTGATAATTGCAGAAGACGTTGAGGGTGAAGCATTGAGCACTTTGGTACTCAATAAATTGCACGGTGGACTACAAGTTGCCGCTGTTAAGGCTCCTGGCTTTGGTGACAGACGGAAAGACATGCTTGGTGACATAGCAGTTATAGTTGGAGCTCGTTATGTTGTGAACGATGAGCTAGCTGTTAAGATGGAGGACATCACTTTGGCTGATCTTGGTACTGCTAAGAATG…
Cow4738	Bos taurus	Netherlands	Artiodactyla	Europe	7	1	LF	5	GGATATCTTTCGCCTTACTTTGTTACAAATGCTGAAAAAATGCTGGTGGAATTTGAAAATCCATACATATTCCTTACTGAAAAGAAGATTAATCTTGTACAAAGCATTCTACCAATCTTAGAAAACGTTGCACGGTCTGGAAGACCATTGCTCATCATAGCTGAAGACGTTGAAGGTGAAGCTCTGAGCACGCTTGTACTCAATAAGCTCCGTGGTGGCCTTCAAGTTGCTGCTGTAAAGGCGCCTGGTTTCGGTGACAGGAGAAAAGACATGCTTGGCGATATTGCTGTAATAGTAGGCGCTAAGTATGTAGTAAATGACGAGCTTGCTGTTAAGATGGAAGACATCGCTCTAAGCGATCTTGGTACTGCTAAGAGCGTACGCATCACAAAAGACGCA…
KJ832474	Bos taurus	France	Artiodactyla	Europe	7	1	LF	23	ATGTCAAATACGGTAGTCACGGGTGAGGTATTAGATAAGTCTATTAGGGAGGTAGTACGCATCCTAGAAGATGCAGTTGGTTGTACTGCTGGTCCTAAAGGCCTCACTGTAGCGATTAGTAAGCCTTATGGGTCGCCAGAGATCACAAAGGATGGCTACAAGGTAATGAAGAGTATAAAGCCTGAAGAACCACTGGCTGCCGCTATAGCGAGCATCATTACTCAGAGTGCTTCTCAGTGTAATGATAAGGTGGGAGATGGAACTACTACATGCTCCATACTAACAGCAAAAGTGATTGAAGAAGTCTCAAAAGCGAAAGCTGCTGGATCTGATATTGTTAGCATAAAGAATGGTATTCTCAAGGCTAAGGAAGCGGTTCTTACAGCGCTTATGTCTATG…
EU860087	Bos taurus	France	Artiodactyla	Europe	12	1			TACGCATCCTAGAAGATGCAGTTGGTTGTACTGCTGGTCCTAAAGGCCTCACTGTAGCGATTAGTAAGCCTTATGGGTCGCCAGAGATCACAAAGGATGGCTACAAGGTAATGAAGAGTATAAAGCCTGAAGAACCACTGGCTGCCGCTATAGCGAGCATCATTACTCAGAGTGCTTCTCAGTGTAATGATAAGGTGGGAGATGGAACTACTACATGCTCCATACTAACAGCAAAAGTGATTGAAGAAGTCTCAAAAGCGAAAGCTGCTGGATCTGATATTGTTAGCATAAAGAATGGTATTCTCAAGGCTAAGGAAGCGGTTCTCACAGCGCTTATGTCTATGAGACGTGAAGTAGAAGAAGACGAAATTGCACAAGTTGCAACATTGTCTGCAAATG…
GermanDairycow58a	Bos taurus	Germany	Artiodactyla	Europe	12	1	LF	9	GGATATCTTTCGCCTTACTTTGTTACAAATGCTGAAAAAATGCTGGTGGAATTTGAAAATCCATACATATTCCTTACTGAAAAGAAGATTAATCTTGTACAAAGCATTCTACCAATCTTAGAAAACGTTGCACGGTCTGGAAGACCATTGCTCATCATAGCTGAAGACGTTGAAGGTGAAGCTCTGAGCACGCTTGTACTCAATAAGCTCCGTGGTGGCCTTCAAGTTGCTGCTGTAAAGGCGCCTGGTTTCGGTGACAGGAGAAAAGACATGCTTGGCGATATTGCTGTAATAGTAGGCGCTAAGTATGTAGTAAATGACGAGCTTGCTGTTAAGATGGAAGACATCGCTCTAAGCGATCTTGGTACTGCTAAGAGCGTACGCATCACAAAAGACGCA…
GQ452232	Bos taurus	Germany	Artiodactyla	Europe	12	1	LF	9	GGATATCTTTCGCCTTACTTTGTTACAAATGCTGAAAAAATGCTGGTGGAATTTGAAAATCCATACATATTCCTTACTGAAAAGAAGATTAATCTTGTACAAAGCATTCTACCAATCTTAGAAAACGTTGCACGGTCTGGAAGACCATTGCTCATCATAGCTGAAGACGTTGAAGGTGAAGCTCTGAGCACGCTTGTACTCAATAAGCTCCGTGGTGGCCTTCAAGTTGCTGCTGTAAAGGCGCCTGGTTTCGGTGACAGGAGAAAAGACATGCTTGGCGATATTGCTGTAATAGTAGGCGCTAAGTATGTAGTAAATGACGAGCTTGCTGTTAAGATGGAAGACATCGCTCTAAGCGATCTTGGTACTGCTAAGAGCGTACGCATCACAAAAGACGCA…
GermanDairycow57a	Bos taurus	Germany	Artiodactyla	Europe	12	1	LF	9	GGATATCTTTCGCCTTACTTTGTTACAAATGCTGAAAAAATGCTGGTGGAATTTGAAAATCCATACATATTCCTTACTGAAAAGAAGATTAATCTTGTACAAAGCATTCTACCAATCTTAGAAAACGTTGCACGGTCTGGAAGACCATTGCTCATCATAGCTGAAGACGTTGAAGGTGAAGCTCTGAGCACGCTTGTACTCAATAAGCTCCGTGGTGGCCTTCAAGTTGCTGCTGTAAAGGCGCCTGGTTTCGGTGACAGGAGAAAAGACATGCTTGGCGATATTGCTGTAATAGTAGGCGCTAAGTATGTAGTAAATGACGAGCTTGCTGTTAAGATGGAAGACATCGCTCTAAGCGATCTTGGTACTGCTAAGAGCGTACGCATCACAAAAGACGCA…
GermanDairycow35	Bos taurus	Germany	Artiodactyla	Europe	12	1	LF	9	GGATATCTTTCGCCTTACTTTGTTACAAATGCTGAAAAAATGCTGGTGGAATTTGAAAATCCATACATATTCCTTACTGAAAAGAAGATTAATCTTGTACAAAGCATTCTACCAATCTTAGAAAACGTTGCACGGTCTGGAAGACCATTGCTCATCATAGCTGAAGACGTTGAAGGTGAAGCTCTGAGCACGCTTGTACTCAATAAGCTCCGTGGTGGCCTTCAAGTTGCTGCTGTAAAGGCGCCTGGTTTCGGTGACAGGAGAAAAGACATGCTTGGCGATATTGCTGTAATAGTAGGCGCTAAGTATGTAGTAAATGACGAGCTTGCTGTTAAGATGGAAGACATCGCTCTAAGCGATCTTGGTACTGCTAAGAGCGTACGCATCACAAAAGACGCA…
GermanDairycow14	Bos taurus	Germany	Artiodactyla	Europe	12	1	LF	9	GGATATCTTTCGCCTTACTTTGTTACAAATGCTGAAAAAATGCTGGTGGAATTTGAAAATCCATACATATTCCTTACTGAAAAGAAGATTAATCTTGTACAAAGCATTCTACCAATCTTAGAAAACGTTGCACGGTCTGGAAGACCATTGCTCATCATAGCTGAAGACGTTGAAGGTGAAGCTCTGAGCACGCTTGTACTCAATAAGCTCCGTGGTGGCCTTCAAGTTGCTGCTGTAAAGGCGCCTGGTTTCGGTGACAGGAGAAAAGACATGCTTGGCGATATTGCTGTAATAGTAGGCGCTAAGTATGTAGTAAATGACGAGCTTGCTGTTAAGATGGAAGACATCGCTCTAAGCGATCTTGGTACTGCTAAGAGCGTACGCATCACAAAAGACGCA…
GermanDairycow46a	Bos taurus	Germany	Artiodactyla	Europe	12	1	LF	9	GGATATCTTTCGCCTTACTTTGTTACAAATGCTGAAAAAATGCTGGTGGAATTTGAAAATCCATACATATTCCTTACTGAAAAGAAGATTAATCTTGTACAAAGCATTCTACCAATCTTAGAAAACGTTGCACGGTCTGGAAGACCATTGCTCATCATAGCTGAAGACGTTGAAGGTGAAGCTCTGAGCACGCTTGTACTCAATAAGCTCCGTGGTGGCCTTCAAGTTGCTGCTGTAAAGGCGCCTGGTTTCGGTGACAGGAGAAAAGACATGCTTGGCGATATTGCTGTAATAGTAGGCGCTAAGTATGTAGTAAATGACGAGCTTGCTGTTAAGATGGAAGACATCGCTCTAAGCGATCTTGGTACTGCTAAGAGCGTACGCATCACAAAAGACGCA…
GermanDairycow7	Bos taurus	Germany	Artiodactyla	Europe	12	1	LF	9	GGATATCTTTCGCCTTACTTTGTTACAAATGCTGAAAAAATGCTGGTGGAATTTGAAAATCCATACATATTCCTTACTGAAAAGAAGATTAATCTTGTACAAAGCATTCTACCAATCTTAGAAAACGTTGCACGGTCTGGAAGACCATTGCTCATCATAGCTGAAGACGTTGAAGGTGAAGCTCTGAGCACGCTTGTACTCAATAAGCTCCGTGGTGGCCTTCAAGTTGCTGCTGTAAAGGCGCCTGGTTTCGGTGACAGGAGAAAAGACATGCTTGGCGATATTGCTGTAATAGTAGGCGCTAAGTATGTAGTAAATGACGAGCTTGCTGTTAAGATGGAAGACATCGCTCTAAGCGATCTTGGTACTGCTAAGAGCGTACGCATCACAAAAGACGCA…
GermanDairycow61a	Bos taurus	Germany	Artiodactyla	Europe	12	1	LF	9	GGATATCTTTCGCCTTACTTTGTTACAAATGCTGAAAAAATGCTGGTGGAATTTGAAAATCCATACATATTCCTTACTGAAAAGAAGATTAATCTTGTACAAAGCATTCTACCAATCTTAGAAAACGTTGCACGGTCTGGAAGACCATTGCTCATCATAGCTGAAGACGTTGAAGGTGAAGCTCTGAGCACGCTTGTACTCAATAAGCTCCGTGGTGGCCTTCAAGTTGCTGCTGTAAAGGCGCCTGGTTTCGGTGACAGGAGAAAAGACATGCTTGGCGATATTGCTGTAATAGTAGGCGCTAAGTATGTAGTAAATGACGAGCTTGCTGTTAAGATGGAAGACATCGCTCTAAGCGATCTTGGTACTGCTAAGAGCGTACGCATCACAAAAGACGCA…
GermanDairycow53	Bos taurus	Germany	Artiodactyla	Europe	12	1	LF	9	GGATATCTTTCGCCTTACTTTGTTACAAATGCTGAAAAAATGCTGGTGGAATTTGAAAATCCATACATATTCCTTACTGAAAAGAAGATTAATCTTGTACAAAGCATTCTACCAATCTTAGAAAACGTTGCACGGTCTGGAAGACCATTGCTCATCATAGCTGAAGACGTTGAAGGTGAAGCTCTGAGCACGCTTGTACTCAATAAGCTCCGTGGTGGCCTTCAAGTTGCTGCTGTAAAGGCGCCTGGTTTCGGTGACAGGAGAAAAGACATGCTTGGCGATATTGCTGTAATAGTAGGCGCTAAGTATGTAGTAAATGACGAGCTTGCTGTTAAGATGGAAGACATCGCTCTAAGCGATCTTGGTACTGCTAAGAGCGTACGCATCACAAAAGACGCA…
GermanDairycow22a	Bos taurus	Germany	Artiodactyla	Europe	12	1	LF	9	GGATATCTTTCGCCTTACTTTGTTACAAATGCTGAAAAAATGCTGGTGGAATTTGAAAATCCATACATATTCCTTACTGAAAAGAAGATTAATCTTGTACAAAGCATTCTACCAATCTTAGAAAACGTTGCACGGTCTGGAAGACCATTGCTCATCATAGCTGAAGACGTTGAAGGTGAAGCTCTGAGCACGCTTGTACTCAATAAGCTCCGTGGTGGCCTTCAAGTTGCTGCTGTAAAGGCGCCTGGTTTCGGTGACAGGAGAAAAGACATGCTTGGCGATATTGCTGTAATAGTAGGCGCTAAGTATGTAGTAAATGACGAGCTTGCTGTTAAGATGGAAGACATCGCTCTAAGCGATCTTGGTACTGCTAAGAGCGTACGCATCACAAAAGACGCA…
GermanDairycow30	Bos taurus	Germany	Artiodactyla	Europe	12	1	LF	9	GGATATCTTTCGCCTTACTTTGTTACAAATGCTGAAAAAATGCTGGTGGAATTTGAAAATCCATACATATTCCTTACTGAAAAGAAGATTAATCTTGTACAAAGCATTCTACCAATCTTAGAAAACGTTGCACGGTCTGGAAGACCATTGCTCATCATAGCTGAAGACGTTGAAGGTGAAGCTCTGAGCACGCTTGTACTCAATAAGCTCCGTGGTGGCCTTCAAGTTGCTGCTGTAAAGGCGCCTGGTTTCGGTGACAGGAGAAAAGACATGCTTGGCGATATTGCTGTAATAGTAGGCGCTAAGTATGTAGTAAATGACGAGCTTGCTGTTAAGATGGAAGACATCGCTCTAAGCGATCTTGGTACTGCTAAGAGCGTACGCATCACAAAAGACGCA…
KJ832485	Bos taurus	France	Artiodactyla	Europe	12	1	LF	12	ATGTCAAATACGGTAGTCACGGGTGAGGTATTAGATAAGTCTATTAGGGAGGTAGTACGCATCCTAGAAGATGCAGTTGGTTGTACTGCTGGTCCTAAAGGCCTCACTGTAGCGATTAGTAAGCCTTATGGGTCGCCAGAGATCACAAAGGATGGCTACAAGGTAATGAAGAGTATAAAGCCTGAAGAACCACTGGCTGCCGCTATAGCGAGCATCATTACTCAGAGTGCTTCTCAGTGTAATGATAAGGTGGGAGATGGAACTACTACATGCTCCATACTAACAGCAAAAGTGATTGAAGAAGTCTCAAAAGCGAAAGCTGCTGGATCTGATATTGTTAGCATAAAGAATGGTATTCTCAAGGCTAAGGAAGCGGTTCTCACAGCGCTTATGTCTATG…
KJ832484	Bos taurus	France	Artiodactyla	Europe	12	1	LF	9	ATGTCAAATACGGTAGTCACGGGTGAGGTATTAGATAAGTCTATTAGGGAGGTAGTACGCATCCTAGAAGATGCAGTTGGTTGTACTGCTGGTCCTAAAGGCCTCACTGTAGCGATTAGTAAGCCTTATGGGTCGCCAGAGATCACAAAGGATGGCTACAAGGTAATGAAGAGTATAAAGCCTGAAGAACCACTGGCTGCCGCTATAGCGAGCATCATTACTCAGAGTGCTTCTCAGTGTAATGATAAGGTGGGAGATGGAACTACTACATGCTCCATACTAACAGCAAAAGTGATTGAAGAAGTCTCAAAAGCGAAAGCTGCTGGATCTGATATTGTTAGCATAAAGAATGGTATTCTCAAGGCTAAGGAAGCGGTTCTTACAGCGCTTATGTCTATG…
KJ832487	Bos taurus	France	Artiodactyla	Europe	12	1	LF	9	ATGTCAAATACGGTAGTCACGGGTGAGGTATTAGATAAGTCTATTAGGGAGGTAGTACGCATCCTAGAAGATGCAGTTGGTTGTACTGCTGGTCCTAAAGGCCTCACTGTAGCGATTAGTAAGCCTTATGGGTCGCCAGAGATCACAAAGGATGGCTACAAGGTAATGAAGAGTATAAAGCCTGAAGAACCACTGGCTGCCGCTATAGCGAGCATCATTACTCAGAGTGCTTCTCAGTGTAATGATAAGGTGGGAGATGGAACTACTACATGCTCCATACTAACAGCAAAAGTGATTGAAGAAGTCTCAAAAGCGAAAGCTGCTGGATCTGATATTGTTAGCATAAAGAATGGTATTCTCAAGGCTAAGGAAGCGGTTCTCACAGCGCTTATGTCTATG…
KJ832476	Bos taurus	France	Artiodactyla	Europe	12	1	LF	1	ATGTCAAATACGGTAGTCACGGGTGAGGTATTAGATAAGTCTATTAGGGAGGTAGTACGCATCCTAGAAGATGCAGTTGGTTGTACTGCTGGTCCTAAAGGCCTCACTGTAGCGATTAGTAAGCCTTATGGGTCGCCAGAGATCACAAAGGATGGCTACAAGGTAATGAAGAGTATAAAGCCTGAAGAACCACTGGCTGCCGCTATAGCGAGCATCATTACTCAGAGTGCTTCTCAGTGTAATGATAAGGTGGGAGATGGAACTACTACATGCTCCATACTAACAGCAAAAGTGATTGAAGAAGTCTCAAAAGCGAAAGCTGCTGGATCTGATATTGTTAGCATAAAGAATGGTATTCTCAAGGCTAAGGAAGCGGTTCTTACAGCGCTTATGTCTATG…
KJ832478	Bos taurus	France	Artiodactyla	Europe	13	1	LF	5	ATGTCAAATACGGTAGTCACGGGTGAGGTATTAGATAAGTCTATTAGGGAGGTAGTACGCATCCTAGAAGATGCAGTTGGTTGTACTGCTGGTCCTAAAGGCCTCACTGTAGCGATTAGTAAGCCTTATGGGTCGCCAGAGATCACAAAGGATGGCTACAAGGTAATGAAGAGTATAAAGCCTGAAGAACCACTGGCTGCCGCTATAGCGAGCATCATTACTCAGAGTGCTTCTCAGTGTAATGATAAGGTGGGAGATGGAACTACTACATGCTCCATACTAACAGCAAAAGTGATTGAAGAAGTCTCAAAAGCGAAAGCTGCTGGATCTGATATTGTTAGCATAAAGAATGGTATTCTCAAGGCTAAGGAAGCGGTTCTCACAGCGCTTATGTCTATG…
GQ452228	Bos taurus	Switzerland	Artiodactyla	Europe	16	1	LF	14	GGATATCTTTCGCCTTACTTTGTTACAAATGCTGAAAAAATGCTGGTGGAATTTGAAAATCCATACATATTCCTTACTGAAAAGAAGATTAATCTTGTACAAAGCATTCTACCAATCTTAGAAAACGTTGCACGGTCTGGAAGACCATTGCTCATCATAGCTGAAGACGTTGAAGGTGAAGCTCTTAGCACGCTTGTACTCAATAAGCTCCGTGGTGGCCTTCAAGTTGCTGCTGTAAAGGCGCCTGGTTTCGGTGACAGGAGAAAAGACATGCTTGGCGATATTGCTGTAATAGTAGGCGCTAAGTATGTAGTAAATGACGAGCTTGCTGTTAAGATGGAAGACATCGCTCTAAGCGATCTTGGTACTGCTAAGAGCGTACGCATCACAAAAGACGCA…
GQ452230	Bos taurus	Germany	Artiodactyla	Europe	18	1	LF	16	GGATATCTTTCGCCTTACTTTGTTACAAATGCTGAAAAAATGCTGGTGGAATTTGAAAATCCATACATATTCCTTACTGAAAAGAAGATTAATCTTGTACAAAGCATTCTACCAATCTTAGAAAACGTTGCACGGTCTGGAAGACCATTGCTCATCATAGCTGAAGACGTTGAAGGTGAAGCTCTGAGCACGCTTGTACTCAATAAGCTCCGTGGTGGCCTTCAAGTTGCTGCTGTAAAGGCGCCTGGTTTCGGTGACAGGAGAAAAGACATGCTTGGCGATATTGCTGTAATAGTAGGCGCTAAGTATGTAGTAAATGACGAGCTTGCTGTTAAGATGGAAGATATCGCTCTAAGCGATCTTGGTACTGCTAAGAGCGTACGCATCACAAAAGACGCA…
KJ832473	Bos taurus	France	Artiodactyla	Europe	46	1	LF	79	ATGTCAAATACGGTAGTCACGGGTGAGGTATTAGATAAGTCTATTAGGGAGGTAGTACGCATCCTAGAAGATGCAGTTGGTTGTACTGCTGGTCCTAAAGGCCTCACTGTAGCGATTAGTAAGCCTTATGGGTCGCCAGAGATCACAAAGGATGGCTACAAGGTAATGAAGAGTATAAAGCCTGAAGAACCACTGGCTGCCGCTATAGCGAGCATCATTACTCAGAGTGCTTCTCAGTGTAATGATAAGGTGGGAGATGGAACTACTACATGCTCCATACTAACAGCAAAAGTGATTGAAGAAGTCTCAAAAGCGAAAGCTGCTGGATCTGATATTGTTAGCATAAAGAATGGTATTCTCAAGGCTAAGGAAGCGGTTCTTACAGCGCTTATGTCTATG…
KJ832481	Bos taurus	France	Artiodactyla	Europe	57	1	LF	96	ATGTCAAATACGGTAGTCACGGGTGAGGTATTAGATAAGTCTATTAGGGAGGTAGTACGCATCCTAGAAGATGCAGTTGGTTGTACTGCTGGTCCTAAAGGCCTCACTGTAGCGATTAGTAAGCCTTATGGGTCGCCAGAGATCACAAAGGATGGCTACAAGGTAATGAAGAGTATAAAGCCTGAAGAACCACTGGCTGCCGCTATAGCGAGCATCATTACTCAGAGTGCTTCTCAGTGTAATGATAAGGTGGGAGATGGAACTACTACATGCTCCATACTAACAGCAAAAGTGATTGAAGAAGTCTCAAAAGCGAAAGCTGCTGGATCTGATATTGTTAGCATAAAGAATGGTATTCTCAAGGCTAAGGAAGCGGTTCTTACAGCGCTTATGTCTATG…
GermanDairycow49	Bos taurus	Germany	Artiodactyla	Europe	66	1	LF	39	GGATATCTTTCGCCTTACTTTGTTACAAATGCTGAAAAAATGCTGGTGGAATTTGAAAATCCATACATATTCCTTACTGAAAAGAAGATTAATCTTGTACAAAGCATTCTACCAATCTTAGAAAACGTTGCACGGTCTGGAAGACCATTGCTCATCATAGCTGAAGACGTTGAAGGTGAAGCTCTGAGCACACTTGTACTCAATAAGCTCCGTGGTGGCCTTCAAGTTGCTGCTGTAAAGGCGCCTGGTTTTGGTGACAGGAGAAAAGACATGCTTGGCGATATTGCTGTAATAGTAGGCGCTAAGTATGTAGTAAATGACGAGCTTGCTGTTAAGATGGAAGACATCGCTCTAAGCGATCTTGGTACTGCTAAGAGCGTACGCATCACAAAAGACGCA…
GermanDairycow28	Bos taurus	Germany	Artiodactyla	Europe	66	1	LF	39	GGATATCTTTCGCCTTACTTTGTTACAAATGCTGAAAAAATGCTGGTGGAATTTGAAAATCCATACATATTCCTTACTGAAAAGAAGATTAATCTTGTACAAAGCATTCTACCAATCTTAGAAAACGTTGCACGGTCTGGAAGACCATTGCTCATCATAGCTGAAGACGTTGAAGGTGAAGCTCTGAGCACACTTGTACTCAATAAGCTCCGTGGTGGCCTTCAAGTTGCTGCTGTAAAGGCGCCTGGTTTTGGTGACAGGAGAAAAGACATGCTTGGCGATATTGCTGTAATAGTAGGCGCTAAGTATGTAGTAAATGACGAGCTTGCTGTTAAGATGGAAGACATCGCTCTAAGCGATCTTGGTACTGCTAAGAGCGTACGCATCACAAAAGACGCA…
GermanDairycow22c	Bos taurus	Germany	Artiodactyla	Europe	66	1	LF	39	GGATATCTTTCGCCTTACTTTGTTACAAATGCTGAAAAAATGCTGGTGGAATTTGAAAATCCATACATATTCCTTACTGAAAAGAAGATTAATCTTGTACAAAGCATTCTACCAATCTTAGAAAACGTTGCACGGTCTGGAAGACCATTGCTCATCATAGCTGAAGACGTTGAAGGTGAAGCTCTGAGCACACTTGTACTCAATAAGCTCCGTGGTGGCCTTCAAGTTGCTGCTGTAAAGGCGCCTGGTTTTGGTGACAGGAGAAAAGACATGCTTGGCGATATTGCTGTAATAGTAGGCGCTAAGTATGTAGTAAATGACGAGCTTGCTGTTAAGATGGAAGACATCGCTCTAAGCGATCTTGGTACTGCTAAGAGCGTACGCATCACAAAAGACGCA…
KJ832482	Bos taurus	France	Artiodactyla	Europe	66	1	LF	42	ATGTCAAATACGGTAGTCACGGGTGAGGTATTAGATAAGTCTATTAGGGAGGTAGTACGCATCCTAGAAGATGCAGTTGGTTGTACTGCTGGTCCTAAAGGCCTCACTGTAGCGATTAGTAAGCCTTATGGGTCGCCAGAGATCACAAAGGATGGCTACAAGGTAATGAAGAGTATAAAGCCTGAAGAACCACTGGCTGCCGCTATAGCGAGCATCATTACTCAGAGTGCTTCTCAGTGTAATGATAAGGTGGGAGATGGAACTACTACATGCTCCATACTAACAGCAAAAGTGATTGAAGAAGTCTCAAAAGCGAAAGCTGCTGGATCTGATATTGTTAGCATAAAGAATGGTATTCTCAAGGCTAAGGAAGCGGTTCTCACAGCGCTTATGTCTATG…
KJ832480	Bos taurus	France	Artiodactyla	Europe	66	1	LF	41	ATGTCAAATACGGTAGTCACGGGTGAGGTATTAGATAAGTCTATTAGGGAGGTAGTACGCATCCTAGAAGATGCAGTTGGTTGTACTGCTGGTCCTAAAGGCCTCACTGTAGCGATTAGTAAGCCTTATGGGTCGCCAGAGATCACAAAGGATGGCTACAAGGTAATGAAGAGTATAAAGCCTGAAGAACCACTGGCTGCCGCTATAGCGAGCATCATTACTCAGAGTGCTTCTCAGTGTAATGATAAGGTGGGAGATGGAACTACTACATGCTCCATACTAACAGCAAAAGTGATTGAAGAAGTCTCAAAAGCGAAAGCTGCTGGATCTGATATTGTTAGCATAAAGAATGGTATTCTCAAGGCTAAGGAAGCGGTTCTCACAGCGCTTATGTCTATG…
KJ832483	Bos taurus	France	Artiodactyla	Europe	67	1	LF	4	ATGTCAAATACGGTAGTCACGGGTGAGGTATTAGATAAGTCTATTAGGGAGGTAGTACGCATCCTAGAAGATGCAGTTGGTTGTACTGCTGGTCCTAAAGGCCTCACTGTAGCGATTAGTAAGCCTTATGGGTCGCCAGAGATCACAAAGGATGGCTACAAGGTAATGAAGAGTATAAAGCCTGAAGAACCACTGGCTGCCGCTATAGCGAGCATCATTACTCAGAGTGCTTCTCAGTGTAATGATAAGGTGGGAGATGGAACTACTACATGCTCCATACTAACAGCAAAAGTGATTGAAGAAGTCTCAAAAGCGAAAGCTGCTGGATCTGATATTGTTAGCATAAAGAATGGTATTCTCAAGGCTAAGGAAGCGGTTCTCACAGCGCTTATGTCTATG…
KJ832475	Bos taurus	France	Artiodactyla	Europe	68	1	LF	46	ATGTCAAATACGGTAGTCACGGGTGAGGTATTAGATAAGTCTATTAGGGAGGTAGTACGCATCCTAGAAGATGCAGTTGGTTGTACTGCTGGTCCTAAAGGCCTCACTGTAGCGATTAGTAAGCCTTATGGGTCGCCAGAGATCACAAAGGATGGCTACAAGGTAATGAAGAGTATAAAGCCTGAAGAACCACTGGCTGCCGCTATAGCGAGCATCATTACTCAGAGTGCTTCTCAGTGTAATGATAAGGTGGGAGATGGAACTACTACATGCTCCATACTAACAGCAAAAGTGATTGAAGAAGTCTCAAAAGCGAAAGCTGCTGGATCTGATATTGTTAGCATAAAGAATGGTATTCTCAAGGCTAAGGAAGCGGTTCTTACAGCGCTTATGTCTATG…
EU860091	Bos taurus	France	Artiodactyla	Europe	69	1			AAGTCTCAAAAGCGAAAGCTGCTGGATCTGATATTGTTAGCATAAAGAATGGTATTCTCAAGGCTAAGGAAGCGGTTCTTACAGCGCTTATGTCTATGAGACGTGAAGTAGAAGAAGACGAAATTGCACAAGTTGCAACATTGTCTGCAAATGGAGACAAGAACATAGGAAGTAAGATTGCACAGTGTGTTAAAGAAGTCGGTAAAGACGGTGTTATAACTGTTGAAGAAAGCAAAGGCTTCAAGGATCTAGAAGTTGAAAAGACTGATGGTATGCAGTTTGATCGCGGATATCTTTCGCCTTACTTTGTTACAAATGCTGAAAAAATGCTGGTGGAATTTGAAAATCCATACATATTCCTTACTGAAAAGAAGATTAATCTTGTACAAAGCATTCTAC…
EU381151	Canis familiaris	Slovenia	Carnivora	Europe	7	1	LF	5	TTATGCTACGGTTGTTTGTTCTATTGGTCTAAAGTTTAGGAGGTTCAAAAATGTCAAATACGGTAGTCACGGGTGAGGTATTAGATAAGTCTATTAGGGAGGTAGTACGCATCCTAGAAGATGCAGTTGGTTGTACTGCTGGTCCTAAAGGCCTCACTGTAGCGATTAGTAAGCCTTATGGGTCGCCAGAGATCACAAAGGATGGCTACAAGGTAATGAAGAGTATAAAGCCTGAAGAACCACTGGCTGCCGCTATAGCGAGCATCATTACTCAGAGTGCTTCTCAGTGTAATGATAAGGTGGGAGATGGAACTACTACATGCTCCATACTAACAGCAAAAGTGATTGAAGAAGTCTCAAAAGCGAAAGCTGCTGGATCTGATATTGTTAGCATAAAGA…
JN656294	Canis familiaris	Germany	Carnivora	Europe	7	1	LF	5	GGATATCTTTCGCCTTACTTTGTTACAAATGCTGAAAAAATGCTGGTGGAATTTGAAAATCCATACATATTCCTTACTGAAAAGAAGATTAATCTTGTACAAAGCATTCTACCAATCTTAGAAAACGTTGCACGGTCTGGAAGACCATTGCTCATCATAGCTGAAGACGTTGAAGGTGAAGCTCTGAGCACGCTTGTACTCAATAAGCTCCGTGGTGGCCTTCAAGTTGCTGCTGTAAAGGCGCCTGGTTTCGGTGACAGGAGAAAAGACATGCTTGGCGATATTGCTGTAATAGTAGGCGCTAAGTATGTAGTAAATGACGAGCTTGCTGTTAAGATGGAAGACATCGCTCTAAGCGATCTTGGTACTGCTAAGAGCGTACGCATCACAAAAGACGCA…
ReljaDogS	Canis familiaris	Croatia	Carnivora	Europe	7	1			ATATTCCTTACTGAAAAGAAGATTAATCTTGTACAAAGCATTCTACCAATCTTAGAAAACGTTGCACGGTCTGGAAGACCATTGCTCATCATAGCTGAAGACGTTGAAGGTGAAGCTCTGAGCACGCTTGTACTCAATAAGCTCCGTGGTGGCCTTCAAGTTGCTGCTGTAAAGGCGCCTGGTTTCGGTGACAGGAGAAAAGACATGCTTGGCGATATTGCTGTAATAGTAGGCGCTAAGTATGTAGTAAATGACGAGCTTGCTGTTAAGATGGAAGACATCGCTCTAAGCGATCTTGGTACTGCTAAGAGCGTACGCATCACAAAAGACGCAACTACTATCATAGGTAGTGTTGATAGCAGTTCT
KU712092	Canis familiaris	Germany	Carnivora	Europe	7	1	LF	5	GGATATCTTTCGCCTTACTTTGTTACAAATGCTGAAAAAATGCTGGTGGAATTTGAAAATCCATACATATTCCTTACTGAAAAGAAGATTAATCTTGTACAAAGCATTCTACCAATCTTAGAAAACGTTGCACGGTCTGGAAGACCATTGCTCATCATAGCTGAAGACGTTGAAGGTGAAGCTCTGAGCACGCTTGTACTCAATAAGCTCCGTGGTGGCCTTCAAGTTGCTGCTGTAAAGGCGCCTGGTTTCGGTGACAGGAGAAAAGACATGCTTGGCGATATTGCTGTAATAGTAGGCGCTAAGTATGTAGTAAATGACGAGCTTGCTGTTAAGATGGAAGACATCGCTCTAAGCGATCTTGGTACTGCTAAGAGCGTACGCATCACAAAAGACGCA…
KU712091	Canis familiaris	Slovenia	Carnivora	Europe	7	1	LF	5	GGATATCTTTCGCCTTACTTTGTTACAAATGCTGAAAAAATGCTGGTGGAATTTGAAAATCCATACATATTCCTTACTGAAAAGAAGATTAATCTTGTACAAAGCATTCTACCAATCTTAGAAAACGTTGCACGGTCTGGAAGACCATTGCTCATCATAGCTGAAGACGTTGAAGGTGAAGCTCTGAGCACGCTTGTACTCAATAAGCTCCGTGGTGGCCTTCAAGTTGCTGCTGTAAAGGCGCCTGGTTTCGGTGACAGGAGAAAAGACATGCTTGGCGATATTGCTGTAATAGTAGGCGCTAAGTATGTAGTAAATGACGAGCTTGCTGTTAAGATGGAAGACATCGCTCTAAGCGATCTTGGTACTGCTAAGAGCGTACGCATCACAAAAGACGCA…
ReljaDog28	Canis familiaris	Croatia	Carnivora	Europe	7	1			ATATTCCTTACTGAAAAGAAGATTAATCTTGTACAAAGCATTCTACCAATCTTAGAAAACGTTGCACGGTCTGGAAGACCATTGCTCATCATAGCTGAAGACGTTGAAGGTGAAGCTCTGAGCACGCTTGTACTCAATAAGCTCCGTGGTGGCCTTCAAGTTGCTGCTGTAAAGGCGCCTGGTTTCGGTGACAGGAGAAAAGACATGCTTGGCGATATTGCTGTAATAGTAGGCGCTAAGTATGTAGTAAATGACGAGCTTGCTGTTAAGATGGAAGACATCGCTCTAAGCGATCTTGGTACTGCTAAGAGCGTACGCATCACAAAAGACGCAACTACTATCATAGGTAGTGTTGATAGCAGTTCT
KU712087	Canis familiaris	Albania	Carnivora	Europe	7	1	LF	5	GGATATCTTTCGCCTTACTTTGTTACAAATGCTGAAAAAATGCTGGTGGAATTTGAAAATCCATACATATTCCTTACTGAAAAGAAGATTAATCTTGTACAAAGCATTCTACCAATCTTAGAAAACGTTGCACGGTCTGGAAGACCATTGCTCATCATAGCTGAAGACGTTGAAGGTGAAGCTCTGAGCACGCTTGTACTCAATAAGCTCCGTGGTGGCCTTCAAGTTGCTGCTGTAAAGGCGCCTGGTTTCGGTGACAGGAGAAAAGACATGCTTGGCGATATTGCTGTAATAGTAGGCGCTAAGTATGTAGTAAATGACGAGCTTGCTGTTAAGATGGAAGACATCGCTCTAAGCGATCTTGGTACTGCTAAGAGCGTACGCATCACAAAAGACGCA…
KU712088	Canis familiaris	Albania	Carnivora	Europe	7	1	LF	5	GGATATCTTTCGCCTTACTTTGTTACAAATGCTGAAAAAATGCTGGTGGAATTTGAAAATCCATACATATTCCTTACTGAAAAGAAGATTAATCTTGTACAAAGCATTCTACCAATCTTAGAAAACGTTGCACGGTCTGGAAGACCATTGCTCATCATAGCTGAAGACGTTGAAGGTGAAGCTCTGAGCACGCTTGTACTCAATAAGCTCCGTGGTGGCCTTCAAGTTGCTGCTGTAAAGGCGCCTGGTTTCGGTGACAGGAGAAAAGACATGCTTGGCGATATTGCTGTAATAGTAGGCGCTAAGTATGTAGTAAATGACGAGCTTGCTGTTAAGATGGAAGACATCGCTCTAAGCGATCTTGGTACTGCTAAGAGCGTACGCATCACAAAAGACGCA…
ReljaDog228	Canis familiaris	Croatia	Carnivora	Europe	7	1			ATATTCCTTACTGAAAAGAAGATTAATCTTGTACAAAGCATTCTACCAATCTTAGAAAACGTTGCACGGTCTGGAAGACCATTGCTCATCATAGCTGAAGACGTTGAAGGTGAAGCTCTGAGCACGCTTGTACTCAATAAGCTCCGTGGTGGCCTTCAAGTTGCTGCTGTAAAGGCGCCTGGTTTCGGTGACAGGAGAAAAGACATGCTTGGCGATATTGCTGTAATAGTAGGCGCTAAGTATGTAGTAAATGACGAGCTTGCTGTTAAGATGGAAGACATCGCTCTAAGCGATCTTGGTACTGCTAAGAGCGTACGCATCACAAAAGACGCAACTACTATCATAGGTAGTGTTGATAGCAGTTCT
KU712089	Canis familiaris	Albania	Carnivora	Europe	7	1	LF	5	GGATATCTTTCGCCTTACTTTGTTACAAATGCTGAAAAAATGCTGGTGGAATTTGAAAATCCATACATATTCCTTACTGAAAAGAAGATTAATCTTGTACAAAGCATTCTACCAATCTTAGAAAACGTTGCACGGTCTGGAAGACCATTGCTCATCATAGCTGAAGACGTTGAAGGTGAAGCTCTGAGCACGCTTGTACTCAATAAGCTCCGTGGTGGCCTTCAAGTTGCTGCTGTAAAGGCGCCTGGTTTCGGTGACAGGAGAAAAGACATGCTTGGCGATATTGCTGTAATAGTAGGCGCTAAGTATGTAGTAAATGACGAGCTTGCTGTTAAGATGGAAGACATCGCTCTAAGCGATCTTGGTACTGCTAAGAGCGTACGCATCACAAAAGACGCA…
EU982549	Canis familiaris	Italy	Carnivora	Europe	8	1	LF	6	AGGCTGATGGTATGCAGTTTGATCGCGGATATCTTTCGCCTTACTTTGTTACAAATGCTGAAAAAATGCTGGTGGAATTTGAAAATCCATACATATTTCTTACTGAAAAGAAGATTAATCTTGTACAAAGCATTCTACCAATCTTAGAAAACGTTGCACGGTCTGGAAGACCATTGCTCATCATAGCTGAAGACGTTGAAGGTGAAGCTCTGAGCACGCTTGTACTCAATAAGCTCCGTGGTGGCCTTCAAGTTGCTGCTGTAAAGGCGCCTGGTTTCGGTGACAGGAGAAAAGACATGCTTGGCGATATTGCTGTAATAGTAGGCGCTAAGTATGTAGTAAATGACGAGCTTGCTGTTAAGATGGAAGACATCGCTCTAAGCGATCTTGGTACTGCTA…
EU381150	Canis familiaris	Slovenia	Carnivora	Europe	8	1	LF	6	TTATGCTACGGTTGTTTGTTCTATTGGTCTAAAGTTTAGGAGGTTCAAAAATGTCAAATACGGTAGTCACGGGTGAGGTATTAGATAAGTCTATTAGGGAAGTAGTACGCATCCTAGAAGATGCAGTTGGTTGTACTGCTGGTCCTAAAGGCCTCACTGTAGCGATTAGTAAGCCTTATGGGTCGCCAGAGATCACAAAGGATGGCTACAAGGTAATGAAGAGTATAAAGCCTGAAGAACCACTGGCTGCCGCTATAGCGAGCATCATTACTCAGAGTGCTTCTCAGTGTAATGATAAGGTGGGAGATGGAACTACTACATGCTCCATACTAACAGCAAAAGTGATTGAAGAAGTCTCAAAAGCGAAAGCTGCTGGATCTGATATTGTTAGCATAAAGA…
JN656295	Canis familiaris	Germany	Carnivora	Europe	8	1	LF	6	GGATATCTTTCGCCTTACTTTGTTACAAATGCTGAAAAAATGCTGGTGGAATTTGAAAATCCATACATATTTCTTACTGAAAAGAAGATTAATCTTGTACAAAGCATTCTACCAATCTTAGAAAACGTTGCACGGTCTGGAAGACCATTGCTCATCATAGCTGAAGACGTTGAAGGTGAAGCTCTGAGCACGCTTGTACTCAATAAGCTCCGTGGTGGCCTTCAAGTTGCTGCTGTAAAGGCGCCTGGTTTCGGTGACAGGAGAAAAGACATGCTTGGCGATATTGCTGTAATAGTAGGCGCTAAGTATGTAGTAAATGACGAGCTTGCTGTTAAGATGGAAGACATCGCTCTAAGCGATCTTGGTACTGCTAAGAGCGTACGCATCACAAAAGACGCA…
KU712090	Canis familiaris	Hungary	Carnivora	Europe	8	1	LF	6	GGATATCTTTCGCCTTACTTTGTTACAAATGCTGAAAAAATGCTGGTGGAATTTGAAAATCCATACATATTTCTTACTGAAAAGAAGATTAATCTTGTACAAAGCATTCTACCAATCTTAGAAAACGTTGCACGGTCTGGAAGACCATTGCTCATCATAGCTGAAGACGTTGAAGGTGAAGCTCTGAGCACGCTTGTACTCAATAAGCTCCGTGGTGGCCTTCAAGTTGCTGCTGTAAAGGCGCCTGGTTTCGGTGACAGGAGAAAAGACATGCTTGGCGATATTGCTGTAATAGTAGGCGCTAAGTATGTAGTAAATGACGAGCTTGCTGTTAAGATGGAAGACATCGCTCTAAGCGATCTTGGTACTGCTAAGAGCGTACGCATCACAAAAGACGCA…
KT970680	Canis familiaris	Italy	Carnivora	Europe	8	1	LF	6	CGGATATCTTTCGCCTTACTTTGTTACAAATGCTGAAAAAATGCTGGTGGAATTTGAAAATCCATACATATTTCTTACTGAAAAGAAGATTAATCTTGTACAAAGCATTCTACCAATCTTAGAAAACGTTGCACGGTCTGGAAGACCATTGCTCATCATAGCTGAAGACGTTGAAGGTGAAGCTCTGAGCACGCTTGTACTCAATAAGCTCCGTGGTGGCCTTCAAGTTGCTGCTGTAAAGGCGCCTGGTTTCGGTGACAGGAGAAAAGACATGCTTGGCGATATTGCTGTAATAGTAGGCGCTAAGTATGTAGTAAATGACGAGCTTGCTGTTAAGATGGAAGACATCGCTCTAAGCGATCTTGGTACTGCTAAGAGCGTACGCATCACAAAAGACGC…
KT970679	Canis familiaris	Italy	Carnivora	Europe	22	1	LF	112	CGGGTATCTTTCGCCTTACTTTGTTACAAATGCTGAAAAAATGCTGGTGGAATTTGAAAATCCATACATATTTCTTACTGAAAAGAAGATTAATCTTGTACAAAGCATTCTACCAATCTTAGAAAACGTTGCACGGTCTGGAAGACCATTGCTCATCATAGCTGAAGACGTTGAAGGTGAAGCTCTGAGCACGCTTGTACTCAATGAGCTCCGTGGTGGCCTTCAAGTTGCTGCTGTAAAGGCGCCTGGTTTCGGTGACAGGAGAAAAGACATGCTTGGCGATATTGCTGTAATAGTAGGCGCTAAGTATGTAGTAAATGACGAGCTTGCTGTTAAGATGGAAGACATCGCTCTAAGCGATCTTGGTACTGCTAAGAGCGTACGCATCACAAAAGACGC…
KF836094.dog9	Canis familiaris	Brazil	Carnivora	South America	23	1	LF	22	GGTTGTTTGTTCTATTGGTCTAAAGTTTAGGAGGTTCAAAAATGTCAAATACGGTAGTCACGGGTGAGGTATTAGATAAGTCTATTAGGGAAGTAGTACGCATCCTAGAAGATGCAGTTGGTTGTACTGCTGGTCCTAAAGGCCTCACTGTAGCGATTAGTAAGCCTTATGGGTCGCCAGAGATCACAAAGGATGGCTACAAGGTAATGAAGAGTATAAAGCCTGAAGAACCACTGGCTGCCGCTATAGCGAGCATCATTACTCAGAGTGCTTCTCAGTGTAATGATAAGGTGGGAGATGGAACTACTACATGCTCCATACTAACAGCAAAAGTGATTGAAGAAGTCTCAAAAGCGAAAGCTGCTGGATCTGATATTGTTAGCATAAAGAATGGTATTC…
KF836094.dog8	Canis familiaris	Brazil	Carnivora	South America	23	1	LF	22	GGTTGTTTGTTCTATTGGTCTAAAGTTTAGGAGGTTCAAAAATGTCAAATACGGTAGTCACGGGTGAGGTATTAGATAAGTCTATTAGGGAAGTAGTACGCATCCTAGAAGATGCAGTTGGTTGTACTGCTGGTCCTAAAGGCCTCACTGTAGCGATTAGTAAGCCTTATGGGTCGCCAGAGATCACAAAGGATGGCTACAAGGTAATGAAGAGTATAAAGCCTGAAGAACCACTGGCTGCCGCTATAGCGAGCATCATTACTCAGAGTGCTTCTCAGTGTAATGATAAGGTGGGAGATGGAACTACTACATGCTCCATACTAACAGCAAAAGTGATTGAAGAAGTCTCAAAAGCGAAAGCTGCTGGATCTGATATTGTTAGCATAAAGAATGGTATTC…
KF836094.dog7	Canis familiaris	Brazil	Carnivora	South America	23	1	LF	22	GGTTGTTTGTTCTATTGGTCTAAAGTTTAGGAGGTTCAAAAATGTCAAATACGGTAGTCACGGGTGAGGTATTAGATAAGTCTATTAGGGAAGTAGTACGCATCCTAGAAGATGCAGTTGGTTGTACTGCTGGTCCTAAAGGCCTCACTGTAGCGATTAGTAAGCCTTATGGGTCGCCAGAGATCACAAAGGATGGCTACAAGGTAATGAAGAGTATAAAGCCTGAAGAACCACTGGCTGCCGCTATAGCGAGCATCATTACTCAGAGTGCTTCTCAGTGTAATGATAAGGTGGGAGATGGAACTACTACATGCTCCATACTAACAGCAAAAGTGATTGAAGAAGTCTCAAAAGCGAAAGCTGCTGGATCTGATATTGTTAGCATAAAGAATGGTATTC…
KF836094.dog5	Canis familiaris	Brazil	Carnivora	South America	23	1	LF	22	GGTTGTTTGTTCTATTGGTCTAAAGTTTAGGAGGTTCAAAAATGTCAAATACGGTAGTCACGGGTGAGGTATTAGATAAGTCTATTAGGGAAGTAGTACGCATCCTAGAAGATGCAGTTGGTTGTACTGCTGGTCCTAAAGGCCTCACTGTAGCGATTAGTAAGCCTTATGGGTCGCCAGAGATCACAAAGGATGGCTACAAGGTAATGAAGAGTATAAAGCCTGAAGAACCACTGGCTGCCGCTATAGCGAGCATCATTACTCAGAGTGCTTCTCAGTGTAATGATAAGGTGGGAGATGGAACTACTACATGCTCCATACTAACAGCAAAAGTGATTGAAGAAGTCTCAAAAGCGAAAGCTGCTGGATCTGATATTGTTAGCATAAAGAATGGTATTC…
KF836094.dog4	Canis familiaris	Brazil	Carnivora	South America	23	1	LF	22	GGTTGTTTGTTCTATTGGTCTAAAGTTTAGGAGGTTCAAAAATGTCAAATACGGTAGTCACGGGTGAGGTATTAGATAAGTCTATTAGGGAAGTAGTACGCATCCTAGAAGATGCAGTTGGTTGTACTGCTGGTCCTAAAGGCCTCACTGTAGCGATTAGTAAGCCTTATGGGTCGCCAGAGATCACAAAGGATGGCTACAAGGTAATGAAGAGTATAAAGCCTGAAGAACCACTGGCTGCCGCTATAGCGAGCATCATTACTCAGAGTGCTTCTCAGTGTAATGATAAGGTGGGAGATGGAACTACTACATGCTCCATACTAACAGCAAAAGTGATTGAAGAAGTCTCAAAAGCGAAAGCTGCTGGATCTGATATTGTTAGCATAAAGAATGGTATTC…
KF836094.dog6	Canis familiaris	Brazil	Carnivora	South America	23	1	LF	22	GGTTGTTTGTTCTATTGGTCTAAAGTTTAGGAGGTTCAAAAATGTCAAATACGGTAGTCACGGGTGAGGTATTAGATAAGTCTATTAGGGAAGTAGTACGCATCCTAGAAGATGCAGTTGGTTGTACTGCTGGTCCTAAAGGCCTCACTGTAGCGATTAGTAAGCCTTATGGGTCGCCAGAGATCACAAAGGATGGCTACAAGGTAATGAAGAGTATAAAGCCTGAAGAACCACTGGCTGCCGCTATAGCGAGCATCATTACTCAGAGTGCTTCTCAGTGTAATGATAAGGTGGGAGATGGAACTACTACATGCTCCATACTAACAGCAAAAGTGATTGAAGAAGTCTCAAAAGCGAAAGCTGCTGGATCTGATATTGTTAGCATAAAGAATGGTATTC…
KF836094.dog3	Canis familiaris	Brazil	Carnivora	South America	23	1	LF	22	GGTTGTTTGTTCTATTGGTCTAAAGTTTAGGAGGTTCAAAAATGTCAAATACGGTAGTCACGGGTGAGGTATTAGATAAGTCTATTAGGGAAGTAGTACGCATCCTAGAAGATGCAGTTGGTTGTACTGCTGGTCCTAAAGGCCTCACTGTAGCGATTAGTAAGCCTTATGGGTCGCCAGAGATCACAAAGGATGGCTACAAGGTAATGAAGAGTATAAAGCCTGAAGAACCACTGGCTGCCGCTATAGCGAGCATCATTACTCAGAGTGCTTCTCAGTGTAATGATAAGGTGGGAGATGGAACTACTACATGCTCCATACTAACAGCAAAAGTGATTGAAGAAGTCTCAAAAGCGAAAGCTGCTGGATCTGATATTGTTAGCATAAAGAATGGTATTC…
KF836094.dog11	Canis familiaris	Brazil	Carnivora	South America	23	1	LF	22	GGTTGTTTGTTCTATTGGTCTAAAGTTTAGGAGGTTCAAAAATGTCAAATACGGTAGTCACGGGTGAGGTATTAGATAAGTCTATTAGGGAAGTAGTACGCATCCTAGAAGATGCAGTTGGTTGTACTGCTGGTCCTAAAGGCCTCACTGTAGCGATTAGTAAGCCTTATGGGTCGCCAGAGATCACAAAGGATGGCTACAAGGTAATGAAGAGTATAAAGCCTGAAGAACCACTGGCTGCCGCTATAGCGAGCATCATTACTCAGAGTGCTTCTCAGTGTAATGATAAGGTGGGAGATGGAACTACTACATGCTCCATACTAACAGCAAAAGTGATTGAAGAAGTCTCAAAAGCGAAAGCTGCTGGATCTGATATTGTTAGCATAAAGAATGGTATTC…
KF836094.dog2	Canis familiaris	Brazil	Carnivora	South America	23	1	LF	22	GGTTGTTTGTTCTATTGGTCTAAAGTTTAGGAGGTTCAAAAATGTCAAATACGGTAGTCACGGGTGAGGTATTAGATAAGTCTATTAGGGAAGTAGTACGCATCCTAGAAGATGCAGTTGGTTGTACTGCTGGTCCTAAAGGCCTCACTGTAGCGATTAGTAAGCCTTATGGGTCGCCAGAGATCACAAAGGATGGCTACAAGGTAATGAAGAGTATAAAGCCTGAAGAACCACTGGCTGCCGCTATAGCGAGCATCATTACTCAGAGTGCTTCTCAGTGTAATGATAAGGTGGGAGATGGAACTACTACATGCTCCATACTAACAGCAAAAGTGATTGAAGAAGTCTCAAAAGCGAAAGCTGCTGGATCTGATATTGTTAGCATAAAGAATGGTATTC…
KF836094.dog12	Canis familiaris	Brazil	Carnivora	South America	23	1	LF	22	GGTTGTTTGTTCTATTGGTCTAAAGTTTAGGAGGTTCAAAAATGTCAAATACGGTAGTCACGGGTGAGGTATTAGATAAGTCTATTAGGGAAGTAGTACGCATCCTAGAAGATGCAGTTGGTTGTACTGCTGGTCCTAAAGGCCTCACTGTAGCGATTAGTAAGCCTTATGGGTCGCCAGAGATCACAAAGGATGGCTACAAGGTAATGAAGAGTATAAAGCCTGAAGAACCACTGGCTGCCGCTATAGCGAGCATCATTACTCAGAGTGCTTCTCAGTGTAATGATAAGGTGGGAGATGGAACTACTACATGCTCCATACTAACAGCAAAAGTGATTGAAGAAGTCTCAAAAGCGAAAGCTGCTGGATCTGATATTGTTAGCATAAAGAATGGTATTC…
KF836094.dog1	Canis familiaris	Brazil	Carnivora	South America	23	1	LF	22	GGTTGTTTGTTCTATTGGTCTAAAGTTTAGGAGGTTCAAAAATGTCAAATACGGTAGTCACGGGTGAGGTATTAGATAAGTCTATTAGGGAAGTAGTACGCATCCTAGAAGATGCAGTTGGTTGTACTGCTGGTCCTAAAGGCCTCACTGTAGCGATTAGTAAGCCTTATGGGTCGCCAGAGATCACAAAGGATGGCTACAAGGTAATGAAGAGTATAAAGCCTGAAGAACCACTGGCTGCCGCTATAGCGAGCATCATTACTCAGAGTGCTTCTCAGTGTAATGATAAGGTGGGAGATGGAACTACTACATGCTCCATACTAACAGCAAAAGTGATTGAAGAAGTCTCAAAAGCGAAAGCTGCTGGATCTGATATTGTTAGCATAAAGAATGGTATTC…
KF836094.dog10	Canis familiaris	Brazil	Carnivora	South America	23	1	LF	22	GGTTGTTTGTTCTATTGGTCTAAAGTTTAGGAGGTTCAAAAATGTCAAATACGGTAGTCACGGGTGAGGTATTAGATAAGTCTATTAGGGAAGTAGTACGCATCCTAGAAGATGCAGTTGGTTGTACTGCTGGTCCTAAAGGCCTCACTGTAGCGATTAGTAAGCCTTATGGGTCGCCAGAGATCACAAAGGATGGCTACAAGGTAATGAAGAGTATAAAGCCTGAAGAACCACTGGCTGCCGCTATAGCGAGCATCATTACTCAGAGTGCTTCTCAGTGTAATGATAAGGTGGGAGATGGAACTACTACATGCTCCATACTAACAGCAAAAGTGATTGAAGAAGTCTCAAAAGCGAAAGCTGCTGGATCTGATATTGTTAGCATAAAGAATGGTATTC…
ReljaDog202	Canis familiaris	Croatia	Carnivora	Europe	35	1			ATATTCCTTACTGAAAAGAAGATTAATCTTGTACAAAGCATTCTACCAATCTTAGAAAACGTTGCACGGTCTGGAAGACCATTGCTCATCATAGCTGAAGACGTTGAAGGTGAAGCTCTGAGCACGCTTGTACTCAATAAGCTCCGTGGTGGCCTTCAAGTTGCTGCTGTAAAGGCGCCTGGTTTTGGTGACAGGAGAAAAGACATGCTTGGCGATATTGCTGTAATAGTAGGCGCTAAGTATGTAGTAAATGACGAGCTTGCTGTTAAGATGGAAGATATCGCTCTAAGCGATCTTGGTACTGCTAAGAGCGTACGCATCACAAAAGACGCAACTACTATCATAGGTAGTGTTGATAGCAGTTCT
ReljaDog12	Canis familiaris	Croatia	Carnivora	Europe	35	1			ATATTCCTTACTGAAAAGAAGATTAATCTTGTACAAAGCATTCTACCAATCTTAGAAAACGTTGCACGGTCTGGAAGACCATTGCTCATCATAGCTGAAGACGTTGAAGGTGAAGCTCTGAGCACGCTTGTACTCAATAAGCTCCGTGGTGGCCTTCAAGTTGCTGCTGTAAAGGCGCCTGGTTTTGGTGACAGGAGAAAAGACATGCTTGGCGATATTGCTGTAATAGTAGGCGCTAAGTATGTAGTAAATGACGAGCTTGCTGTTAAGATGGAAGATATCGCTCTAAGCGATCTTGGTACTGCTAAGAGCGTACGCATCACAAAAGACGCAACTACTATCATAGGTAGTGTTGATAGCAGTTCT
ReljaDog214	Canis familiaris	Croatia	Carnivora	Europe	35	1			ATATTCCTTACTGAAAAGAAGATTAATCTTGTACAAAGCATTCTACCAATCTTAGAAAACGTTGCACGGTCTGGAAGACCATTGCTCATCATAGCTGAAGACGTTGAAGGTGAAGCTCTGAGCACGCTTGTACTCAATAAGCTCCGTGGTGGCCTTCAAGTTGCTGCTGTAAAGGCGCCTGGTTTTGGTGACAGGAGAAAAGACATGCTTGGCGATATTGCTGTAATAGTAGGCGCTAAGTATGTAGTAAATGACGAGCTTGCTGTTAAGATGGAAGATATCGCTCTAAGCGATCTTGGTACTGCTAAGAGCGTACGCATCACAAAAGACGCAACTACTATCATAGGTAGTGTTGATAGCAGTTCT
ReljaDog11816	Canis familiaris	Croatia	Carnivora	Europe	35	1			ATATTCCTTACTGAAAAGAAGATTAATCTTGTACAAAGCATTCTACCAATCTTAGAAAACGTTGCACGGTCTGGAAGACCATTGCTCATCATAGCTGAAGACGTTGAAGGTGAAGCTCTGAGCACGCTTGTACTCAATAAGCTCCGTGGTGGCCTTCAAGTTGCTGCTGTAAAGGCGCCTGGTTTTGGTGACAGGAGAAAAGACATGCTTGGCGATATTGCTGTAATAGTAGGCGCTAAGTATGTAGTAAATGACGAGCTTGCTGTTAAGATGGAAGATATCGCTCTAAGCGATCTTGGTACTGCTAAGAGCGTACGCATCACAAAAGACGCAACTACTATCATAGGTAGTGTTGATAGCAGTTCT
ReljaDog209	Canis familiaris	Croatia	Carnivora	Europe	35	1			ATATTCCTTACTGAAAAGAAGATTAATCTTGTACAAAGCATTCTACCAATCTTAGAAAACGTTGCACGGTCTGGAAGACCATTGCTCATCATAGCTGAAGACGTTGAAGGTGAAGCTCTGAGCACGCTTGTACTCAATAAGCTCCGTGGTGGCCTTCAAGTTGCTGCTGTAAAGGCGCCTGGTTTTGGTGACAGGAGAAAAGACATGCTTGGCGATATTGCTGTAATAGTAGGCGCTAAGTATGTAGTAAATGACGAGCTTGCTGTTAAGATGGAAGATATCGCTCTAAGCGATCTTGGTACTGCTAAGAGCGTACGCATCACAAAAGACGCAACTACTATCATAGGTAGTGTTGATAGCAGTTCT
ReljaDog124	Canis familiaris	Croatia	Carnivora	Europe	35	1			ATATTCCTTACTGAAAAGAAGATTAATCTTGTACAAAGCATTCTACCAATCTTAGAAAACGTTGCACGGTCTGGAAGACCATTGCTCATCATAGCTGAAGACGTTGAAGGTGAAGCTCTGAGCACGCTTGTACTCAATAAGCTCCGTGGTGGCCTTCAAGTTGCTGCTGTAAAGGCGCCTGGTTTTGGTGACAGGAGAAAAGACATGCTTGGCGATATTGCTGTAATAGTAGGCGCTAAGTATGTAGTAAATGACGAGCTTGCTGTTAAGATGGAAGATATCGCTCTAAGCGATCTTGGTACTGCTAAGAGCGTACGCATCACAAAAGACGCAACTACTATCATAGGTAGTGTTGATAGCAGTTCT
ReljaDog210	Canis familiaris	Croatia	Carnivora	Europe	35	1			ATATTCCTTACTGAAAAGAAGATTAATCTTGTACAAAGCATTCTACCAATCTTAGAAAACGTTGCACGGTCTGGAAGACCATTGCTCATCATAGCTGAAGACGTTGAAGGTGAAGCTCTGAGCACGCTTGTACTCAATAAGCTCCGTGGTGGCCTTCAAGTTGCTGCTGTAAAGGCGCCTGGTTTTGGTGACAGGAGAAAAGACATGCTTGGCGATATTGCTGTAATAGTAGGCGCTAAGTATGTAGTAAATGACGAGCTTGCTGTTAAGATGGAAGATATCGCTCTAAGCGATCTTGGTACTGCTAAGAGCGTACGCATCACAAAAGACGCAACTACTATCATAGGTAGTGTTGATAGCAGTTCT
ReljaDog223	Canis familiaris	Croatia	Carnivora	Europe	35	1			ATATTCCTTACTGAAAAGAAGATTAATCTTGTACAAAGCATTCTACCAATCTTAGAAAACGTTGCACGGTCTGGAAGACCATTGCTCATCATAGCTGAAGACGTTGAAGGTGAAGCTCTGAGCACGCTTGTACTCAATAAGCTCCGTGGTGGCCTTCAAGTTGCTGCTGTAAAGGCGCCTGGTTTTGGTGACAGGAGAAAAGACATGCTTGGCGATATTGCTGTAATAGTAGGCGCTAAGTATGTAGTAAATGACGAGCTTGCTGTTAAGATGGAAGATATCGCTCTAAGCGATCTTGGTACTGCTAAGAGCGTACGCATCACAAAAGACGCAACTACTATCATAGGTAGTGTTGATAGCAGTTCT
ReljaDog9	Canis familiaris	Croatia	Carnivora	Europe	35	1			ATATTCCTTACTGAAAAGAAGATTAATCTTGTACAAAGCATTCTACCAATCTTAGAAAACGTTGCACGGTCTGGAAGACCATTGCTCATCATAGCTGAAGACGTTGAAGGTGAAGCTCTGAGCACGCTTGTACTCAATAAGCTCCGTGGTGGCCTTCAAGTTGCTGCTGTAAAGGCGCCTGGTTTTGGTGACAGGAGAAAAGACATGCTTGGCGATATTGCTGTAATAGTAGGCGCTAAGTATGTAGTAAATGACGAGCTTGCTGTTAAGATGGAAGATATCGCTCTAAGCGATCTTGGTACTGCTAAGAGCGTACGCATCACAAAAGACGCAACTACTATCATAGGTAGTGTTGATAGCAGTTCT
ReljaDog35	Canis familiaris	Croatia	Carnivora	Europe	35	1			ATATTCCTTACTGAAAAGAAGATTAATCTTGTACAAAGCATTCTACCAATCTTAGAAAACGTTGCACGGTCTGGAAGACCATTGCTCATCATAGCTGAAGACGTTGAAGGTGAAGCTCTGAGCACGCTTGTACTCAATAAGCTCCGTGGTGGCCTTCAAGTTGCTGCTGTAAAGGCGCCTGGTTTTGGTGACAGGAGAAAAGACATGCTTGGCGATATTGCTGTAATAGTAGGCGCTAAGTATGTAGTAAATGACGAGCTTGCTGTTAAGATGGAAGATATCGCTCTAAGCGATCTTGGTACTGCTAAGAGCGTACGCATCACAAAAGACGCAACTACTATCATAGGTAGTGTTGATAGCAGTTCT
JN656296	Canis familiaris	Finland	Carnivora	Europe	39	1	LF	84	GGATATCTTTCGCCTTACTTTGTTACAAATGCTGAAAAAATGCTGGTGGAATTTGAAAATCCATACATATTTCTTACTGAAAAGAAGATTAATCTTGTACAAAGCATTCTACCAATCTTAGAAAACGTTGCACGGTCTGGAAGACCATTGCTCATCATAGCTGAAGACGTTGAAGGTGAAGCTCTGAGCACGCTTGTACTCAATAAGCTCCGTGGTGGCCTTCAAGTTGCTGCTGTAAAGGCGCCTGGTTTTGGTGACAGGAGAAAAGACATGCTTGGCGATATTGCTGTAATAGTAGGCGCTAAGTATGTAGTAAATGACGAGCTTGCTGTTAAGATGGAAGATATCGCTCTAAGCGATCTTGGTACTGCTAAGAGCGTACGCATCACAAAAGACGCA…
KT970678	Canis familiaris	Italy	Carnivora	Europe	77	1	LF	36	CGGATATCTTTCGCCTTACTTTGTTACAAATGCTGAAAAAATGCTGGTGGAATTTGAAAATCCATACATATTTCTTACTGAAAAGAAGATTAATCTTGTACAAAGCATTCTACCAATCTTAGAAAACGTTGCACGGTCTGGAAGACCATTGCTCATCATGGCTGAAGACGTTGAAGGTGAAGCTCTGAGCACGCTTGTACTCAATAAGCTCCGTGGTGGCCTTCAAGTTGCTGCTGTAAAGGCGCCTGGTTTCGGTGACAGGAGAAAAGACATGCTTGGCGATATTGCTGTAATAGTAGGCGCTAAGTATGTAGTAAATGACGAGCTTGCTGTTAAGATGGAAGACATCGCTCTAAGCGATCTTGGTACTGCTAAGAGCGTACGCATCACAAAAGACGC…
AY848752	Canis familiaris	Italy	Carnivora	Europe	82	1	LF	119	GGATATCTTTCGCCTTACTTTGTTACAAATGCTGAAAAAATGCTGGTGGAATTTGAAAATCCATACATATTCCTTACTGAAAAGAAGATTAATCTTGTACAAAGCATTCTACCAATCTTAGAAAACGTTGCACGGTCTGGAAGACCATTGCTCATCATAGCTGAAGACGTTGAAGGTGAAGCTCTGAGCACGCTTGTACTCAATAAGCTCCGTGGTGGCCTTCAAGTTGCTGCTGTAAAGGCGCCTGGTTTCGGTGACAGAAGAAAAGACATGCTTGGCGATATTGCTGTAATAGTAGGCGCTAAGTATGTAGTAAATGACGAGCTTGCTGTTAAGATGGAAGACATCGCTCTAAGCGATCTTGGTACTGCTAAGAGCGTGCGAATCACAAAAGACGCA…
AY219849	Canis familiaris	USA	Carnivora	North America	82	1	LF	113	TTATGCTACGGTTGTTTGTTCTATTGGTCTAAAGTTTAGGAGGTTCAAAAATGTCAAATACGGTAGTCACGGGTGAGGTATTAGATAAGTCTATTAGGGAGGTAGTACGCATCCTAGAAGATGCAGTTGGTTGTACTGCTGGTCCTAAAGGCCTCACTGTAGCGATTAGTAAGCCTTATGGGTCGCCAGAGATCACAAAGGATGGCTACAAGGTAATGAAGAGTATAAAGCCTGAAGAACCACTGGCTGCCGCTATAGCGAGCATCATTACTCAGAGTGCTTCTCAGTGTAATGATAAGGTGGGAGATGGAACTACTACATGCTCCATACTAACGGCAAAAGTGATTGAAGAAGTCTCAAAAGCGAAAGCTGCTGGATCTGATATTGTTAGCATAAAGA…
JF494833	Canis familiaris	USA	Carnivora	North America	85	1	LF	121	TGTCAAATACGGTAGTCACGGGTGAGGTATTAGATAAGTCTATTAGGGAGGTAGTACGCATCCTAGAAGATGCAGTTGGTTGTACTGCTGGTCCTAAAGGCCTCACTGTAGCGATTAGTAAGCCTTATGGGTCGCCAGAGATCACAAAGGATGGCTACAAGGTAATGAAGAGTATAAAGCCTGAAGAACCACTGGCTGCCGCTATAGCGAGCATCATTACTCAGAGTGCTTCTCAGTGTAATGATAAGGTGGGAGATGGAACTACTACATGCTCCATACTAACAGCAAAAGTGATTGAAGAAGTCTCAAAAGCGAAAGCTGCTGGATCTGATATTGTTAGCATAAAGAATGGTATTCTCAAGGCTAAGGAAGCGGTTCTTACAGCGCTTATGTCTATGA…
AY848750	Canis familiaris	Italy	Carnivora	Europe	86	1	LF	118	GGATATCTTTCGCCTTACTTTGTTACAAATGCTGAAAAAATGCTGGTGGAATTTGAAAATCCATACATATTCCTTACTGAAAAGAAGATTAATCTTGTACAAAGCATTCTACCAATCTTAGAAAACGTTGCACGGTCTGGAAGACCATTGCTCATCATAGCTGAAGACGTTGAAGGTGAAGCTCTGAGCACGCTTGTACTCAATAAGCTCCGTGGTGGCCTTCAAGTTGCTGCTGTAAAGGCGCCTGGTTTCGGTGACAGAAGAAAAGACATGCTTGGCGATATTGCTGTAATAGTAGGCGCTAAGTATGTAGTAAATGACGAGCTTGCTGTTAAGATGGAAGACATCGCACTAAGCGATCTTGGTACTGCTAAGAGCGTGCGAATCACAAAAGACGCA…
AY848751	Canis familiaris	Italy	Carnivora	Europe	87	1	LF	123	GGATATCTTTCGCCTTACTTTGTTACAAATGCTGAAAAAATGCTGGTGGAATTTGAAAATCCATACATATTCCCTACTGAAAAGAAGATTAATCTTGTACAAAGCATTCTACCAATCTTAGAAAACGTTGCACGGTCCGGAAGACCATTGCTCATCATAGCTGAAGACGTTGAAGGTGAAGCTCTGAGCACGCTTGTACTCAATAAGCTCCGTGGTGGCCTTCAAGTTGCTGCTGTAAAGGCGCCTGGTTTCGGTGACAGAAGAAAAGACATGCTTGGCGATATTGCTGTAATAGTAGGCGCTAAGTATGTAGTAAATGACGAGCTTGCTGTTAAGATGGAAGACATCGCTCTAAGCGATCTTGGTACTGCTAAGAGCGTGCGAATCACAAAAGACGCA…
LC334016	Canis familiaris	Japan	Carnivora	Asia	140	4	LF	179	TAGTGATGAAGGAGAGTGACATAATAGCTAAGGAAGCATAGTCTTATGCTACGGTTGTTTGTTCTATTGGTCTAAAGTTTAGGAGGTTCAAAAATGTCAAATACGGTAGTCACGGGTGAGGTATTAGATAAGTCTATTAGGGAGGTAGTACGCATCCTAGAAGATGCAGTTGGTTGTACTGCTGGTCCTAAGGGCCTCACTGTAGCGATTAGTAAGCCTTATGGGTCACCAGAGATCACAAAGGATGGCTACAAGGTAATGAAGAGTATAAAGCCTGAAGAACCACTGGCTGCCGCTATAGCGAGCATCATTACTCAGAGTGCTTCTCAGTGTAATGATAAGGTGGGAGATGGAACTACTACATGCTCCATACTGACAGCAAAAGTGATTGAAGAAGTC…
KU519286	Canis familiaris	South Korea	Carnivora	Asia	141	4	LF	178	GGAGGTAGTACGCATCCTAGAAGATGCAGTTGGTTGTACTGCTGGTCCTAAGGGCCTCACTGTAGCGATTAGTAAGCCTTATGGGTCACCAGAGATCACAAAGGATGGCTACAAGGTAATGAAGAGTATAAAGCCTGAAGAACCACTGGCTGCCGCTATAGCGAGCATCATTACTCAGAGTGCTTCTCAGTGTAATGATAAGGTGGGAGATGGAACTACTACATGCTCCATACTGACAGCAAAAGTGATTGAAGAAGTCTCAAAAGCGAAAGCTGCTGGATCTGATATTGTTAGCATAAAGAATGGTATTCTCAAGGCTAAGGAAGCGGTTCTTACAGCGCTGATGTCTATGAGACGTGAAGTAGAAGAAGACGAAATTGCACAAGTTGCAACATTGTC…
ReljaGwolveV29	Canis lupus	Croatia	Carnivora	Europe	8	1			ATATTTCTTACTGAAAAGAAGATTAATCTTGTACAAAGCATTCTACCAATCTTAGAAAACGTTGCACGGTCTGGAAGACCATTGCTCATCATAGCTGAAGACGTTGAAGGTGAAGCTCTGAGCACGCTTGTACTCAATAAGCTCCGTGGTGGCCTTCAAGTTGCTGCTGTAAAGGCGCCTGGTTTCGGTGACAGGAGAAAAGACATGCTTGGCGATATTGCTGTAATAGTAGGCGCTAAGTATGTAGTAAATGACGAGCTTGCTGTTAAGATGGAAGACATCGCTCTAAGCGATCTTGGTACTGCTAAGAGCGTACGCATCACAAAAGACGCAACTACTATCATAGGTAGTGTTGATAGCAGTTCT
ReljaGwolveV44	Canis lupus	Croatia	Carnivora	Europe	8	1			ATATTTCTTACTGAAAAGAAGATTAATCTTGTACAAAGCATTCTACCAATCTTAGAAAACGTTGCACGGTCTGGAAGACCATTGCTCATCATAGCTGAAGACGTTGAAGGTGAAGCTCTGAGCACGCTTGTACTCAATAAGCTCCGTGGTGGCCTTCAAGTTGCTGCTGTAAAGGCGCCTGGTTTCGGTGACAGGAGAAAAGACATGCTTGGCGATATTGCTGTAATAGTAGGCGCTAAGTATGTAGTAAATGACGAGCTTGCTGTTAAGATGGAAGACATCGCTCTAAGCGATCTTGGTACTGCTAAGAGCGTACGCATCACAAAAGACGCAACTACTATCATAGGTAGTGTTGATAGCAGTTCT
ReljaGwolveV46	Canis lupus	Croatia	Carnivora	Europe	8	1			ATATTTCTTACTGAAAAGAAGATTAATCTTGTACAAAGCATTCTACCAATCTTAGAAAACGTTGCACGGTCTGGAAGACCATTGCTCATCATAGCTGAAGACGTTGAAGGTGAAGCTCTGAGCACGCTTGTACTCAATAAGCTCCGTGGTGGCCTTCAAGTTGCTGCTGTAAAGGCGCCTGGTTTCGGTGACAGGAGAAAAGACATGCTTGGCGATATTGCTGTAATAGTAGGCGCTAAGTATGTAGTAAATGACGAGCTTGCTGTTAAGATGGAAGACATCGCTCTAAGCGATCTTGGTACTGCTAAGAGCGTACGCATCACAAAAGACGCAACTACTATCATAGGTAGTGTTGATAGCAGTTCT
ReljaGwolveV71	Canis lupus	Croatia	Carnivora	Europe	8	1			ATATTTCTTACTGAAAAGAAGATTAATCTTGTACAAAGCATTCTACCAATCTTAGAAAACGTTGCACGGTCTGGAAGACCATTGCTCATCATAGCTGAAGACGTTGAAGGTGAAGCTCTGAGCACGCTTGTACTCAATAAGCTCCGTGGTGGCCTTCAAGTTGCTGCTGTAAAGGCGCCTGGTTTCGGTGACAGGAGAAAAGACATGCTTGGCGATATTGCTGTAATAGTAGGCGCTAAGTATGTAGTAAATGACGAGCTTGCTGTTAAGATGGAAGACATCGCTCTAAGCGATCTTGGTACTGCTAAGAGCGTACGCATCACAAAAGACGCAACTACTATCATAGGTAGTGTTGATAGCAGTTCT
ReljaGwolveV21	Canis lupus	Croatia	Carnivora	Europe	8	1			ATATTTCTTACTGAAAAGAAGATTAATCTTGTACAAAGCATTCTACCAATCTTAGAAAACGTTGCACGGTCTGGAAGACCATTGCTCATCATAGCTGAAGACGTTGAAGGTGAAGCTCTGAGCACGCTTGTACTCAATAAGCTCCGTGGTGGCCTTCAAGTTGCTGCTGTAAAGGCGCCTGGTTTCGGTGACAGGAGAAAAGACATGCTTGGCGATATTGCTGTAATAGTAGGCGCTAAGTATGTAGTAAATGACGAGCTTGCTGTTAAGATGGAAGACATCGCTCTAAGCGATCTTGGTACTGCTAAGAGCGTACGCATCACAAAAGACGCAACTACTATCATAGGTAGTGTTGATAGCAGTTCT
ReljaGwolveV30	Canis lupus	Croatia	Carnivora	Europe	8	1			ATATTTCTTACTGAAAAGAAGATTAATCTTGTACAAAGCATTCTACCAATCTTAGAAAACGTTGCACGGTCTGGAAGACCATTGCTCATCATAGCTGAAGACGTTGAAGGTGAAGCTCTGAGCACGCTTGTACTCAATAAGCTCCGTGGTGGCCTTCAAGTTGCTGCTGTAAAGGCGCCTGGTTTCGGTGACAGGAGAAAAGACATGCTTGGCGATATTGCTGTAATAGTAGGCGCTAAGTATGTAGTAAATGACGAGCTTGCTGTTAAGATGGAAGACATCGCTCTAAGCGATCTTGGTACTGCTAAGAGCGTACGCATCACAAAAGACGCAACTACTATCATAGGTAGTGTTGATAGCAGTTCT
ReljaGwolveV40	Canis lupus	Croatia	Carnivora	Europe	8	1			ATATTTCTTACTGAAAAGAAGATTAATCTTGTACAAAGCATTCTACCAATCTTAGAAAACGTTGCACGGTCTGGAAGACCATTGCTCATCATAGCTGAAGACGTTGAAGGTGAAGCTCTGAGCACGCTTGTACTCAATAAGCTCCGTGGTGGCCTTCAAGTTGCTGCTGTAAAGGCGCCTGGTTTCGGTGACAGGAGAAAAGACATGCTTGGCGATATTGCTGTAATAGTAGGCGCTAAGTATGTAGTAAATGACGAGCTTGCTGTTAAGATGGAAGACATCGCTCTAAGCGATCTTGGTACTGCTAAGAGCGTACGCATCACAAAAGACGCAACTACTATCATAGGTAGTGTTGATAGCAGTTCT
ReljaGwolveV43	Canis lupus	Croatia	Carnivora	Europe	91	1			ATATTCCTTACTGAAAAGAAGATTAATCTTGTACAAAGCATTCTACCAATCTTAGAAAACGTTGCACGGTCTGGAAGACCATTGCTCATCATAGCTGAAGACGTTGAAGGTGAAGCTCTGAGCACGCTTGTACTCAATAAGCTCCGTGGTGGCCTTCAAGTTGCTGCTGTAAAGGCGCCTGGTTTCGGTGACAGAAGAAAAGACATGCTTGGCGATATTGCTGTAATAGTAGGTGCTAAGTATGTAGTAAATGACGAGCTTGCTGTTAAGATGGAAGATATCGCTCTAAGCGATTTGGGTACTGCTAAGAGCGTACGTATCACAAAAGACGCAACTACTATCATAGGTAGTGTTGATAGCAGTTCT
ReljaGwolveV13	Canis lupus	Croatia	Carnivora	Europe	91	1			ATATTCCTTACTGAAAAGAAGATTAATCTTGTACAAAGCATTCTACCAATCTTAGAAAACGTTGCACGGTCTGGAAGACCATTGCTCATCATAGCTGAAGACGTTGAAGGTGAAGCTCTGAGCACGCTTGTACTCAATAAGCTCCGTGGTGGCCTTCAAGTTGCTGCTGTAAAGGCGCCTGGTTTCGGTGACAGAAGAAAAGACATGCTTGGCGATATTGCTGTAATAGTAGGTGCTAAGTATGTAGTAAATGACGAGCTTGCTGTTAAGATGGAAGATATCGCTCTAAGCGATTTGGGTACTGCTAAGAGCGTACGTATCACAAAAGACGCAACTACTATCATAGGTAGTGTTGATAGCAGTTCT
GQ452227	Capra aegagrus	Switzerland	Artiodactyla	Europe	7	1	LF	5	GGATATCTTTCGCCTTACTTTGTTACAAATGCTGAAAAAATGCTGGTGGAATTTGAAAATCCATACATATTCCTTACTGAAAAGAAGATTAATCTTGTACAAAGCATTCTACCAATCTTAGAAAACGTTGCACGGTCTGGAAGACCATTGCTCATCATAGCTGAAGACGTTGAAGGTGAAGCTCTGAGCACGCTTGTACTCAATAAGCTCCGTGGTGGCCTTCAAGTTGCTGCTGTAAAGGCGCCTGGTTTCGGTGACAGGAGAAAAGACATGCTTGGCGATATTGCTGTAATAGTAGGCGCTAAGTATGTAGTAAATGACGAGCTTGCTGTTAAGATGGAAGACATCGCTCTAAGCGATCTTGGTACTGCTAAGAGCGTACGCATCACAAAAGACGCA…
GQ452231	Capra aegagrus	Germany	Artiodactyla	Europe	12	1	LF	1	GGATATCTTTCGCCTTACTTTGTTACAAATGCTGAAAAAATGCTGGTGGAATTTGAAAATCCATACATATTCCTTACTGAAAAGAAGATTAATCTTGTACAAAGCATTCTACCAATCTTAGAAAACGTTGCACGGTCTGGAAGACCATTGCTCATCATAGCTGAAGACGTTGAAGGTGAAGCTCTGAGCACGCTTGTACTCAATAAGCTCCGTGGTGGCCTTCAAGTTGCTGCTGTAAAGGCGCCTGGTTTCGGTGACAGGAGAAAAGACATGCTTGGCGATATTGCTGTAATAGTAGGCGCTAAGTATGTAGTAAATGACGAGCTTGCTGTTAAGATGGAAGACATCGCTCTAAGCGATCTTGGTACTGCTAAGAGCGTACGCATCACAAAAGACGCA…
U96729	Capra aegagrus	Scotland	Artiodactyla	Europe	35	1	LF	81	AGAGTTCGAGGTAAGAAGTTCATAGTGATGAAGGAGAGTGACATAATAGCTAAGGAAGCATAGTCTTATGCTACGGTTGTTTGTTCTATTGGTCTAAAGTTTAGGAGGTTCAAAAATGTCAAATACGGTAGTCACGGGTGAGGTATTAGATAAGTCTATTAGGGAGGTAGTACGCATCCTAGAAGATGCAGTTGGTTGTACTGCTGGTCCTAAAGGCCTCACTGTAGCGATTAGTAAGCCTTATGGGTCGCCAGAGATCACAAAGGATGGCTACAAGGTAATGAAGAGTATAAAGCCTGAAGAACCACTGGCTGCCGCTATAGCGAGCATCATTACTCAGAGTGCTTCTCAGTGTAATGATAAGGTGGGAGATGGAACTACTACATGCTCCATACTAAC…
RJGoat43985	Capra aegagrus	Netherlands	Artiodactyla	Europe	35	1			ATATTCCTTACTGAAAAGAAGATTAATCTTGTACAAAGCATTCTACCAATCTTAGAAAACGTTGCACGGTCTGGAAGACCATTGCTCATCATAGCTGAAGACGTTGAAGGTGAAGCTCTGAGCACGCTTGTACTCAATAAGCTCCGTGGTGGCCTTCAAGTTGCTGCTGTAAAGGCGCCTGGTTTTGGTGACAGGAGAAAAGACATGCTTGGCGATATTGCTGTAATAGTAGGCGCTAAGTATGTAGTAAATGACGAGCTTGCTGTTAAGATGGAAGATATCGCTCTAAGCGATCTTGGTACTGCTAAGAGCGTACGCATCACAAAAGACGCAACTACTATCATAGGTAGTGTTGATAGCAGTTCT
131Geit	Capra aegagrus	Netherlands	Artiodactyla	Europe	35	1	LF	81	GGATATCTTTCGCCTTACTTTGTTACAAATGCTGAAAAAATGCTGGTGGAATTTGAAAATCCATACATATTCCTTACTGAAAAGAAGATTAATCTTGTACAAAGCATTCTACCAATCTTAGAAAACGTTGCACGGTCTGGAAGACCATTGCTCATCATAGCTGAAGACGTTGAAGGTGAAGCTCTGAGCACGCTTGTACTCAATAAGCTCCGTGGTGGCCTTCAAGTTGCTGCTGTAAAGGCGCCTGGTTTTGGTGACAGGAGAAAAGACATGCTTGGCGATATTGCTGTAATAGTAGGCGCTAAGTATGTAGTAAATGACGAGCTTGCTGTTAAGATGGAAGATATCGCTCTAAGCGATCTTGGTACTGCTAAGAGCGTACGCATCACAAAAGACGCA…
AY279085	Capra aegagrus	Albania	Artiodactyla	Europe	108	2	LF	136	TTATGCTCCGGTTGTTTGTTCTATTGGTCTAAAGTTTAGGAGGTTCAAAAATGTCAAATACGGTAGTCACGGGTGAGGTGTTAGATAAGTCTATTAGGGAGGTAGTACGCATCCTCGAAGATGCAGTTGGTTGTACTGCTGGTCCTAAAGGCCTCACTGTAGCGATTAGTAAGCCTTATGGGTCGCCAGAGATCACAAAGGATGGCTACAAGGTAATGAAGAGTATAAAGCCTGAAGAACCACTGGCTGCCGCTATAGCGAGCATCATTACTCAGAGTGCTTCTCAGTGTAATGATAAGGTGGGAGATGGAACTACTACATGCTCCATACTGACAGCTAAGGTAATTGAAGAAGTTTCAAAAGCAAAAGCTGCAGGGTCTGACATTGTTAGCATCAAGA…
GQ452225	Capra aegagrus	Switzerland	Artiodactyla	Europe	116	3	LF	157	GGATATCTTTCGCCTTACTTTGTTACAAATGCTGAAAAAATGCTGGTGGAATTTGAAAATCCATACATATTCCTTACTGAAAAGAAGATTAATCTTGTACAAAGCATTCTACCAATATTAGAAAACGTTGCGAGAGCTGGTAGACCATTGCTTATCATAGCTGAAGATGTTGAAGGTGAAGCTCTGAGCACGCTTGTACTCAATAAGCTCCGTGGTGGGCTTCAAGTTGCTGCTGTAAAGGCGCCTGGTTTCGGTGACAGAAGAAAAGACATGCTAGGCGATATTGCCGTAATAGTAGGCGCTAAGTATGTAGTAAATGACGAGCTTGCTGTTAAGATGGAAGATATCGCTCTAAGCGATCTTGGTACTGCTAAGAGCGTGCGCATCACAAAAGACGCA…
GQ452226	Capra aegagrus	Switzerland	Artiodactyla	Europe	122	3	LF	156	GGATATCTTTCGCCTTACTTTGTTACAAATGCTGAAAAAATGCTGGTGGAATTTGAAAATCCATACATATTCCTTACTGAAAAGAAGATTAATCTTGTACAAAGCATTTTACCAATATTAGAAAACGTTGCGAGAGCTGGTAGACCATTGCTTATCATAGCTGAAGATGTTGAAGGTGAAGCTCTGAGCACGCTTGTACTCAATAAGCTCCGTGGTGGGCTTCAAGTTGCTGCTGTAAAGGCGCCTGGTTTCGGTGACAGAAGAAAAGACATGCTAGGCGATATTGCCGTAATAGTAGGCGCTAAGTATGTAGTAAATGACGAGCTTGCTGTTAAGATGGAAGATATCGCTCTAAGCGATCTTGGTACTGCTAAGAGCGTGCGCATCACAAAAGACGCA…
GQ452229	Capra aegagrus	Switzerland	Artiodactyla	Europe	124	3	LF	16	GGATATCTTTCGCCTTACTTTGTTACAAATGCTGAAAAAATGCTGGTGGAATTTGAAAATCCATACATATTCCTTACTGAAAAGAAGATTAATCTTGTACAAAGCATTTTACCAATATTAGAAAACGTTGCGAGAGCTGGTAGACCATTGCTTATCATAGCTGAAGATGTTGAAGGTGAAGCTCTGAGCACGCTTGTACTCAATAAGCTCCGTGGTGGGCTTCAAGTTGCTGCTGTAAAGGCGCCTGGTTTCGGTGACAGAAGAAAAGACATGCTAGGCGATATTGCCGTAATAGTAGGCGCTAAGTATGTAGTAAATGACGAGCTTGCTGTTAAGATGGAAGATATCGCTCTAAGCGATCTTGGTACTGCTAAGAGCGTGCGCATCACAAAAGACGCA…
KF569921	Capra aegagrus	China	Artiodactyla	Asia	173	3			ATGGTATGCAGTTTGATCGCGGATATCTCTCCCCATACTTTGTAACAAACGCTGAAAAGATGCTAGTGGAGTTTGAAAACCCATACATATTTTTAACAGAAAAGAAAATCAACATAGTTCGCAGTATTTTGCCAGTTTTGGAAGGCGTTGCTAAATCTGGAAGGCCACTATTGATAATTGCAGAAGACGTTGAGGGTGAAGCATTGAGCACTTTGGTACTCAATAAATTGCACGGTGGACTACAAGTTGCCGCTGTTAAGGCTCCTGGCTTTGGTGACAGACGGAAAGACATGCTTGGTGACATAGCAGTTATAGTTGGAGCTCGTTATGTTGTGAACGATGAGCTAGCTGTTAAGATGGAGGACATCACTTTGGCTGATCTTGGTACTGCTAAGAATG…
KF569923	Capra aegagrus	China	Artiodactyla	Asia	173	3			ATGGTATGCAGTTTGATCGCGGATATCTCTCCCCATACTTTGTAACAAACGCTGAAAAGATGCTAGTGGAGTTTGAAAACCCATACATATTTTTAACAGAAAAGAAAATCAACATAGTTCGCAGTATTTTGCCAGTTTTGGAAGGCGTTGCTAAATCTGGAAGGCCACTATTGATAATTGCAGAAGACGTTGAGGGTGAAGCATTGAGCACTTTGGTACTCAATAAATTGCACGGTGGACTACAAGTTGCCGCTGTTAAGGCTCCTGGCTTTGGTGACAGACGGAAAGACATGCTTGGTGACATAGCAGTTATAGTTGGAGCTCGTTATGTTGTGAACGATGAGCTAGCTGTTAAGATGGAGGACATCACTTTGGCTGATCTTGGTACTGCTAAGAATG…
KF569922	Capra aegagrus	China	Artiodactyla	Asia	173	3			ATGGTATGCAGTTTGATCGCGGATATCTCTCCCCATACTTTGTAACAAACGCTGAAAAGATGCTAGTGGAGTTTGAAAACCCATACATATTTTTAACAGAAAAGAAAATCAACATAGTTCGCAGTATTTTGCCAGTTTTGGAAGGCGTTGCTAAATCTGGAAGGCCACTATTGATAATTGCAGAAGACGTTGAGGGTGAAGCATTGAGCACTTTGGTACTCAATAAATTGCACGGTGGACTACAAGTTGCCGCTGTTAAGGCTCCTGGCTTTGGTGACAGACGGAAAGACATGCTTGGTGACATAGCAGTTATAGTTGGAGCTCGTTATGTTGTGAACGATGAGCTAGCTGTTAAGATGGAGGACATCACTTTGGCTGATCTTGGTACTGCTAAGAATG…
KF569924	Capra aegagrus	China	Artiodactyla	Asia	174	4			ATGGTATGCAGTTTGATCGCGGATATCTCTCCCCATACTTTGTAACAAACGCTGAAAAGATGCTAGTGGAGTTTGAAAACCCATACATATTTTTAACAGAAAAGAAAATCAACATAGTTCGCAGTATTTTGCCAGTTTTGGAAGGCGTTGCTAAATCTGGAAGGCCACTATTGATAATTGCAGAAGACGTTGAGGGTGAAGCATTGAGCACTTTGGTACTCAATAAATTGCACGGTGGACTACAAGTTGCCGCTGTTAAGGCTCCTGGCTTTGGTGACAGACGGAAAGACATGCTTGGTGACATAGCAGTTATAGTTGGAGCTCGTTATGTTGTGAACGATGAGCTAGCTGTTAAGATGGAGGACATCACTTTGGCTGATCTTGGTACTGCTAAGAATG…
KF569925	Capra aegagrus	China	Artiodactyla	Asia	174	4			ATGGTATGCAGTTTGATCGCGGATATCTCTCCCCATACTTTGTAACAAACGCTGAAAAGATGCTAGTGGAGTTTGAAAACCCATACATATTTTTAACAGAAAAGAAAATCAACATAGTTCGCAGTATTTTGCCAGTTTTGGAAGGCGTTGCTAAATCTGGAAGGCCACTATTGATAATTGCAGAAGACGTTGAGGGTGAAGCATTGAGCACTTTGGTACTCAATAAATTGCACGGTGGACTACAAGTTGCCGCTGTTAAGGCTCCTGGCTTTGGTGACAGACGGAAAGACATGCTTGGTGACATAGCAGTTATAGTTGGAGCTCGTTATGTTGTGAACGATGAGCTAGCTGTTAAGATGGAGGACATCACTTTGGCTGATCTTGGTACTGCTAAGAATG…
GQ988773	Capra ibex	Austria	Artiodactyla	Europe	36	1	LF	59	GGATATCTTTCGCCTTACTTTGTTACAAGTGCTGAAAAAATGCTGGTGGAATTTGAAAATCCATACATATTCCTTACTGAAAAGAAGATTAATCTTGTACAAAGCATTCTACCAATCTTAGAAAACGTTGCACGGTCTGGAAGACCATTGCTCATCATAGCTGAAGACGTTGAAGGTGAAGCTCTTAGCACGCTTGTACTCAATAAGCTCCGTGGTGGCCTTCAAGTTGCTGCTGTAAAGGCGCCTGGTTTTGGTGACAGGAGAAAAGACATGCTTGGCGATATTGCTGTAATAGTAGGCGCTAAGTATGTAGTAAATGACGAGCTTGCTGTTAAGATGGAAGATATCGCTCTAAGCGATCTTGGTACTGCTAAGAGCGTACGCATCACAAAAGACGCA…
GQ988772	Capra ibex	Austria	Artiodactyla	Europe	36	1	LF	59	GGATATCTTTCGCCTTACTTTGTTACAAGTGCTGAAAAAATGCTGGTGGAATTTGAAAATCCATACATATTCCTTACTGAAAAGAAGATTAATCTTGTACAAAGCATTCTACCAATCTTAGAAAACGTTGCACGGTCTGGAAGACCATTGCTCATCATAGCTGAAGACGTTGAAGGTGAAGCTCTTAGCACGCTTGTACTCAATAAGCTCCGTGGTGGCCTTCAAGTTGCTGCTGTAAAGGCGCCTGGTTTTGGTGACAGGAGAAAAGACATGCTTGGCGATATTGCTGTAATAGTAGGCGCTAAGTATGTAGTAAATGACGAGCTTGCTGTTAAGATGGAAGATATCGCTCTAAGCGATCTTGGTACTGCTAAGAGCGTACGCATCACAAAAGACGCA…
RoedeerTick14	Capreolus capreolus	Netherlands	Artiodactyla	Europe	4	1	LF	28	TCGCGGATATCTTTCGCCTTACTTTGTTACAAATGCTGAAAAAATGCTGGTGGAATTTGAAAATCCATACATATTCCTTACTGAAAAGAAGATTAATCTTGTACAAAGCATTCTACCAATCTTAGAAAACGTTGCACGGTCTGGAAGACCATTGCTCATCATAGCTGAAGACGTTGAAGGTGAAGCTCTGAGCACGCTTGTACTCAATAAGCTCCGTGGTGGCCTTCAAGTTGCTGCTGTAAAGGCGCCTGGTTTCGGTGACAGAAGAAAAGACATGCTTGGCGATATTGCTGTAATAGTAGGCGCTAAGTATGTAGTAAATGACGAGCTTGCTGTTAAGATGGAAGACATCGCTCTAAGCGATCTTGGTACTGCTAAGAGCGTACGCATCACAAAAGA…
AF478558	Capreolus capreolus	Slovenia	Artiodactyla	Europe	7	1	LF	5	TTATGCTACGGTTGTTTGTTCTATTGGTCTAAAGTTTAGGAGGTTCAAAAATGTCAAATACGGTAGTCACGGGTGAGGTATTAGATAAGTCTATTAGGGAGGTAGTACGCATCCTAGAAGATGCAGTTGGTTGTACTGCTGGTCCTAAAGGCCTCACTGTAGCGATTAGTAAGCCTTATGGGTCGCCAGAGATCACAAAGGATGGCTACAAGGTAATGAAGAGTATAAAGCCTGAAGAACCACTGGCTGCCGCTATAGCGAGCATCATTACTCAGAGTGCTTCTCAGTGTAATGATAAGGTGGGAGATGGAACTACTACATGCTCCATACTAACAGCAAAAGTGATTGAAGAAGTCTCAAAAGCGAAAGCTGCTGGATCTGATATTGTTAGCATAAAGA…
ReljaDeerSJ3	Capreolus capreolus	Croatia	Artiodactyla	Europe	7	1			ATATTCCTTACTGAAAAGAAGATTAATCTTGTACAAAGCATTCTACCAATCTTAGAAAACGTTGCACGGTCTGGAAGACCATTGCTCATCATAGCTGAAGACGTTGAAGGTGAAGCTCTGAGCACGCTTGTACTCAATAAGCTCCGTGGTGGCCTTCAAGTTGCTGCTGTAAAGGCGCCTGGTTTCGGTGACAGGAGAAAAGACATGCTTGGCGATATTGCTGTAATAGTAGGCGCTAAGTATGTAGTAAATGACGAGCTTGCTGTTAAGATGGAAGACATCGCTCTAAGCGATCTTGGTACTGCTAAGAGCGTACGCATCACAAAAGACGCAACTACTATCATAGGTAGTGTTGATAGCAGTTCT
ReljaDeerSJ8	Capreolus capreolus	Croatia	Artiodactyla	Europe	7	1			ATATTCCTTACTGAAAAGAAGATTAATCTTGTACAAAGCATTCTACCAATCTTAGAAAACGTTGCACGGTCTGGAAGACCATTGCTCATCATAGCTGAAGACGTTGAAGGTGAAGCTCTGAGCACGCTTGTACTCAATAAGCTCCGTGGTGGCCTTCAAGTTGCTGCTGTAAAGGCGCCTGGTTTCGGTGACAGGAGAAAAGACATGCTTGGCGATATTGCTGTAATAGTAGGCGCTAAGTATGTAGTAAATGACGAGCTTGCTGTTAAGATGGAAGACATCGCTCTAAGCGATCTTGGTACTGCTAAGAGCGTACGCATCACAAAAGACGCAACTACTATCATAGGTAGTGTTGATAGCAGTTCT
ReljaDeerSJ24	Capreolus capreolus	Croatia	Artiodactyla	Europe	7	1			ATATTCCTTACTGAAAAGAAGATTAATCTTGTACAAAGCATTCTACCAATCTTAGAAAACGTTGCACGGTCTGGAAGACCATTGCTCATCATAGCTGAAGACGTTGAAGGTGAAGCTCTGAGCACGCTTGTACTCAATAAGCTCCGTGGTGGCCTTCAAGTTGCTGCTGTAAAGGCGCCTGGTTTCGGTGACAGGAGAAAAGACATGCTTGGCGATATTGCTGTAATAGTAGGCGCTAAGTATGTAGTAAATGACGAGCTTGCTGTTAAGATGGAAGACATCGCTCTAAGCGATCTTGGTACTGCTAAGAGCGTACGCATCACAAAAGACGCAACTACTATCATAGGTAGTGTTGATAGCAGTTCT
ReljaDeerSJ41	Capreolus capreolus	Croatia	Artiodactyla	Europe	7	1			ATATTCCTTACTGAAAAGAAGATTAATCTTGTACAAAGCATTCTACCAATCTTAGAAAACGTTGCACGGTCTGGAAGACCATTGCTCATCATAGCTGAAGACGTTGAAGGTGAAGCTCTGAGCACGCTTGTACTCAATAAGCTCCGTGGTGGCCTTCAAGTTGCTGCTGTAAAGGCGCCTGGTTTCGGTGACAGGAGAAAAGACATGCTTGGCGATATTGCTGTAATAGTAGGCGCTAAGTATGTAGTAAATGACGAGCTTGCTGTTAAGATGGAAGACATCGCTCTAAGCGATCTTGGTACTGCTAAGAGCGTACGCATCACAAAAGACGCAACTACTATCATAGGTAGTGTTGATAGCAGTTCT
ReljaDeerSJ40	Capreolus capreolus	Croatia	Artiodactyla	Europe	7	1			ATATTCCTTACTGAAAAGAAGATTAATCTTGTACAAAGCATTCTACCAATCTTAGAAAACGTTGCACGGTCTGGAAGACCATTGCTCATCATAGCTGAAGACGTTGAAGGTGAAGCTCTGAGCACGCTTGTACTCAATAAGCTCCGTGGTGGCCTTCAAGTTGCTGCTGTAAAGGCGCCTGGTTTCGGTGACAGGAGAAAAGACATGCTTGGCGATATTGCTGTAATAGTAGGCGCTAAGTATGTAGTAAATGACGAGCTTGCTGTTAAGATGGAAGACATCGCTCTAAGCGATCTTGGTACTGCTAAGAGCGTACGCATCACAAAAGACGCAACTACTATCATAGGTAGTGTTGATAGCAGTTCT
ReljaDeerSJ1	Capreolus capreolus	Croatia	Artiodactyla	Europe	7	1			ATATTCCTTACTGAAAAGAAGATTAATCTTGTACAAAGCATTCTACCAATCTTAGAAAACGTTGCACGGTCTGGAAGACCATTGCTCATCATAGCTGAAGACGTTGAAGGTGAAGCTCTGAGCACGCTTGTACTCAATAAGCTCCGTGGTGGCCTTCAAGTTGCTGCTGTAAAGGCGCCTGGTTTCGGTGACAGGAGAAAAGACATGCTTGGCGATATTGCTGTAATAGTAGGCGCTAAGTATGTAGTAAATGACGAGCTTGCTGTTAAGATGGAAGACATCGCTCTAAGCGATCTTGGTACTGCTAAGAGCGTACGCATCACAAAAGACGCAACTACTATCATAGGTAGTGTTGATAGCAGTTCT
ReljaDeerSJ5	Capreolus capreolus	Croatia	Artiodactyla	Europe	8	1			ATATTTCTTACTGAAAAGAAGATTAATCTTGTACAAAGCATTCTACCAATCTTAGAAAACGTTGCACGGTCTGGAAGACCATTGCTCATCATAGCTGAAGACGTTGAAGGTGAAGCTCTGAGCACGCTTGTACTCAATAAGCTCCGTGGTGGCCTTCAAGTTGCTGCTGTAAAGGCGCCTGGTTTCGGTGACAGGAGAAAAGACATGCTTGGCGATATTGCTGTAATAGTAGGCGCTAAGTATGTAGTAAATGACGAGCTTGCTGTTAAGATGGAAGACATCGCTCTAAGCGATCTTGGTACTGCTAAGAGCGTACGCATCACAAAAGACGCAACTACTATCATAGGTAGTGTTGATAGCAGTTCT
ReljaDeerSJ18	Capreolus capreolus	Croatia	Artiodactyla	Europe	8	1			ATATTTCTTACTGAAAAGAAGATTAATCTTGTACAAAGCATTCTACCAATCTTAGAAAACGTTGCACGGTCTGGAAGACCATTGCTCATCATAGCTGAAGACGTTGAAGGTGAAGCTCTGAGCACGCTTGTACTCAATAAGCTCCGTGGTGGCCTTCAAGTTGCTGCTGTAAAGGCGCCTGGTTTCGGTGACAGGAGAAAAGACATGCTTGGCGATATTGCTGTAATAGTAGGCGCTAAGTATGTAGTAAATGACGAGCTTGCTGTTAAGATGGAAGACATCGCTCTAAGCGATCTTGGTACTGCTAAGAGCGTACGCATCACAAAAGACGCAACTACTATCATAGGTAGTGTTGATAGCAGTTCT
ReljaDeerSJ19	Capreolus capreolus	Croatia	Artiodactyla	Europe	8	1			ATATTTCTTACTGAAAAGAAGATTAATCTTGTACAAAGCATTCTACCAATCTTAGAAAACGTTGCACGGTCTGGAAGACCATTGCTCATCATAGCTGAAGACGTTGAAGGTGAAGCTCTGAGCACGCTTGTACTCAATAAGCTCCGTGGTGGCCTTCAAGTTGCTGCTGTAAAGGCGCCTGGTTTCGGTGACAGGAGAAAAGACATGCTTGGCGATATTGCTGTAATAGTAGGCGCTAAGTATGTAGTAAATGACGAGCTTGCTGTTAAGATGGAAGACATCGCTCTAAGCGATCTTGGTACTGCTAAGAGCGTACGCATCACAAAAGACGCAACTACTATCATAGGTAGTGTTGATAGCAGTTCT
ReljaDeerSJ39	Capreolus capreolus	Croatia	Artiodactyla	Europe	18	1			ATATTCCTTACTGAAAAGAAGATTAATCTTGTACAAAGCATTCTACCAATCTTAGAAAACGTTGCACGGTCTGGAAGACCATTGCTCATCATAGCTGAAGACGTTGAAGGTGAAGCTCTGAGCACGCTTGTACTCAATAAGCTCCGTGGTGGCCTTCAAGTTGCTGCTGTAAAGGCGCCTGGTTTCGGTGACAGGAGAAAAGACATGCTTGGCGATATTGCTGTAATAGTAGGCGCTAAGTATGTAGTAAATGACGAGCTTGCTGTTAAGATGGAAGATATCGCTCTAAGCGATCTTGGTACTGCTAAGAGCGTACGCATCACAAAAGACGCAACTACTATCATAGGTAGTGTTGATAGCAGTTCT
ReljaDeerSJ20	Capreolus capreolus	Croatia	Artiodactyla	Europe	35	1			ATATTCCTTACTGAAAAGAAGATTAATCTTGTACAAAGCATTCTACCAATCTTAGAAAACGTTGCACGGTCTGGAAGACCATTGCTCATCATAGCTGAAGACGTTGAAGGTGAAGCTCTGAGCACGCTTGTACTCAATAAGCTCCGTGGTGGCCTTCAAGTTGCTGCTGTAAAGGCGCCTGGTTTTGGTGACAGGAGAAAAGACATGCTTGGCGATATTGCTGTAATAGTAGGCGCTAAGTATGTAGTAAATGACGAGCTTGCTGTTAAGATGGAAGATATCGCTCTAAGCGATCTTGGTACTGCTAAGAGCGTACGCATCACAAAAGACGCAACTACTATCATAGGTAGTGTTGATAGCAGTTCT
ReljaDeerSJ68	Capreolus capreolus	Croatia	Artiodactyla	Europe	35	1			ATATTCCTTACTGAAAAGAAGATTAATCTTGTACAAAGCATTCTACCAATCTTAGAAAACGTTGCACGGTCTGGAAGACCATTGCTCATCATAGCTGAAGACGTTGAAGGTGAAGCTCTGAGCACGCTTGTACTCAATAAGCTCCGTGGTGGCCTTCAAGTTGCTGCTGTAAAGGCGCCTGGTTTTGGTGACAGGAGAAAAGACATGCTTGGCGATATTGCTGTAATAGTAGGCGCTAAGTATGTAGTAAATGACGAGCTTGCTGTTAAGATGGAAGATATCGCTCTAAGCGATCTTGGTACTGCTAAGAGCGTACGCATCACAAAAGACGCAACTACTATCATAGGTAGTGTTGATAGCAGTTCT
ReljaDeerSJ6	Capreolus capreolus	Croatia	Artiodactyla	Europe	36	1			ATATTCCTTACTGAAAAGAAGATTAATCTTGTACAAAGCATTCTACCAATCTTAGAAAACGTTGCACGGTCTGGAAGACCATTGCTCATCATAGCTGAAGACGTTGAAGGTGAAGCTCTTAGCACGCTTGTACTCAATAAGCTCCGTGGTGGCCTTCAAGTTGCTGCTGTAAAGGCGCCTGGTTTTGGTGACAGGAGAAAAGACATGCTTGGCGATATTGCTGTAATAGTAGGCGCTAAGTATGTAGTAAATGACGAGCTTGCTGTTAAGATGGAAGATATCGCTCTAAGCGATCTTGGTACTGCTAAGAGCGTACGCATCACAAAAGACGCAACTACTATCATAGGTAGTGTTGATAGCAGTTCT
ReljaDeerSJ46	Capreolus capreolus	Croatia	Artiodactyla	Europe	36	1			ATATTCCTTACTGAAAAGAAGATTAATCTTGTACAAAGCATTCTACCAATCTTAGAAAACGTTGCACGGTCTGGAAGACCATTGCTCATCATAGCTGAAGACGTTGAAGGTGAAGCTCTTAGCACGCTTGTACTCAATAAGCTCCGTGGTGGCCTTCAAGTTGCTGCTGTAAAGGCGCCTGGTTTTGGTGACAGGAGAAAAGACATGCTTGGCGATATTGCTGTAATAGTAGGCGCTAAGTATGTAGTAAATGACGAGCTTGCTGTTAAGATGGAAGATATCGCTCTAAGCGATCTTGGTACTGCTAAGAGCGTACGCATCACAAAAGACGCAACTACTATCATAGGTAGTGTTGATAGCAGTTCT
ReljaDeerSJ2	Capreolus capreolus	Croatia	Artiodactyla	Europe	36	1			ATATTCCTTACTGAAAAGAAGATTAATCTTGTACAAAGCATTCTACCAATCTTAGAAAACGTTGCACGGTCTGGAAGACCATTGCTCATCATAGCTGAAGACGTTGAAGGTGAAGCTCTTAGCACGCTTGTACTCAATAAGCTCCGTGGTGGCCTTCAAGTTGCTGCTGTAAAGGCGCCTGGTTTTGGTGACAGGAGAAAAGACATGCTTGGCGATATTGCTGTAATAGTAGGCGCTAAGTATGTAGTAAATGACGAGCTTGCTGTTAAGATGGAAGATATCGCTCTAAGCGATCTTGGTACTGCTAAGAGCGTACGCATCACAAAAGACGCAACTACTATCATAGGTAGTGTTGATAGCAGTTCT
ReljaDeerSJ45	Capreolus capreolus	Croatia	Artiodactyla	Europe	36	1			ATATTCCTTACTGAAAAGAAGATTAATCTTGTACAAAGCATTCTACCAATCTTAGAAAACGTTGCACGGTCTGGAAGACCATTGCTCATCATAGCTGAAGACGTTGAAGGTGAAGCTCTTAGCACGCTTGTACTCAATAAGCTCCGTGGTGGCCTTCAAGTTGCTGCTGTAAAGGCGCCTGGTTTTGGTGACAGGAGAAAAGACATGCTTGGCGATATTGCTGTAATAGTAGGCGCTAAGTATGTAGTAAATGACGAGCTTGCTGTTAAGATGGAAGATATCGCTCTAAGCGATCTTGGTACTGCTAAGAGCGTACGCATCACAAAAGACGCAACTACTATCATAGGTAGTGTTGATAGCAGTTCT
ReljaDeerSJ66	Capreolus capreolus	Croatia	Artiodactyla	Europe	36	1			ATATTCCTTACTGAAAAGAAGATTAATCTTGTACAAAGCATTCTACCAATCTTAGAAAACGTTGCACGGTCTGGAAGACCATTGCTCATCATAGCTGAAGACGTTGAAGGTGAAGCTCTTAGCACGCTTGTACTCAATAAGCTCCGTGGTGGCCTTCAAGTTGCTGCTGTAAAGGCGCCTGGTTTTGGTGACAGGAGAAAAGACATGCTTGGCGATATTGCTGTAATAGTAGGCGCTAAGTATGTAGTAAATGACGAGCTTGCTGTTAAGATGGAAGATATCGCTCTAAGCGATCTTGGTACTGCTAAGAGCGTACGCATCACAAAAGACGCAACTACTATCATAGGTAGTGTTGATAGCAGTTCT
KU712111	Capreolus capreolus	Germany	Artiodactyla	Europe	36	1	LF	56	GGATATCTTTCGCCTTACTTTGTTACAAATGCTGAAAAAATGCTGGTGGAATTTGAAAATCCATACATATTCCTTACTGAAAAGAAGATTAATCTTGTACAAAGCATTCTACCAATCTTAGAAAACGTTGCACGGTCTGGAAGACCATTGCTCATCATAGCTGAAGACGTTGAAGGTGAAGCTCTTAGCACGCTTGTACTCAATAAGCTCCGTGGTGGCCTTCAAGTTGCTGCTGTAAAGGCGCCTGGTTTTGGTGACAGGAGAAAAGACATGCTTGGCGATATTGCTGTAATAGTAGGCGCTAAGTATGTAGTAAATGACGAGCTTGCTGTTAAGATGGAAGATATCGCTCTAAGCGATCTTGGTACTGCTAAGAGCGTACGCATCACAAAAGACGCA…
ReljaDeerSJ42	Capreolus capreolus	Croatia	Artiodactyla	Europe	36	1			ATATTCCTTACTGAAAAGAAGATTAATCTTGTACAAAGCATTCTACCAATCTTAGAAAACGTTGCACGGTCTGGAAGACCATTGCTCATCATAGCTGAAGACGTTGAAGGTGAAGCTCTTAGCACGCTTGTACTCAATAAGCTCCGTGGTGGCCTTCAAGTTGCTGCTGTAAAGGCGCCTGGTTTTGGTGACAGGAGAAAAGACATGCTTGGCGATATTGCTGTAATAGTAGGCGCTAAGTATGTAGTAAATGACGAGCTTGCTGTTAAGATGGAAGATATCGCTCTAAGCGATCTTGGTACTGCTAAGAGCGTACGCATCACAAAAGACGCAACTACTATCATAGGTAGTGTTGATAGCAGTTCT
ReljaDeerSJ22	Capreolus capreolus	Croatia	Artiodactyla	Europe	57	1			ATATTCCTTACTGAAAAGAAGATTAATCTTGTACAAAGCATTCTACCAATCTTAGAAAACGTTGCACGGTCTGGAAGACCATTGCTCATCATAGCTGAAGACGTTGAAGGTGAAGCTCTGAGCACACTTGTACTCAATAAGCTCCGTGGTGGCCTTCAAGTTGCTGCTGTAAAGGCGCCTGGTTTTGGTGACAGGAGAAAAGACATGCTTGGCGATATTGCTGTAATAGTAGGCGCTAAGTATGTAGTAAATGACGAGCTTGCTGTTAAGATGGAAGATATCGCTCTAAGCGATCTTGGTACTGCTAAGAGCGTACGCATCACAAAAGACGCAACTACTATCATAGGTAGTGTTGATAGCAGTTCT
ReljaDeerSJ69	Capreolus capreolus	Croatia	Artiodactyla	Europe	78	1			ATATTCCTTACTGAAAAGAAGATTAATCTTGTACAAAGCATTCTACCAATCTTAGAAAACGTTGCGCGGTCTGGAAGACCATTGCTCATCATAGCTGAAGACGTTGAAGGTGAAGCTCTGAGCACGCTTGTACTCAATAAGCTCCGTGGTGGCCTTCAAGTTGCTGCTGTAAAGGCGCCTGGTTTCGGTGATAGAAGAAAAGACATGCTTGGCGATATTGCTGTAATAGTAGGCGCTAAGTATGTAGTAAATGACGAGCTTGCTGTTAAGATGGAAGATATCGCTCTAAGCGATCTTGGTACTGCTAAGAGCGTACGCATCACAAAAGACGCAACTACTATCATAGGTAGTGTTGATAGCAGTTCT
Deerspleen-2012-20	Capreolus capreolus	Netherlands	Artiodactyla	Europe	88	1	LF	124	TGATGGTATGCAGTTTGATCGCGGATATCTTTCGCCTTACTTTGTTACAAATGCTGAAAAAATGCTGGTGGAATTTGAAAATCCATACATATTCCTTACTGAAAAGAAGATTAATCTTGTACAAAGCATTTTACCAATCTTAGAAAACGTTGCACGGTCTGGAAGACCATTGCTCATCATAGCTGAAGACGTTGAAGGTGAAGCTCTGAGCACGCTTGTACTCAATAAGCTCCGTGGTGGCCTTCAAGTTGCTGCTGTAAAGGCGCCTGGTTTCGGTGACAGAAGAAAAGACATGCTTGGCGATATTGCTGTAATAGTAGGCGCTAAGTATGTAGTAAATGACGAGCTTGCTGTTAAGATGGAAGACATCGCTCTAAGCGATCTTGGTACTGCTAAGAG…
JN005748	Capreolus capreolus	Poland	Artiodactyla	Europe	90	1	LF	126	AGTTTAGGAGGTTCAAAAATGTCAAATACGGTAGTCACGGGTGAGGTATTAGATAAGTCTATTAGGGAGGTAGTACGCATCCTAGAAGATGCAGTTGGTTGTACTGCTGGTCCTAAAGGCCTCACTGTAGCGATTAGTAAGCCTTATGGGTCGCCAGAGATCACAAAGGATGGCTACAAGGTAATGAAGAGTATAAAGCCTGAAGAACCACTGGCTGCCGCTATAGCGAGCATCATTACTCAGAGTGCTTCTCAGTGTAATGATAAGGTGGGAGATGGAACTACTACATGCTCCATACTAACAGCAAAAGTGATTGAAGAAGTCTCAAAAGCGAAAGCTGCTGGATCTGATATTGTTAGCATAAAGAATGGTATTCTCAAGGCTAAGGAAGCGGTTCTC…
KJ832464	Capreolus capreolus	France	Artiodactyla	Europe	90	1	LF	126	ATGTCAAATACGGTAGTCACGGGTGAGGTATTAGATAAGTCTATTAGGGAGGTAGTACGCATCCTAGAAGATGCAGTTGGTTGTACTGCTGGTCCTAAAGGCCTCACTGTAGCGATTAGTAAGCCTTATGGGTCGCCAGAGATCACAAAGGATGGCTACAAGGTAATGAAGAGTATAAAGCCTGAAGAACCACTGGCTGCCGCTATAGCGAGCATCATTACTCAGAGTGCTTCTCAGTGTAATGATAAGGTGGGAGATGGAACTACTACATGCTCCATACTAACAGCAAAAGTGATTGAAGAAGTCTCAAAAGCGAAAGCTGCTGGATCTGATATTGTTAGCATAAAGAATGGTATTCTCAAGGCTAAGGAAGCGGTTCTCACAGCGCTTATGTCTATG…
AF383227	Capreolus capreolus	Switzerland	Artiodactyla	Europe	91	1	LF	127	TTATGCTACGGTTGTTTGTTCTATTGGTCTAAAGTTTAGGAGGTTCAAAAATGTCAAATACGGTAGTCACGGGTGAGGTATTAGATAAGTCTATTAGGGAGGTAGTACGCATCCTAGAAGATGCAGTTGGTTGTACTGCTGGTCCTAAAGGCCTCACTGTAGCGATTAGTAAGCCTTATGGGTCGCCAGAGATCACAAAGGATGGCTACAAGGTAATGAAGAGTATAAAGCCTGAAGAACCACTGGCTGCCGCTATAGCGAGCATCATTACTCAGAGTGCTTCTCAGTGTAATGATAAGGTGGGAGATGGAACTACTACATGCTCCATACTAACAGCAAAAGTGATTGAAGAAGTCTCAAAAGCGAAAGCTGCTGGATCTGATATTGTTAGCATAAAGA…
AF478561	Capreolus capreolus	Slovenia	Artiodactyla	Europe	91	1	LF	127	TTATGCTACGGTTGTTTGTTCTATTGGTCTAAAGTTTAGGAGGTTCAAAAATGTCAAATACGGTAGTCACGGGTGAGGTATTAGATAAGTCTATTAGGGAGGTAGTACGCATCCTAGAAGATGCAGTTGGTTGTACTGCTGGTCCTAAAGGCCTCACTGTAGCGATTAGTAAGCCTTATGGGTCGCCAGAGATCACAAAGGATGGCTACAAGGTAATGAAGAGTATAAAGCCTGAAGAACCACTGGCTGCCGCTATAGCGAGCATCATTACTCAGAGTGCTTCTCAGTGTAATGATAAGGTGGGAGATGGAACTACTACATGCTCCATACTAACAGCAAAAGTGATTGAAGAAGTCTCAAAAGCGAAAGCTGCTGGATCTGATATTGTTAGCATAAAGA…
KJ832463	Capreolus capreolus	France	Artiodactyla	Europe	92	1	LF	128	ATGTCAAATACGGTAGTCACGGGTGAGGTATTAGATAAGTCTATTAGGGAGGTAGTACGCATCCTAGAAGATGCAGTTGGTTGTACTGCTGGTCCTAAAGGCCTCACTGTAGCGATTAGTAAGCCTTATGGGTCGCCAGAGATCACAAAGGATGGCTACAAGGTAATGAAGAGTATAAAGCCTGAAGAACCACTGGCTGCCGCTATAGCGAGCATCATTACTCAGAGTGCTTCTCAGTGTAATGATAAGGTGGGAGATGGAACTACTACATGCTCCATACTAACAGCAAAAGTGATTGAAGAAGTCTCAAAAGCGAAAGCTGCTGGATCTGATATTGTTAGCATAAAGAATGGTATTCTCAAGGCTAAGGAAGCGGTTCTCACAGCGCTTATGTCTATG…
KJ832468	Capreolus capreolus	France	Artiodactyla	Europe	94	1	LF	129	ATGTCAAATACGGTAGTCACGGGTGAGGTATTAGATAAGTCTATTAGGGAGGTAGTACGCATCCTAGAAGATGCAGTTGGTTGTACTGCTGGTCCTAAAGGCCTCACTGTAGCGATTAGTAAGCCTTATGGGTCGCCAGAGATCACAAAGGATGGCTACAAGGTAATGAAGAGTATAAAGCCTGAAGAACCACTGGCTGCCGCTATAGCGAGCATCATTACTCAGAGTGCTTCTCAGTGTAATGATAAGGTGGGAGATGGAACTACTACATGCTCCATACTAACAGCAAAAGTGATTGAAGAAGTCTCAAAAGCGAAAGCTGCTGGATCTGATATTGTTAGCATAAAGAATGGTATTCTCAAGGCTAAGGAAGCGGTTCTCACAGCGCTTATGTCTATG…
Deerspleen-2012-26	Capreolus capreolus	Netherlands	Artiodactyla	Europe	95	1			TGAAAATCCATACATATTCCTTACTGAAAAGAAGATTAATCTTGTACAAAGCATTCTACCAATCTTAGAAAACGTTGCACGGTCTGGAAGACCATTGCTCATCATAGCTGAAGACGTTGAAGGTGAAGCTCTGAGCACGCTTGTACTCAATAAGCTCCGTGGTGGCCTTCAAGTTGCTGCTGTAAAGGCGCCTGGTTTCGGTGACAGAAGAAAAGACATGCTTGGCGATATTGCTGTAATAGTAGGTGCTAAGTATGTAGTAAATGACGAGCTTGCTGTTAAGATGGAAGACATCGCTCTAAGCGATTTGGGTACTGCTAAGAGCGTACGCATCACAAAAGACGCAACTACTATCATAGGTAGTGTTGATAGCAGTTCTGAAAGCATAGCTAGCAGGAC…
GQ988760	Capreolus capreolus	Austria	Artiodactyla	Europe	115	3	LF	137	GGATATCTTTCGCCTTACTTTGTTACAAATGCTGAAAAAATGCTGGTGGAATTTGAAAATCCATACATATTCCTTACTGAAAAGAAGATTAATCTTGTACAAAGCATTCTACCAATATTAGAAAACGTTGCGAGAGCTGGTAGACCATTGCTTATCATAGCTGAAGATGTTGAAGGTGAAGCTCTGAGCACGCTTGTACTCAATAAGCTCCGTGGTGGGCTTCAAGTTGCTGCTGTAAAGGCGCCTGGTTTCGGTGACAGAAGAAAAGACATGCTAGGCGATATTGCCGTAATAGTAGGCGCTAAGTATGTAGTAAATGACGAGCTTGCTGTTAAGATGGAAGATATCGCTCTAAGCGATCTTGGTACTGCTAAGAGCGTGCGCATCACAAAAGACGCA…
RoedeerTick36	Capreolus capreolus	Netherlands	Artiodactyla	Europe	115	3	LF	137	ATCGCGGATATCTTTCGCCTTACTTTGTTACAAATGCTGAAAAAATGCTGGTGGAATTTGAAAATCCATACATATTCCTTACTGAAAAGAAGATTAATCTTGTACAAAGCATTCTACCAATATTAGAAAACGTTGCGAGAGCTGGTAGACCATTGCTTATCATAGCTGAAGATGTTGAAGGTGAAGCTCTGAGCACGCTTGTACTCAATAAGCTCCGTGGTGGGCTTCAAGTTGCTGCTGTAAAGGCGCCTGGTTTCGGTGACAGAAGAAAAGACATGCTAGGCGATATTGCCGTAATAGTAGGCGCTAAGTATGTAGTAAATGACGAGCTTGCTGTTAAGATGGAAGATATCGCTCTAAGCGATCTTGGTACTGCTAAGAGCGTGCGCATCACAAAAG…
RoedeerTick45	Capreolus capreolus	Netherlands	Artiodactyla	Europe	115	3			TGATCGCGGATATCTTTCGCCTTACTTTGTTACAAATGCTGAAAAAATGCTGGTGGAATTTGAAAATCCATACATATTCCTTACTGAAAAGAAGATTAATCTTGTACAAAGCATTCTACCAATATTAGAAAACGTTGCGAGAGCTGGTAGACCATTGCTTATCATAGCTGAAGATGTTGAAGGTGAAGCTCTGAGCACGCTTGTACTCAATAAGCTCCGTGGTGGGCTTCAAGTTGCTGCTGTAAAGGCGCCTGGTTTCGGTGACAGAAGAAAAGACATGCTAGGCGATATTGCCGTAATAGTAGGCGCTAAGTATGTAGTAAATGACGAGCTTGCTGTTAAGATGGAAGATATCGCTCTAAGCGATCTTGGTACTGCTAAGAGCGTGCGCATCACAAA…
RoedeerTick34	Capreolus capreolus	Netherlands	Artiodactyla	Europe	115	3	LF	137	GATCGCGGATATCTTTCGCCTTACTTTGTTACAAATGCTGAAAAAATGCTGGTGGAATTTGAAAATCCATACATATTCCTTACTGAAAAGAAGATTAATCTTGTACAAAGCATTCTACCAATATTAGAAAACGTTGCGAGAGCTGGTAGACCATTGCTTATCATAGCTGAAGATGTTGAAGGTGAAGCTCTGAGCACGCTTGTACTCAATAAGCTCCGTGGTGGGCTTCAAGTTGCTGCTGTAAAGGCGCCTGGTTTCGGTGACAGAAGAAAAGACATGCTAGGCGATATTGCCGTAATAGTAGGCGCTAAGTATGTAGTAAATGACGAGCTTGCTGTTAAGATGGAAGATATCGCTCTAAGCGATCTTGGTACTGCTAAGAGCGTGCGCATCACAAAA…
RoedeerTick23	Capreolus capreolus	Netherlands	Artiodactyla	Europe	115	3	LF	137	GCAGTTTGATCGCGGATATCTTTCGCCTTACTTTGTTACAAATGCTGAAAAAATGCTGGTGGAATTTGAAAATCCATACATATTCCTTACTGAAAAGAAGATTAATCTTGTACAAAGCATTCTACCAATATTAGAAAACGTTGCGAGAGCTGGTAGACCATTGCTTATCATAGCTGAAGATGTTGAAGGTGAAGCTCTGAGCACGCTTGTACTCAATAAGCTCCGTGGTGGGCTTCAAGTTGCTGCTGTAAAGGCGCCTGGTTTCGGTGACAGAAGAAAAGACATGCTAGGCGATATTGCCGTAATAGTAGGCGCTAAGTATGTAGTAAATGACGAGCTTGCTGTTAAGATGGAAGATATCGCTCTAAGCGATCTTGGTACTGCTAAGAGCGTGCGCAT…
RoedeerTick32	Capreolus capreolus	Netherlands	Artiodactyla	Europe	115	3	LF	137	GATCGCGGATATCTTTCGCCTTACTTTGTTACAAATGCTGAAAAAATGCTGGTGGAATTTGAAAATCCATACATATTCCTTACTGAAAAGAAGATTAATCTTGTACAAAGCATTCTACCAATATTAGAAAACGTTGCGAGAGCTGGTAGACCATTGCTTATCATAGCTGAAGATGTTGAAGGTGAAGCTCTGAGCACGCTTGTACTCAATAAGCTCCGTGGTGGGCTTCAAGTTGCTGCTGTAAAGGCGCCTGGTTTCGGTGACAGAAGAAAAGACATGCTAGGCGATATTGCCGTAATAGTAGGCGCTAAGTATGTAGTAAATGACGAGCTTGCTGTTAAGATGGAAGATATCGCTCTAAGCGATCTTGGTACTGCTAAGAGCGTGCGCATCACAAAA…
RoedeerTick16	Capreolus capreolus	Netherlands	Artiodactyla	Europe	115	3	LF	137	GCAGTTTGATCGCGGATATCTTTCGCCTTACTTTGTTACAAATGCTGAAAAAATGCTGGTGGAATTTGAAAATCCATACATATTCCTTACTGAAAAGAAGATTAATCTTGTACAAAGCATTCTACCAATATTAGAAAACGTTGCGAGAGCTGGTAGACCATTGCTTATCATAGCTGAAGATGTTGAAGGTGAAGCTCTGAGCACGCTTGTACTCAATAAGCTCCGTGGTGGGCTTCAAGTTGCTGCTGTAAAGGCGCCTGGTTTCGGTGACAGAAGAAAAGACATGCTAGGCGATATTGCCGTAATAGTAGGCGCTAAGTATGTAGTAAATGACGAGCTTGCTGTTAAGATGGAAGATATCGCTCTAAGCGATCTTGGTACTGCTAAGAGCGTGCGCAT…
RoedeerTick17	Capreolus capreolus	Netherlands	Artiodactyla	Europe	115	3	LF	137	TGATCGCGGATATCTTTCGCCTTACTTTGTTACAAATGCTGAAAAAATGCTGGTGGAATTTGAAAATCCATACATATTCCTTACTGAAAAGAAGATTAATCTTGTACAAAGCATTCTACCAATATTAGAAAACGTTGCGAGAGCTGGTAGACCATTGCTTATCATAGCTGAAGATGTTGAAGGTGAAGCTCTGAGCACGCTTGTACTCAATAAGCTCCGTGGTGGGCTTCAAGTTGCTGCTGTAAAGGCGCCTGGTTTCGGTGACAGAAGAAAAGACATGCTAGGCGATATTGCCGTAATAGTAGGCGCTAAGTATGTAGTAAATGACGAGCTTGCTGTTAAGATGGAAGATATCGCTCTAAGCGATCTTGGTACTGCTAAGAGCGTGCGCATCACAAA…
RoedeerTick18	Capreolus capreolus	Netherlands	Artiodactyla	Europe	115	3	LF	137	GCAGTTTGATCGCGGATATCTTTCGCCTTACTTTGTTACAAATGCTGAAAAAATGCTGGTGGAATTTGAAAATCCATACATATTCCTTACTGAAAAGAAGATTAATCTTGTACAAAGCATTCTACCAATATTAGAAAACGTTGCGAGAGCTGGTAGACCATTGCTTATCATAGCTGAAGATGTTGAAGGTGAAGCTCTGAGCACGCTTGTACTCAATAAGCTCCGTGGTGGGCTTCAAGTTGCTGCTGTAAAGGCGCCTGGTTTCGGTGACAGAAGAAAAGACATGCTAGGCGATATTGCCGTAATAGTAGGCGCTAAGTATGTAGTAAATGACGAGCTTGCTGTTAAGATGGAAGATATCGCTCTAAGCGATCTTGGTACTGCTAAGAGCGTGCGCAT…
RoedeerTick13	Capreolus capreolus	Netherlands	Artiodactyla	Europe	115	3	LF	137	CGCGGATATCTTTCGCCTTACTTTGTTACAAATGCTGAAAAAATGCTGGTGGAATTTGAAAATCCATACATATTCCTTACTGAAAAGAAGATTAATCTTGTACAAAGCATTCTACCAATATTAGAAAACGTTGCGAGAGCTGGTAGACCATTGCTTATCATAGCTGAAGATGTTGAAGGTGAAGCTCTGAGCACGCTTGTACTCAATAAGCTCCGTGGTGGGCTTCAAGTTGCTGCTGTAAAGGCGCCTGGTTTCGGTGACAGAAGAAAAGACATGCTAGGCGATATTGCCGTAATAGTAGGCGCTAAGTATGTAGTAAATGACGAGCTTGCTGTTAAGATGGAAGATATCGCTCTAAGCGATCTTGGTACTGCTAAGAGCGTGCGCATCACAAAAGAC…
RoedeerTick123	Capreolus capreolus	Netherlands	Artiodactyla	Europe	115	3	LF	137	TGATCGCGGATATCTTTCGCCTTACTTTGTTACAAATGCTGAAAAAATGCTGGTGGAATTTGAAAATCCATACATATTCCTTACTGAAAAGAAGATTAATCTTGTACAAAGCATTCTACCAATATTAGAAAACGTTGCGAGAGCTGGTAGACCATTGCTTATCATAGCTGAAGATGTTGAAGGTGAAGCTCTGAGCACGCTTGTACTCAATAAGCTCCGTGGTGGGCTTCAAGTTGCTGCTGTAAAGGCGCCTGGTTTCGGTGACAGAAGAAAAGACATGCTAGGCGATATTGCCGTAATAGTAGGCGCTAAGTATGTAGTAAATGACGAGCTTGCTGTTAAGATGGAAGATATCGCTCTAAGCGATCTTGGTACTGCTAAGAGCGTGCGCATCACAAA…
RoedeerTick121	Capreolus capreolus	Netherlands	Artiodactyla	Europe	115	3	LF	137	TGATCGCGGATATCTTTCGCCTTACTTTGTTACAAATGCTGAAAAAATGCTGGTGGAATTTGAAAATCCATACATATTCCTTACTGAAAAGAAGATTAATCTTGTACAAAGCATTCTACCAATATTAGAAAACGTTGCGAGAGCTGGTAGACCATTGCTTATCATAGCTGAAGATGTTGAAGGTGAAGCTCTGAGCACGCTTGTACTCAATAAGCTCCGTGGTGGGCTTCAAGTTGCTGCTGTAAAGGCGCCTGGTTTCGGTGACAGAAGAAAAGACATGCTAGGCGATATTGCCGTAATAGTAGGCGCTAAGTATGTAGTAAATGACGAGCTTGCTGTTAAGATGGAAGATATCGCTCTAAGCGATCTTGGTACTGCTAAGAGCGTGCGCATCACAAA…
RoedeerTick12	Capreolus capreolus	Netherlands	Artiodactyla	Europe	115	3			ATCGCGGATATCTTTCGCCTTACTTTGTTACAAATGCTGAAAAAATGCTGGTGGAATTTGAAAATCCATACATATTCCTTACTGAAAAGAAGATTAATCTTGTACAAAGCATTCTACCAATATTAGAAAACGTTGCGAGAGCTGGTAGACCATTGCTTATCATAGCTGAAGATGTTGAAGGTGAAGCTCTGAGCACGCTTGTACTCAATAAGCTCCGTGGTGGGCTTCAAGTTGCTGCTGTAAAGGCGCCTGGTTTCGGTGACAGAAGAAAAGACATGCTAGGCGATATTGCCGTAATAGTAGGCGCTAAGTATGTAGTAAATGACGAGCTTGCTGTTAAGATGGAAGATATCGCTCTAAGCGATCTTGGTACTGCTAAGAGCGTGCGCATCACAAAAG…
RoedeerTick111	Capreolus capreolus	Netherlands	Artiodactyla	Europe	115	3	LF	137	ATCGCGGATATCTTTCGCCTTACTTTGTTACAAATGCTGAAAAAATGCTGGTGGAATTTGAAAATCCATACATATTCCTTACTGAAAAGAAGATTAATCTTGTACAAAGCATTCTACCAATATTAGAAAACGTTGCGAGAGCTGGTAGACCATTGCTTATCATAGCTGAAGATGTTGAAGGTGAAGCTCTGAGCACGCTTGTACTCAATAAGCTCCGTGGTGGGCTTCAAGTTGCTGCTGTAAAGGCGCCTGGTTTCGGTGACAGAAGAAAAGACATGCTAGGCGATATTGCCGTAATAGTAGGCGCTAAGTATGTAGTAAATGACGAGCTTGCTGTTAAGATGGAAGATATCGCTCTAAGCGATCTTGGTACTGCTAAGAGCGTGCGCATCACAAAAG…
roedeer44	Capreolus capreolus	Netherlands	Artiodactyla	Europe	115	3	LF	137	TGATCGCGGATATCTTTCGCCTTACTTTGTTACAAATGCTGAAAAAATGCTGGTGGAATTTGAAAATCCATACATATTCCTTACTGAAAAGAAGATTAATCTTGTACAAAGCATTCTACCAATATTAGAAAACGTTGCGAGAGCTGGTAGACCATTGCTTATCATAGCTGAAGATGTTGAAGGTGAAGCTCTGAGCACGCTTGTACTCAATAAGCTCCGTGGTGGGCTTCAAGTTGCTGCTGTAAAGGCGCCTGGTTTCGGTGACAGAAGAAAAGACATGCTAGGCGATATTGCCGTAATAGTAGGCGCTAAGTATGTAGTAAATGACGAGCTTGCTGTTAAGATGGAAGATATCGCTCTAAGCGATCTTGGTACTGCTAAGAGCGTGCGCATCACAAA…
ree46	Capreolus capreolus	Netherlands	Artiodactyla	Europe	115	3			GGTATGCAGTTTGATCGCGGATATCTTTCGCCTTACTTTGTTACAAATGCTGAAAAAATGCTGGTGGAATTTGAAAATCCATACATATTCCTTACTGAAAAGAAGATTAATCTTGTACAAAGCATTCTACCAATATTAGAAAACGTTGCGAGAGCTGGTAGACCATTGCTTATCATAGCTGAAGATGTTGAAGGTGAAGCTCTGAGCACGCTTGTACTCAATAAGCTCCGTGGTGGGCTTCAAGTTGCTGCTGTAAAGGCGCCTGGTTTCGGTGACAGAAGAAAAGACATGCTAGGCGATATTGCCGTAATAGTAGGCGCTAAGTATGTAGTAAATGACGAGCTTGCTGTTAAGATGGAAGATATCGCTCTAAGCGATCTTGGTACTGCTAAGAGCGTG…
ree45	Capreolus capreolus	Netherlands	Artiodactyla	Europe	115	3	LF	137	GGTATGCAGTTTGATCGCGGATATCTTTCGCCTTACTTTGTTACAAATGCTGAAAAAATGCTGGTGGAATTTGAAAATCCATACATATTCCTTACTGAAAAGAAGATTAATCTTGTACAAAGCATTCTACCAATATTAGAAAACGTTGCGAGAGCTGGTAGACCATTGCTTATCATAGCTGAAGATGTTGAAGGTGAAGCTCTGAGCACGCTTGTACTCAATAAGCTCCGTGGTGGGCTTCAAGTTGCTGCTGTAAAGGCGCCTGGTTTCGGTGACAGAAGAAAAGACATGCTAGGCGATATTGCCGTAATAGTAGGCGCTAAGTATGTAGTAAATGACGAGCTTGCTGTTAAGATGGAAGATATCGCTCTAAGCGATCTTGGTACTGCTAAGAGCGTG…
ree41	Capreolus capreolus	Netherlands	Artiodactyla	Europe	115	3	LF	137	TCTTTCGCCTTACTTTGTTACAAATGCTGAAAAAATGCTGGTGGAATTTGAAAATCCATACATATTCCTTACTGAAAAGAAGATTAATCTTGTACAAAGCATTCTACCAATATTAGAAAACGTTGCGAGAGCTGGTAGACCATTGCTTATCATAGCTGAAGATGTTGAAGGTGAAGCTCTGAGCACGCTTGTACTCAATAAGCTCCGTGGTGGGCTTCAAGTTGCTGCTGTAAAGGCGCCTGGTTTCGGTGACAGAAGAAAAGACATGCTAGGCGATATTGCCGTAATAGTAGGCGCTAAGTATGTAGTAAATGACGAGCTTGCTGTTAAGATGGAAGATATCGCTCTAAGCGATCTTGGTACTGCTAAGAGCGTGCGCATCACAAAAGACGCAACTAC…
KM215260	Capreolus capreolus	Slovenia	Artiodactyla	Europe	115	3	LF	138	TTATGCTACGGTTGTTTGTTCTATTGGTCTAAAGTTTAGGAGGTTCAAAAATGTCGAATACGGTAGTCACGGGTGAGGTATTAGATAAGTCTATTAGGGAGGTAGTACGCATCCTAGAAGATGCAGTTGGTTGTACTGCTGGTCCTAAAGGCCTCACTGTAGCGATTAGTAAGCCTTATGGGTCGCCAGAGATCACAAAGGATGGCTACAAGGTAATGAAGAGTATAAAGCCTGAAGAACCACTGGCTGCCGCTATAGCGAGCATCATTACTCAGAGTGCTTCTCAGTGTAATGATAAGGTGGGAGATGGAACTACTACATGCTCCATACTGACAGCAAAAGTGATTGAAGAAGTCTCAAAAGCGAAAGCTGCTGGATCTGATATTGTTAGCATAAAGA…
KM215256	Capreolus capreolus	Slovenia	Artiodactyla	Europe	115	3	LF	137	TTATGCTACGGTTGTTTGTTCTATTGGTCTAAAGTTTAGGAGGTTCAAAAATGTCAAATACGGTAGTCACGGGTGAGGTATTAGATAAGTCTATTAGGGAGGTAGTACGCATCCTAGAAGATGCAGTTGGTTGTACTGCTGGTCCTAAAGGCCTCACTGTAGCGATTAGTAAGCCTTATGGGTCGCCAGAGATCACAAAGGATGGCTACAAGGTAATGAAGAGTATAAAGCCTGAAGAACCACTGGCTGCCGCTATAGCGAGCATCATTACTCAGAGTGCTTCTCAGTGTAATGATAAGGTGGGAGATGGAACTACTACATGCTCCATACTGACAGCAAAAGTGATTGAAGAAGTCTCAAAAGCGAAAGCTGCTGGATCTGATATTGTTAGCATAAAGA…
AF478554	Capreolus capreolus	Slovenia	Artiodactyla	Europe	115	3	LF	14	TTATGCTACGGTTGTTTGTTCTATTGGTCTAAAGTTTAGGAGGTTCAAAAATGTCAAATACGGTAGTCACGGGTGAGGTATTAGATAAGTCTATTAGGGAGGTAGTACGCATCCTAGAAGATGCAGTTGGTTGTACTGCTGGTCCTAAAGGCCTCACTGTAGCGATTAGTAAGCCTTATGGGTCGCCAGAGATCACAAAGGATGGCTACAAGGTAATGAAGAGTATAAAGCCTGAAGAACCACTGGCTGCCGCTATAGCGAGCATCATTACTCAGAGTGCTTCTCAGTGTAATGATAAGGTGGGAGATGGAACTACTACATGCTCCATACTGACAGCAAAAGTGATTGAAGAAGTCTCAAAAGCGAAAGCTGCTGGATCTGATATTGTTAGCATAAAGA…
GQ988761	Capreolus capreolus	Austria	Artiodactyla	Europe	115	3	LF	137	GGATATCTTTCGCCTTACTTTGTTACAAATGCTGAAAAAATGCTGGTGGAATTTGAAAATCCATACATATTCCTTACTGAAAAGAAGATTAATCTTGTACAAAGCATTCTACCAATATTAGAAAACGTTGCGAGAGCTGGTAGACCATTGCTTATCATAGCTGAAGATGTTGAAGGTGAAGCTCTGAGCACGCTTGTACTCAATAAGCTCCGTGGTGGGCTTCAAGTTGCTGCTGTAAAGGCGCCTGGTTTCGGTGACAGAAGAAAAGACATGCTAGGCGATATTGCCGTAATAGTAGGCGCTAAGTATGTAGTAAATGACGAGCTTGCTGTTAAGATGGAAGATATCGCTCTAAGCGATCTTGGTACTGCTAAGAGCGTGCGCATCACAAAAGACGCA…
DQ779568	Capreolus capreolus	Poland	Artiodactyla	Europe	115	3	LF	137	TTTAGGAGGTTCAAAAATGTCAAATACGGTAGTCACGGGTGAGGTATTAGATAAGTCTATTAGGGAGGTAGTACGCATCCTAGAAGATGCAGTTGGTTGTACTGCTGGTCCTAAAGGCCTCACTGTAGCGATTAGTAAGCCTTATGGGTCGCCAGAGATCACAAAGGATGGCTACAAGGTAATGAAGAGTATAAAGCCTGAAGAACCACTGGCTGCCGCTATAGCGAGCATCATTACTCAGAGTGCTTCTCAGTGTAATGATAAGGTGGGAGATGGAACTACTACATGCTCCATACTGACAGCAAAAGTGATTGAAGAAGTCTCAAAAGCGAAAGCTGCTGGATCTGATATTGTTAGCATAAAGAATGGTATTCTCAAGGCTAAGGAAGCGGTTCTTAC…
KU712119	Capreolus capreolus	Germany	Artiodactyla	Europe	115	3	LF	137	GGATATCTTTCGCCTTACTTTGTTACAAATGCTGAAAAAATGCTGGTGGAATTTGAAAATCCATACATATTCCTTACTGAAAAGAAGATTAATCTTGTACAAAGCATTCTACCAATATTAGAAAACGTTGCGAGAGCTGGTAGACCATTGCTTATCATAGCTGAAGATGTTGAAGGTGAAGCTCTGAGCACGCTTGTACTCAATAAGCTCCGTGGTGGGCTTCAAGTTGCTGCTGTAAAGGCGCCTGGTTTCGGTGACAGAAGAAAAGACATGCTAGGCGATATTGCCGTAATAGTAGGCGCTAAGTATGTAGTAAATGACGAGCTTGCTGTTAAGATGGAAGATATCGCTCTAAGCGATCTTGGTACTGCTAAGAGCGTGCGCATCACAAAAGACGCA…
KJ832453	Capreolus capreolus	France	Artiodactyla	Europe	115	3	LF	137	ATGTCAAATACGGTAGTCACGGGTGAGGTATTAGATAAGTCTATTAGGGAGGTAGTACGCATCCTAGAAGATGCAGTTGGTTGTACTGCTGGTCCTAAAGGCCTCACTGTAGCGATTAGTAAGCCTTATGGGTCGCCAGAGATCACAAAGGATGGCTACAAGGTAATGAAGAGTATAAAGCCTGAAGAACCACTGGCTGCCGCTATAGCGAGCATCATTACTCAGAGTGCTTCTCAGTGTAATGATAAGGTGGGAGATGGAACTACTACATGCTCCATACTGACAGCAAAAGTGATTGAAGAAGTCTCAAAAGCGAAAGCTGCTGGATCTGATATTGTTAGCATAAAGAATGGTATTCTCAAGGCTAAGGAAGCGGTTCTTACAGCGCTTATGTCTATG…
NW89xa2	Capreolus capreolus	Norway	Artiodactyla	Europe	115	3	LF	137	GGATATCTTTCGCCTTACTTTGTTACAAATGCTGAAAAAATGCTGGTGGAATTTGAAAATCCATACATATTCCTTACTGAAAAGAAGATTAATCTTGTACAAAGCATTCTACCAATATTAGAAAACGTTGCGAGAGCTGGTAGACCATTGCTTATCATAGCTGAAGATGTTGAAGGTGAAGCTCTGAGCACGCTTGTACTCAATAAGCTCCGTGGTGGGCTTCAAGTTGCTGCTGTAAAGGCGCCTGGTTTCGGTGACAGAAGAAAAGACATGCTAGGCGATATTGCCGTAATAGTAGGCGCTAAGTATGTAGTAAATGACGAGCTTGCTGTTAAGATGGAAGATATCGCTCTAAGCGATCTTGGTACTGCTAAGAGCGTGCGCATCACAAAAGACGCA…
AF383226	Capreolus capreolus	Switzerland	Artiodactyla	Europe	115	3	LF	137	TTATGCTACGGTTGTTTGTTCTATTGGTCTAAAGTTTAGGAGGTTCAAAAATGTCAAATACGGTAGTCACGGGTGAGGTATTAGATAAGTCTATTAGGGAGGTAGTACGCATCCTAGAAGATGCAGTTGGTTGTACTGCTGGTCCTAAAGGCCTCACTGTAGCGATTAGTAAGCCTTATGGGTCGCCAGAGATCACAAAGGATGGCTACAAGGTAATGAAGAGTATAAAGCCTGAAGAACCACTGGCTGCCGCTATAGCGAGCATCATTACTCAGAGTGCTTCTCAGTGTAATGATAAGGTGGGAGATGGAACTACTACATGCTCCATACTGACAGCAAAAGTGATTGAAGAAGTCTCAAAAGCGAAAGCTGCTGGATCTGATATTGTTAGCATAAAGA…
AF478551	Capreolus capreolus	Slovenia	Artiodactyla	Europe	115	3	LF	137	TTATGCTACGGTTGTTTGTTCTATTGGTCTAAAGTTTAGGAGGTTCAAAAATGTCAAATACGGTAGTCACGGGTGAGGTATTAGATAAGTCTATTAGGGAGGTAGTACGCATCCTAGAAGATGCAGTTGGTTGTACTGCTGGTCCTAAAGGCCTCACTGTAGCGATTAGTAAGCCTTATGGGTCGCCAGAGATCACAAAGGATGGCTACAAGGTAATGAAGAGTATAAAGCCTGAAGAACCACTGGCTGCCGCTATAGCGAGCATCATTACTCAGAGTGCTTCTCAGTGTAATGATAAGGTGGGAGATGGAACTACTACATGCTCCATACTGACAGCAAAAGTGATTGAAGAAGTCTCAAAAGCGAAAGCTGCTGGATCTGATATTGTTAGCATAAAGA…
JN005746	Capreolus capreolus	Poland	Artiodactyla	Europe	115	3	LF	137	AGTTTAGGAGGTTCAAAAATGTCAAATACGGTAGTCACGGGTGAGGTATTAGATAAGTCTATTAGGGAGGTAGTACGCATCCTAGAAGATGCAGTTGGTTGTACTGCTGGTCCTAAAGGCCTCACTGTAGCGATTAGTAAGCCTTATGGGTCGCCAGAGATCACAAAGGATGGCTACAAGGTAATGAAGAGTATAAAGCCTGAAGAACCACTGGCTGCCGCTATAGCGAGCATCATTACTCAGAGTGCTTCTCAGTGTAATGATAAGGTGGGAGATGGAACTACTACATGCTCCATACTGACAGCAAAAGTGATTGAAGAAGTCTCAAAAGCGAAAGCTGCTGGATCTGATATTGTTAGCATAAAGAATGGTATTCTCAAGGCTAAGGAAGCGGTTCTT…
KU712113	Capreolus capreolus	Germany	Artiodactyla	Europe	115	3	LF	137	GGATATCTTTCGCCTTACTTTGTTACAAATGCTGAAAAAATGCTGGTGGAATTTGAAAATCCATACATATTCCTTACTGAAAAGAAGATTAATCTTGTACAAAGCATTCTACCAATATTAGAAAACGTTGCGAGAGCTGGTAGACCATTGCTTATCATAGCTGAAGATGTTGAAGGTGAAGCTCTGAGCACGCTTGTACTCAATAAGCTCCGTGGTGGGCTTCAAGTTGCTGCTGTAAAGGCGCCTGGTTTCGGTGACAGAAGAAAAGACATGCTAGGCGATATTGCCGTAATAGTAGGCGCTAAGTATGTAGTAAATGACGAGCTTGCTGTTAAGATGGAAGATATCGCTCTAAGCGATCTTGGTACTGCTAAGAGCGTGCGCATCACAAAAGACGCA…
GQ988753	Capreolus capreolus	Austria	Artiodactyla	Europe	115	3	LF	137	GGATATCTTTCGCCTTACTTTGTTACAAATGCTGAAAAAATGCTGGTGGAATTTGAAAATCCATACATATTCCTTACTGAAAAGAAGATTAATCTTGTACAAAGCATTCTACCAATATTAGAAAACGTTGCGAGAGCTGGTAGACCATTGCTTATCATAGCTGAAGATGTTGAAGGTGAAGCTCTGAGCACGCTTGTACTCAATAAGCTCCGTGGTGGGCTTCAAGTTGCTGCTGTAAAGGCGCCTGGTTTCGGTGACAGAAGAAAAGACATGCTAGGCGATATTGCCGTAATAGTAGGCGCTAAGTATGTAGTAAATGACGAGCTTGCTGTTAAGATGGAAGATATCGCTCTAAGCGATCTTGGTACTGCTAAGAGCGTGCGCATCACAAAAGACGCA…
JN005745	Capreolus capreolus	Poland	Artiodactyla	Europe	115	3	LF	137	GGGAGATGGAACTACTACATGCTCCATACTGACAGCAAAAGTGATTGAAGAAGTCTCAAAAGCGAAAGCTGCTGGATCTGATATTGTTAGCATAAAGAATGGTATTCTCAAGGCTAAGGAAGCGGTTCTTACAGCGCTTATGTCTATGAGACGTGAAGTAGAAGAAGACGAAATTGCACAAGTTGCAACATTGTCTGCAAATGGAGACAAGAACATAGGAAGTAAGATTGCACAGTGTGTTAAAGAAGTCGGTAAAGACGGTGTTATAACTGTTGAAGAAAGCAAAGGCTTCAAGGATCTAGAAGTTGAAAAGACTGATGGTATGCAGTTTGATCGCGGATATCTTTCGCCTTACTTTGTTACAAATGCTGAAAAAATGCTGGTGGAATTTGAAAATCC…
KU712122	Capreolus capreolus	Germany	Artiodactyla	Europe	115	3	LF	137	GGATATCTTTCGCCTTACTTTGTTACAAATGCTGAAAAAATGCTGGTGGAATTTGAAAATCCATACATATTCCTTACTGAAAAGAAGATTAATCTTGTACAAAGCATTCTACCAATATTAGAAAACGTTGCGAGAGCTGGTAGACCATTGCTTATCATAGCTGAAGATGTTGAAGGTGAAGCTCTGAGCACGCTTGTACTCAATAAGCTCCGTGGTGGGCTTCAAGTTGCTGCTGTAAAGGCGCCTGGTTTCGGTGACAGAAGAAAAGACATGCTAGGCGATATTGCCGTAATAGTAGGCGCTAAGTATGTAGTAAATGACGAGCTTGCTGTTAAGATGGAAGATATCGCTCTAAGCGATCTTGGTACTGCTAAGAGCGTGCGCATCACAAAAGACGCA…
AF478559	Capreolus capreolus	Slovenia	Artiodactyla	Europe	115	3	LF	137	TTATGCTACGGTTGTTTGTTCTATTGGTCTAAAGTTTAGGAGGTTCAAAAATGTCAAATACGGTAGTCACGGGTGAGGTATTAGATAAGTCTATTAGGGAGGTAGTACGCATCCTAGAAGATGCAGTTGGTTGTACTGCTGGTCCTAAAGGCCTCACTGTAGCGATTAGTAAGCCTTATGGGTCGCCAGAGATCACAAAGGATGGCTACAAGGTAATGAAGAGTATAAAGCCTGAAGAACCACTGGCTGCCGCTATAGCGAGCATCATTACTCAGAGTGCTTCTCAGTGTAATGATAAGGTGGGAGATGGAACTACTACATGCTCCATACTGACAGCAAAAGTGATTGAAGAAGTCTCAAAAGCGAAAGCTGCTGGATCTGATATTGTTAGCATAAAGA…
KU712110	Capreolus capreolus	Germany	Artiodactyla	Europe	115	3	LF	137	GGATATCTTTCGCCTTACTTTGTTACAAATGCTGAAAAAATGCTGGTGGAATTTGAAAATCCATACATATTCCTTACTGAAAAGAAGATTAATCTTGTACAAAGCATTCTACCAATATTAGAAAACGTTGCGAGAGCTGGTAGACCATTGCTTATCATAGCTGAAGATGTTGAAGGTGAAGCTCTGAGCACGCTTGTACTCAATAAGCTCCGTGGTGGGCTTCAAGTTGCTGCTGTAAAGGCGCCTGGTTTCGGTGACAGAAGAAAAGACATGCTAGGCGATATTGCCGTAATAGTAGGCGCTAAGTATGTAGTAAATGACGAGCTTGCTGTTAAGATGGAAGATATCGCTCTAAGCGATCTTGGTACTGCTAAGAGCGTGCGCATCACAAAAGACGCA…
NW89xd3	Capreolus capreolus	Norway	Artiodactyla	Europe	115	3	LF	137	GGATATCTTTCGCCTTACTTTGTTACAAATGCTGAAAAAATGCTGGTGGAATTTGAAAATCCATACATATTCCTTACTGAAAAGAAGATTAATCTTGTACAAAGCATTCTACCAATATTAGAAAACGTTGCGAGAGCTGGTAGACCATTGCTTATCATAGCTGAAGATGTTGAAGGTGAAGCTCTGAGCACGCTTGTACTCAATAAGCTCCGTGGTGGGCTTCAAGTTGCTGCTGTAAAGGCGCCTGGTTTCGGTGACAGAAGAAAAGACATGCTAGGCGATATTGCCGTAATAGTAGGCGCTAAGTATGTAGTAAATGACGAGCTTGCTGTTAAGATGGAAGATATCGCTCTAAGCGATCTTGGTACTGCTAAGAGCGTGCGCATCACAAAAGACGCA…
Deerspleen-2012-23	Capreolus capreolus	Netherlands	Artiodactyla	Europe	115	3	LF	137	GGTATGCAGTTTGATCGCGGATATCTTTCGCCTTACTTTGTTACAAATGCTGAAAAAATGCTGGTGGAATTTGAAAATCCATACATATTCCTTACTGAAAAGAAGATTAATCTTGTACAAAGCATTCTACCAATATTAGAAAACGTTGCGAGAGCTGGTAGACCATTGCTTATCATAGCTGAAGATGTTGAAGGTGAAGCTCTGAGCACGCTTGTACTCAATAAGCTCCGTGGTGGGCTTCAAGTTGCTGCTGTAAAGGCGCCTGGTTTCGGTGACAGAAGAAAAGACATGCTAGGCGATATTGCCGTAATAGTAGGCGCTAAGTATGTAGTAAATGACGAGCTTGCTGTTAAGATGGAAGATATCGCTCTAAGCGATCTTGGTACTGCTAAGAGCGTG…
NW89xg1	Capreolus capreolus	Norway	Artiodactyla	Europe	115	3	LF	137	GGATATCTTTCGCCTTACTTTGTTACAAATGCTGAAAAAATGCTGGTGGAATTTGAAAATCCATACATATTCCTTACTGAAAAGAAGATTAATCTTGTACAAAGCATTCTACCAATATTAGAAAACGTTGCGAGAGCTGGTAGACCATTGCTTATCATAGCTGAAGATGTTGAAGGTGAAGCTCTGAGCACGCTTGTACTCAATAAGCTCCGTGGTGGGCTTCAAGTTGCTGCTGTAAAGGCGCCTGGTTTCGGTGACAGAAGAAAAGACATGCTAGGCGATATTGCCGTAATAGTAGGCGCTAAGTATGTAGTAAATGACGAGCTTGCTGTTAAGATGGAAGATATCGCTCTAAGCGATCTTGGTACTGCTAAGAGCGTGCGCATCACAAAAGACGCA…
KU712120	Capreolus capreolus	Germany	Artiodactyla	Europe	115	3	LF	137	GGATATCTTTCGCCTTACTTTGTTACAAATGCTGAAAAAATGCTGGTGGAATTTGAAAATCCATACATATTCCTTACTGAAAAGAAGATTAATCTTGTACAAAGCATTCTACCAATATTAGAAAACGTTGCGAGAGCTGGTAGACCATTGCTTATCATAGCTGAAGATGTTGAAGGTGAAGCTCTGAGCACGCTTGTACTCAATAAGCTCCGTGGTGGGCTTCAAGTTGCTGCTGTAAAGGCGCCTGGTTTCGGTGACAGAAGAAAAGACATGCTAGGCGATATTGCCGTAATAGTAGGCGCTAAGTATGTAGTAAATGACGAGCTTGCTGTTAAGATGGAAGATATCGCTCTAAGCGATCTTGGTACTGCTAAGAGCGTGCGCATCACAAAAGACGCA…
NW89xd4	Capreolus capreolus	Norway	Artiodactyla	Europe	115	3	LF	137	GGATATCTTTCGCCTTACTTTGTTACAAATGCTGAAAAAATGCTGGTGGAATTTGAAAATCCATACATATTCCTTACTGAAAAGAAGATTAATCTTGTACAAAGCATTCTACCAATATTAGAAAACGTTGCGAGAGCTGGTAGACCATTGCTTATCATAGCTGAAGATGTTGAAGGTGAAGCTCTGAGCACGCTTGTACTCAATAAGCTCCGTGGTGGGCTTCAAGTTGCTGCTGTAAAGGCGCCTGGTTTCGGTGACAGAAGAAAAGACATGCTAGGCGATATTGCCGTAATAGTAGGCGCTAAGTATGTAGTAAATGACGAGCTTGCTGTTAAGATGGAAGATATCGCTCTAAGCGATCTTGGTACTGCTAAGAGCGTGCGCATCACAAAAGACGCA…
KU712116	Capreolus capreolus	Germany	Artiodactyla	Europe	115	3	LF	137	GGATATCTTTCGCCTTACTTTGTTACAAATGCTGAAAAAATGCTGGTGGAATTTGAAAATCCATACATATTCCTTACTGAAAAGAAGATTAATCTTGTACAAAGCATTCTACCAATATTAGAAAACGTTGCGAGAGCTGGTAGACCATTGCTTATCATAGCTGAAGATGTTGAAGGTGAAGCTCTGAGCACGCTTGTACTCAATAAGCTCCGTGGTGGGCTTCAAGTTGCTGCTGTAAAGGCGCCTGGTTTCGGTGACAGAAGAAAAGACATGCTAGGCGATATTGCCGTAATAGTAGGCGCTAAGTATGTAGTAAATGACGAGCTTGCTGTTAAGATGGAAGATATCGCTCTAAGCGATCTTGGTACTGCTAAGAGCGTGCGCATCACAAAAGACGCA…
KJ832452	Capreolus capreolus	France	Artiodactyla	Europe	115	3	LF	137	ATGTCAAATACGGTAGTCACGGGTGAGGTATTAGATAAGTCTATTAGGGAGGTAGTACGCATCCTAGAAGATGCAGTTGGTTGTACTGCTGGTCCTAAAGGCCTCACTGTAGCGATTAGTAAGCCTTATGGGTCGCCAGAGATCACAAAGGATGGCTACAAGGTAATGAAGAGTATAAAGCCTGAAGAACCACTGGCTGCCGCTATAGCGAGCATCATTACTCAGAGTGCTTCTCAGTGTAATGATAAGGTGGGAGATGGAACTACTACATGCTCCATACTGACAGCAAAAGTGATTGAAGAAGTCTCAAAAGCGAAAGCTGCTGGATCTGATATTGTTAGCATAAAGAATGGTATTCTCAAGGCTAAGGAAGCGGTTCTTACAGCGCTTATGTCTATG…
Deerspleen-2012-8	Capreolus capreolus	Netherlands	Artiodactyla	Europe	115	3	LF	137	GTATGCAGTTTGATCGCGGATATCTTTCGCCTTACTTTGTTACAAATGCTGAAAAAATGCTGGTGGAATTTGAAAATCCATACATATTCCTTACTGAAAAGAAGATTAATCTTGTACAAAGCATTCTACCAATATTAGAAAACGTTGCGAGAGCTGGTAGACCATTGCTTATCATAGCTGAAGATGTTGAAGGTGAAGCTCTGAGCACGCTTGTACTCAATAAGCTCCGTGGTGGGCTTCAAGTTGCTGCTGTAAAGGCGCCTGGTTTCGGTGACAGAAGAAAAGACATGCTAGGCGATATTGCCGTAATAGTAGGCGCTAAGTATGTAGTAAATGACGAGCTTGCTGTTAAGATGGAAGATATCGCTCTAAGCGATCTTGGTACTGCTAAGAGCGTGC…
Deerspleen-2012-24	Capreolus capreolus	Netherlands	Artiodactyla	Europe	115	3	LF	137	GGTATGCAGTTTGATCGCGGATATCTTTCGCCTTACTTTGTTACAAATGCTGAAAAAATGCTGGTGGAATTTGAAAATCCATACATATTCCTTACTGAAAAGAAGATTAATCTTGTACAAAGCATTCTACCAATATTAGAAAACGTTGCGAGAGCTGGTAGACCATTGCTTATCATAGCTGAAGATGTTGAAGGTGAAGCTCTGAGCACGCTTGTACTCAATAAGCTCCGTGGTGGGCTTCAAGTTGCTGCTGTAAAGGCGCCTGGTTTCGGTGACAGAAGAAAAGACATGCTAGGCGATATTGCCGTAATAGTAGGCGCTAAGTATGTAGTAAATGACGAGCTTGCTGTTAAGATGGAAGATATCGCTCTAAGCGATCTTGGTACTGCTAAGAGCGTG…
Deerspleen-2012-3	Capreolus capreolus	Netherlands	Artiodactyla	Europe	115	3	LF	137	GGTATGCAGTTTGATCGCGGATATCTTTCGCCTTACTTTGTTACAAATGCTGAAAAAATGCTGGTGGAATTTGAAAATCCATACATATTCCTTACTGAAAAGAAGATTAATCTTGTACAAAGCATTCTACCAATATTAGAAAACGTTGCGAGAGCTGGTAGACCATTGCTTATCATAGCTGAAGATGTTGAAGGTGAAGCTCTGAGCACGCTTGTACTCAATAAGCTCCGTGGTGGGCTTCAAGTTGCTGCTGTAAAGGCGCCTGGTTTCGGTGACAGAAGAAAAGACATGCTAGGCGATATTGCCGTAATAGTAGGCGCTAAGTATGTAGTAAATGACGAGCTTGCTGTTAAGATGGAAGATATCGCTCTAAGCGATCTTGGTACTGCTAAGAGCGTG…
Deerspleen-2012-6	Capreolus capreolus	Netherlands	Artiodactyla	Europe	115	3			ATGGTATGCAGTTTGATCGCGGATATCTTTCGCCTTACTTTGTTACAAATGCTGAAAAAATGCTGGTGGAATTTGAAAATCCATACATATTCCTTACTGAAAAGAAGATTAATCTTGTACAAAGCATTCTACCAATATTAGAAAACGTTGCGAGAGCTGGTAGACCATTGCTTATCATAGCTGAAGATGTTGAAGGTGAAGCTCTGAGCACGCTTGTACTCAATAAGCTCCGTGGTGGGCTTCAAGTTGCTGCTGTAAAGGCGCCTGGTTTCGGTGACAGAAGAAAAGACATGCTAGGCGATATTGCCGTAATAGTAGGCGCTAAGTATGTAGTAAATGACGAGCTTGCTGTTAAGATGGAAGATATCGCTCTAAGCGATCTTGGTACTGCTAAGAGCG…
RoedeerTick37	Capreolus capreolus	Netherlands	Artiodactyla	Europe	116	3			ATCGCGGATATCTTTCGCCTTACTTTGTTACAAATGCTGAAAAAATGCTGGTGGAATTTGAAAATCCATACATATTCCTTACTGAAAAGAAGATTAATCTTGTACAAAGCATTCTACCAATATTAGAAAACGTTGCGAGAGCTGGTAGACCATTGCTTATCATAGCTGAAGATGTTGAAGGTGAAGCTCTGAGCACGCTTGTACTCAATAAGCTCCGTGGTGGGCTTCAAGTTGCTGCTGTAAAGGCGCCTGGTTTCGGTGACAGAAGAAAAGACATGCTAGGCGATATTGCCGTAATAGTAGGCGCTAAGTATGTAGTAAATGACGAGCTTGCTGTTAAGATGGAAGATATCGCTCTAAGCGATCTTGGTACTGCTAAGAGCGTGCGCATCACAAAAG…
RoedeerTick35	Capreolus capreolus	Netherlands	Artiodactyla	Europe	116	3			ATCGCGGATATCTTTCGCCTTACTTTGTTACAAATGCTGAAAAAATGCTGGTGGAATTTGAAAATCCATACATATTCCTTACTGAAAAGAAGATTAATCTTGTACAAAGCATTCTACCAATATTAGAAAACGTTGCGAGAGCTGGTAGACCATTGCTTATCATAGCTGAAGATGTTGAAGGTGAAGCTCTGAGCACGCTTGTACTCAATAAGCTCCGTGGTGGGCTTCAAGTTGCTGCTGTAAAGGCGCCTGGTTTCGGTGACAGAAGAAAAGACATGCTAGGCGATATTGCCGTAATAGTAGGCGCTAAGTATGTAGTAAATGACGAGCTTGCTGTTAAGATGGAAGATATCGCTCTAAGCGATCTTGGTACTGCTAAGAGCGTGCGCATCACAAAAG…
KM215259	Capreolus capreolus	Slovenia	Artiodactyla	Europe	116	3	LF	141	TTATGCTACGGTTGTTTGTTCTATTGGTCTAAAGTTTAGGAGGTTCAAAAATGTCAAATACGGTAGTCACGGGTGAGGTATTAGATAAGTCTATTAGGGAGGTAGTACGCATCCTAGAAGATGCAGTTGGTTGTACTGCTGGTCCTAAAGGCCTCACTGTAGCGATTAGTAAGCCTTATGGGTCGCCAGAGATCACAAAGGATGGCTACAAGGTAATGAAGAGTATAAAGCCTGAAGAACCACTGGCTGCCGCTATAGCGAGCATCATTACTCAGAGTGCTTCTCAGTGTAATGATAAGGTGGGAGATGGAACTACTACATGCTCCATACTGACAGCAAAAGTGATTGAAGAAGTCTCAAAAGCGAAAGCTGCTGGATCTGATATTGTTAGCATAAAGA…
AF478564	Capreolus capreolus	Slovenia	Artiodactyla	Europe	116	3	LF	157	TTATGCTACGGTTGTTTGTTCTATTGGTCTAAAGTTTAGGAGGTTCAAAAATGTCAAATACGGTAGTCACGGGTGAGGTATTAGATAAGTCTATTAGGGAGGTAGTACGCATCCTAGAAGATGCAGTTGGTTGTACTGCTGGTCCTAAAGGCCTCACTGTAGCGATTAGTAAGCCTTATGGGTCGCCAGAGATCACAAAGGATGGCTACAAGGTAATGAAGAGTATAAAGCCTGAAGAACCACTGGCTGCCGCTATAGCGAGCATCATTACTCAGAGTGCTTCTCAGTGTAATGATAAGGTGGGAGATGGAACTACTACATGCTCCATACTGACAGCAAAAGTGATTGAAGAAGTCTCAAAAGCGAAAGCTGCTGGATCTGATATTGTTAGCATAAAGA…
NW89xg2	Capreolus capreolus	Norway	Artiodactyla	Europe	116	3	LF	157	GGATATCTTTCGCCTTACTTTGTTACAAATGCTGAAAAAATGCTGGTGGAATTTGAAAATCCATACATATTCCTTACTGAAAAGAAGATTAATCTTGTACAAAGCATTCTACCAATATTAGAAAACGTTGCGAGAGCTGGTAGACCATTGCTTATCATAGCTGAAGATGTTGAAGGTGAAGCTCTGAGCACGCTTGTACTCAATAAGCTCCGTGGTGGGCTTCAAGTTGCTGCTGTAAAGGCGCCTGGTTTCGGTGACAGAAGAAAAGACATGCTAGGCGATATTGCCGTAATAGTAGGCGCTAAGTATGTAGTAAATGACGAGCTTGCTGTTAAGATGGAAGATATCGCTCTAAGCGATCTTGGTACTGCTAAGAGCGTGCGCATCACAAAAGACGCA…
KJ832450	Capreolus capreolus	France	Artiodactyla	Europe	116	3	LF	157	ATGTCAAATACGGTAGTCACGGGTGAGGTATTAGATAAGTCTATTAGGGAGGTAGTACGCATCCTAGAAGATGCAGTTGGTTGTACTGCTGGTCCTAAAGGCCTCACTGTAGCGATTAGTAAGCCTTATGGGTCGCCAGAGATCACAAAGGATGGCTACAAGGTAATGAAGAGTATAAAGCCTGAAGAACCACTGGCTGCCGCTATAGCGAGCATCATTACTCAGAGTGCTTCTCAGTGTAATGATAAGGTGGGAGATGGAACTACTACATGCTCCATACTGACAGCAAAAGTGATTGAAGAAGTCTCAAAAGCGAAAGCTGCTGGATCTGATATTGTTAGCATAAAGAATGGTATTCTCAAGGCTAAGGAAGCGGTTCTTACAGCGCTTATGTCTATG…
KU712115	Capreolus capreolus	Germany	Artiodactyla	Europe	116	3	LF	157	GGATATCTTTCGCCTTACTTTGTTACAAATGCTGAAAAAATGCTGGTGGAATTTGAAAATCCATACATATTCCTTACTGAAAAGAAGATTAATCTTGTACAAAGCATTCTACCAATATTAGAAAACGTTGCGAGAGCTGGTAGACCATTGCTTATCATAGCTGAAGATGTTGAAGGTGAAGCTCTGAGCACGCTTGTACTCAATAAGCTCCGTGGTGGGCTTCAAGTTGCTGCTGTAAAGGCGCCTGGTTTCGGTGACAGAAGAAAAGACATGCTAGGCGATATTGCCGTAATAGTAGGCGCTAAGTATGTAGTAAATGACGAGCTTGCTGTTAAGATGGAAGATATCGCTCTAAGCGATCTTGGTACTGCTAAGAGCGTGCGCATCACAAAAGACGCA…
AY220468	Capreolus capreolus	Czech Republic	Artiodactyla	Europe	116	3	LF	141	TTATGCTACGGTTGTTTGTTCTATTGGTCTAAAGTTTAGGAGGTTCAAAAATGTCAAATACGGTAGTCACGGGTGAGGTATTAGATAAGTCTATTAGGGAGGTAGTACGCATCCTAGAAGATGCAGTTGGTTGTACTGCTGGTCCTAAAGGCCTCACTGTAGCGATTAGTAAGCCTTATGGGTCGCCAGAGATCACAAAGGATGGCTACAAGGTAATGAAGAGTATAAAGCCTGAAGAACCACTGGCTGCCGCTATAGCGAGCATCATTACTCAGAGTGCTTCTCAGTGTAATGATAAGGTGGGAGATGGAACTACTACATGCTCCATACTGACAGCAAAAGTGATTGAAGAAGTCTCAAAAGCGAAAGCTGCTGGATCTGATATTGTTAGCATAAAGA…
KJ832451	Capreolus capreolus	France	Artiodactyla	Europe	116	3	LF	141	ATGTCAAATACGGTAGTCACGGGTGAGGTATTAGATAAGTCTATTAGGGAGGTAGTACGCATCCTAGAAGATGCAGTTGGTTGTACTGCTGGTCCTAAAGGCCTCACTGTAGCGATTAGTAAGCCTTATGGGTCGCCAGAGATCACAAAGGATGGCTACAAGGTAATGAAGAGTATAAAGCCTGAAGAACCACTGGCTGCCGCTATAGCGAGCATCATTACTCAGAGTGCTTCTCAGTGTAATGATAAGGTGGGAGATGGAACTACTACATGCTCCATACTGACAGCAAAAGTGATTGAAGAAGTCTCAAAAGCGAAAGCTGCTGGATCTGATATTGTTAGCATAAAGAATGGTATTCTCAAGGCTAAGGAAGCGGTTCTTACAGCGCTTATGTCTATG…
NW89xc1	Capreolus capreolus	Norway	Artiodactyla	Europe	116	3	LF	141	GGATATCTTTCGCCTTACTTTGTTACAAATGCTGAAAAAATGCTGGTGGAATTTGAAAATCCATACATATTCCTTACTGAAAAGAAGATTAATCTTGTACAAAGCATTCTACCAATATTAGAAAACGTTGCGAGAGCTGGTAGACCATTGCTTATCATAGCTGAAGATGTTGAAGGTGAAGCTCTGAGCACGCTTGTACTCAATAAGCTCCGTGGTGGGCTTCAAGTTGCTGCTGTAAAGGCGCCTGGTTTCGGTGACAGAAGAAAAGACATGCTAGGCGATATTGCCGTAATAGTAGGCGCTAAGTATGTAGTAAATGACGAGCTTGCTGTTAAGATGGAAGATATCGCTCTAAGCGATCTTGGTACTGCTAAGAGCGTGCGCATCACAAAAGACGCA…
Deerspleen-2012-2	Capreolus capreolus	Netherlands	Artiodactyla	Europe	116	3	LF	141	GGTATGCAGTTTGATCGCGGATATCTTTCGCCTTACTTTGTTACAAATGCTGAAAAAATGCTGGTGGAATTTGAAAATCCATACATATTCCTTACTGAAAAGAAGATTAATCTTGTACAAAGCATTCTACCAATATTAGAAAACGTTGCGAGAGCTGGTAGACCATTGCTTATCATAGCTGAAGATGTTGAAGGTGAAGCTCTGAGCACGCTTGTACTCAATAAGCTCCGTGGTGGGCTTCAAGTTGCTGCTGTAAAGGCGCCTGGTTTCGGTGACAGAAGAAAAGACATGCTAGGCGATATTGCCGTAATAGTAGGCGCTAAGTATGTAGTAAATGACGAGCTTGCTGTTAAGATGGAAGATATCGCTCTAAGCGATCTTGGTACTGCTAAGAGCGTG…
NW89xb1	Capreolus capreolus	Norway	Artiodactyla	Europe	117	3	LF	139	GGATATCTTTCGCCTTACTTTGTTACAAATGCTGAAAAAATGCTGGTGGAATTTGAAAATCCATACATATTCCTTACTGAAAAGAAGATTAATCTTGTACAAAGCATTCTACCAATATTAGAAAACGTTGCGAGAGCTGGTAGACCATTGCTTATCATAGCTGAAGATGTTGAAGGTGAAGCTCTGAGCACGCTTGTACTCAATAAGCTCCGTGGTGGGCTTCAAGTTGCTGCTGTAAAGGCGCCTGGTTTCGGTGACAGAAGAAAAGACATGCTAGGCGATATTGCCGTAATAGTAGGCGCTAAGTATGTAGTAAATGACGAGCTTGCTGTTAAGATGGAAGATATCGCTCTAAGCGATCTTGGTACTGCTAAGAGCGTGCGCATCACAAAAGATGCA…
KJ832457	Capreolus capreolus	France	Artiodactyla	Europe	120	3	LF	146	ATGTCAAATACGGTAGTCACGGGTGAGGTATTAGATAAGTCTATTAGGGAGGTAGTACGCATCCTAGAAGATGCAGTTGGTTGTACTGCTGGTCCTAAAGGCCTCACTGTAGCGATTAGTAAGCCTTATGGGTCGCCAGAGATCACAAAGGATGGCTACAAGGTAATGAAGAGTATAAAGCCTGAAGAACCACTGGCTGCCGCTATAGCGAGCATCATTACTCAGAGTGCTTCTCAGTGTAATGATAAGGTGGGAGATGGAACTACTACATGCTCCATACTGACAGCAAAAGTGATTGAAGAAGTCTCAAAAGCGAAAGCTGCTGGATCTGATATTGTTAGCATAAAGAATGGTATTCTCAAGGCTAAGGAAGCGGTTCTTACAGCGCTTATGTCTATG…
RoedeerTick11	Capreolus capreolus	Netherlands	Artiodactyla	Europe	122	3			TGATCGCGGATATCTTTCGCCTTACTTTGTTACAAATGCTGAAAAAATGCTGGTGGAATTTGAAAATCCATACATATTCCTTACTGAAAAGAAGATTAATCTTGTACAAAGCATTTTACCAATATTAGAAAACGTTGCGAGAGCTGGTAGACCATTGCTTATCATAGCTGAAGATGTTGAAGGTGAAGCTCTGAGCACGCTTGTACTCAATAAGCTCCGTGGTGGGCTTCAAGTTGCTGCTGTAAAGGCGCCTGGTTTCGGTGACAGAAGAAAAGACATGCTAGGCGATATTGCCGTAATAGTAGGCGCTAAGTATGTAGTAAATGACGAGCTTGCTGTTAAGATGGAAGATATCGCTCTAAGCGATCTTGGTACTGCTAAGAGCGTGCGCATCACAAA…
ree43	Capreolus capreolus	Netherlands	Artiodactyla	Europe	122	3	LF	147	TGATCGCGGATATCTTTCGCCTTACTTTGTTACAAATGCTGAAAAAATGCTGGTGGAATTTGAAAATCCATACATATTCCTTACTGAAAAGAAGATTAATCTTGTACAAAGCATTTTACCAATATTAGAAAACGTTGCGAGAGCTGGTAGACCATTGCTTATCATAGCTGAAGATGTTGAAGGTGAAGCTCTGAGCACGCTTGTACTCAATAAGCTCCGTGGTGGGCTTCAAGTTGCTGCTGTAAAGGCGCCTGGTTTCGGTGACAGAAGAAAAGACATGCTAGGCGATATTGCCGTAATAGTAGGCGCTAAGTATGTAGTAAATGACGAGCTTGCTGTTAAGATGGAAGATATCGCTCTAAGCGATCTTGGTACTGCTAAGAGCGTGCGCATCACAAA…
KM215257	Capreolus capreolus	Slovenia	Artiodactyla	Europe	122	3	LF	156	TTATGCTACGGTTGTTTGTTCTATTGGTCTAAAGTTTAGGAGGTTCAAAAATGTCAAATACGGTAGTCACGGGTGAGGTATTAGATAAGTCTATTAGGGAGGTAGTACGCATCCTAGAAGATGCAGTTGGTTGTACTGCTGGTCCTAAAGGCCTCACTGTAGCGATTAGTAAGCCTTATGGGTCGCCAGAGATCACAAAGGATGGCTACAAGGTAATGAAGAGTATAAAGCCTGAAGAACCACTGGCTGCCGCTATAGCGAGCATCATTACTCAGAGTGCTTCTCAGTGTAATGATAAGGTGGGAGATGGAACTACTACATGCTCCATACTGACAGCAAAAGTGATTGAAGAAGTCTCAAAAGCGAAAGCTGCTGGATCTGATATTGTTAGCATAAAGA…
KM215255	Capreolus capreolus	Slovenia	Artiodactyla	Europe	122	3	LF	147	TTATGCTACGGTTGTTTGTTCTATTGGTCTAAAGTTTAGGAGGTTCAAAAATGTCAAATACGGTAGTCACGGGTGAGGTATTAGATAAGTCTATTAGGGAGGTAGTACGCATCCTAGAAGATGCAGTTGGTTGTACTGCTGGTCCTAAAGGCCTCACTGTAGCGATTAGTAAGCCTTATGGGTCGCCAGAGATCACAAAGGATGGCTACAAGGTAATGAAGAGTATAAAGCCTGAAGAACCACTGGCTGCCGCTATAGCGAGCATCATTACTCAGAGTGCTTCTCAGTGTAATGATAAGGTGGGAGATGGAACTACTACATGCTCCATACTGACAGCAAAAGTGATTGAAGAAGTCTCAAAAGCGAAAGCTGCTGGATCTGATATTGTTAGCATAAAGA…
AF478555	Capreolus capreolus	Slovenia	Artiodactyla	Europe	122	3	LF	158	TTATGCTACGGTTGTTTGTTCTATTGGTCTAAAGTTTAGGAGGTTCAAAAATGTCAAATACGGTAGTCACGGGTGAGGTATTAGATAAGTCTATTAGGGAGGTAGTACGCATCCTAGAAGATGCAGTTGGTTGTACTGCTGGTCCTAAAGGCCTCACTGTAGCGATTAGTAAGCCTTATGGGTCGCCAGAGATCACAAAGGATGGCTACAAGGTAATGAAGAGTATAAAGCCTGAAGAACCACTGGCTGCCGCTATAGCGAGCATCATTACTCAGAGTGCTTCTCAGTGTAATGATAAGGTGGGAGATGGAACTACTACATGCTCCATACTGACAGCAAAAGTGATTGAAGAAGTCTCAAAAGCGAAAGCTGCTGGATCTGATATTGTTAGCATAAAGA…
GQ988754	Capreolus capreolus	Austria	Artiodactyla	Europe	122	3	LF	158	GGATATCTTTCGCCTTACTTTGTTACAAATGCTGAAAAAATGCTGGTGGAATTTGAAAATCCATACATATTCCTTACTGAAAAGAAGATTAATCTTGTACAAAGCATTTTACCAATATTAGAAAACGTTGCGAGAGCTGGTAGACCATTGCTTATCATAGCTGAAGATGTTGAAGGTGAAGCTCTGAGCACGCTTGTACTCAATAAGCTCCGTGGTGGGCTTCAAGTTGCTGCTGTAAAGGCGCCTGGTTTCGGTGACAGAAGAAAAGACATGCTAGGCGATATTGCCGTAATAGTAGGCGCTAAGTATGTAGTAAATGACGAGCTTGCTGTTAAGATGGAAGATATCGCTCTAAGCGATCTTGGTACTGCTAAGAGCGTGCGCATCACAAAAGACGCA…
AF383225	Capreolus capreolus	Switzerland	Artiodactyla	Europe	122	3	LF	156	TTATGCTACGGTTGTTTGTTCTATTGGTCTAAAGTTTAGGAGGTTCAAAAATGTCAAATACGGTAGTCACGGGTGAGGTATTAGATAAGTCTATTAGGGAGGTAGTACGCATCCTAGAAGATGCAGTTGGTTGTACTGCTGGTCCTAAAGGCCTCACTGTAGCGATTAGTAAGCCTTATGGGTCGCCAGAGATCACAAAGGATGGCTACAAGGTAATGAAGAGTATAAAGCCTGAAGAACCACTGGCTGCCGCTATAGCGAGCATCATTACTCAGAGTGCTTCTCAGTGTAATGATAAGGTGGGAGATGGAACTACTACATGCTCCATACTGACAGCAAAAGTGATTGAAGAAGTCTCAAAAGCGAAAGCTGCTGGATCTGATATTGTTAGCATAAAGA…
NW89xf1	Capreolus capreolus	Norway	Artiodactyla	Europe	122	3	LF	156	GGATATCTTTCGCCTTACTTTGTTACAAATGCTGAAAAAATGCTGGTGGAATTTGAAAATCCATACATATTCCTTACTGAAAAGAAGATTAATCTTGTACAAAGCATTTTACCAATATTAGAAAACGTTGCGAGAGCTGGTAGACCATTGCTTATCATAGCTGAAGATGTTGAAGGTGAAGCTCTGAGCACGCTTGTACTCAATAAGCTCCGTGGTGGGCTTCAAGTTGCTGCTGTAAAGGCGCCTGGTTTCGGTGACAGAAGAAAAGACATGCTAGGCGATATTGCCGTAATAGTAGGCGCTAAGTATGTAGTAAATGACGAGCTTGCTGTTAAGATGGAAGATATCGCTCTAAGCGATCTTGGTACTGCTAAGAGCGTGCGCATCACAAAAGACGCA…
GQ988770	Capreolus capreolus	Austria	Artiodactyla	Europe	122	3	LF	156	GGATATCTTTCGCCTTACTTTGTTACAAATGCTGAAAAAATGCTGGTGGAATTTGAAAATCCATACATATTCCTTACTGAAAAGAAGATTAATCTTGTACAAAGCATTTTACCAATATTAGAAAACGTTGCGAGAGCTGGTAGACCATTGCTTATCATAGCTGAAGATGTTGAAGGTGAAGCTCTGAGCACGCTTGTACTCAATAAGCTCCGTGGTGGGCTTCAAGTTGCTGCTGTAAAGGCGCCTGGTTTCGGTGACAGAAGAAAAGACATGCTAGGCGATATTGCCGTAATAGTAGGCGCTAAGTATGTAGTAAATGACGAGCTTGCTGTTAAGATGGAAGATATCGCTCTAAGCGATCTTGGTACTGCTAAGAGCGTGCGCATCACAAAAGACGCA…
KU712121	Capreolus capreolus	Germany	Artiodactyla	Europe	122	3	LF	156	GGATATCTTTCGCCTTACTTTGTTACAAATGCTGAAAAAATGCTGGTGGAATTTGAAAATCCATACATATTCCTTACTGAAAAGAAGATTAATCTTGTACAAAGCATTTTACCAATATTAGAAAACGTTGCGAGAGCTGGTAGACCATTGCTTATCATAGCTGAAGATGTTGAAGGTGAAGCTCTGAGCACGCTTGTACTCAATAAGCTCCGTGGTGGGCTTCAAGTTGCTGCTGTAAAGGCGCCTGGTTTCGGTGACAGAAGAAAAGACATGCTAGGCGATATTGCCGTAATAGTAGGCGCTAAGTATGTAGTAAATGACGAGCTTGCTGTTAAGATGGAAGATATCGCTCTAAGCGATCTTGGTACTGCTAAGAGCGTGCGCATCACAAAAGACGCA…
KU712117	Capreolus capreolus	Germany	Artiodactyla	Europe	122	3	LF	149	GGATATCTTTCGCCTTACTTTGTTACAAATGCTGAAAAAATGCTGGTGGAATTTGAAAATCCATACATATTCCTTACTGAAAAGAAGATTAATCTTGTACAAAGCATTTTACCAATATTAGAAAACGTTGCGAGAGCTGGTAGACCATTGCTTATCATAGCTGAAGATGTTGAAGGTGAAGCTCTGAGCACGCTTGTACTCAATAAGCTCCGTGGTGGGCTTCAAGTTGCTGCTGTAAAGGCGCCTGGTTTCGGTGACAGAAGAAAAGACATGCTAGGCGATATTGCCGTAATAGTAGGCGCTAAGTATGTAGTAAATGACGAGCTTGCTGTTAAGATGGAAGATATCGCTCTAAGCGATCTTGGTACTGCTAAGAGCGTGCGCATCACAAAAGACGCA…
AY220467	Capreolus capreolus	Austria	Artiodactyla	Europe	122	3	LF	147	TTATGCTACGGTTGTTTGTTCTATTGGTCTAAAGTTTAGGAGGTTCAAAAATGTCAAATACGGTAGTCACGGGTGAGGTATTAGATAAGTCTATTAGGGAGGTAGTACGCATCCTAGAAGATGCAGTTGGTTGTACTGCTGGTCCTAAAGGCCTCACTGTAGCGATTAGTAAGCCTTATGGGTCGCCAGAGATCACAAAGGATGGCTACAAGGTAATGAAGAGTATAAAGCCTGAAGAACCACTGGCTGCCGCTATAGCGAGCATCATTACTCAGAGTGCTTCTCAGTGTAATGATAAGGTGGGAGATGGAACTACTACATGCTCCATACTGACAGCAAAAGTGATTGAAGAAGTCTCAAAAGCGAAAGCTGCTGGATCTGATATTGTTAGCATAAAGA…
JN244017	Capreolus capreolus	Germany	Artiodactyla	Europe	122	3	LF	147	GGATATCTTTCGCCTTACTTTGTTACAAATGCTGAAAAAATGCTGGTGGAATTTGAAAATCCATACATATTCCTTACTGAAAAGAAGATTAATCTTGTACAAAGCATTTTACCAATATTAGAAAACGTTGCGAGAGCTGGTAGACCATTGCTTATCATAGCTGAAGATGTTGAAGGTGAAGCTCTGAGCACGCTTGTACTCAATAAGCTCCGTGGTGGGCTTCAAGTTGCTGCTGTAAAGGCGCCTGGTTTCGGTGACAGAAGAAAAGACATGCTAGGCGATATTGCCGTAATAGTAGGCGCTAAGTATGTAGTAAATGACGAGCTTGCTGTTAAGATGGAAGATATCGCTCTAAGCGATCTTGGTACTGCTAAGAGCGTGCGCATCACAAAAGACGCA…
Deerspleen-2012-12	Capreolus capreolus	Netherlands	Artiodactyla	Europe	122	3			CTGGTGGAATTTGAAAATCCATACATATTCCTTACTGAAAAGAAGATTAATCTTGTACAAAGCATTTTACCAATATTAGAAAACGTTGCGAGAGCTGGTAGACCATTGCTTATCATAGCTGAAGATGTTGAAGGTGAAGCTCTGAGCACGCTTGTACTCAATAAGCTCCGTGGTGGGCTTCAAGTTGCTGCTGTAAAGGCGCCTGGTTTCGGTGACAGAAGAAAAGACATGCTAGGCGATATTGCCGTAATAGTAGGCGCTAAGTATGTAGTAAATGACGAGCTTGCTGTTAAGATGGAAGATATCGCTCTAAGCGATCTTGGTACTGCTAAGAGCGTGCGCATCACAAAAGACGCAACTACTATCATAGGTAGTGTTGATAGCAGTTCTGAAAGCATA…
NW89xa3	Capreolus capreolus	Norway	Artiodactyla	Europe	122	3	LF	147	GGATATCTTTCGCCTTACTTTGTTACAAATGCTGAAAAAATGCTGGTGGAATTTGAAAATCCATACATATTCCTTACTGAAAAGAAGATTAATCTTGTACAAAGCATTTTACCAATATTAGAAAACGTTGCGAGAGCTGGTAGACCATTGCTTATCATAGCTGAAGATGTTGAAGGTGAAGCTCTGAGCACGCTTGTACTCAATAAGCTCCGTGGTGGGCTTCAAGTTGCTGCTGTAAAGGCGCCTGGTTTCGGTGACAGAAGAAAAGACATGCTAGGCGATATTGCCGTAATAGTAGGCGCTAAGTATGTAGTAAATGACGAGCTTGCTGTTAAGATGGAAGATATCGCTCTAAGCGATCTTGGTACTGCTAAGAGCGTGCGCATCACAAAAGACGCA…
KU712112	Capreolus capreolus	Germany	Artiodactyla	Europe	122	3	LF	147	GGATATCTTTCGCCTTACTTTGTTACAAATGCTGAAAAAATGCTGGTGGAATTTGAAAATCCATACATATTCCTTACTGAAAAGAAGATTAATCTTGTACAAAGCATTTTACCAATATTAGAAAACGTTGCGAGAGCTGGTAGACCATTGCTTATCATAGCTGAAGATGTTGAAGGTGAAGCTCTGAGCACGCTTGTACTCAATAAGCTCCGTGGTGGGCTTCAAGTTGCTGCTGTAAAGGCGCCTGGTTTCGGTGACAGAAGAAAAGACATGCTAGGCGATATTGCCGTAATAGTAGGCGCTAAGTATGTAGTAAATGACGAGCTTGCTGTTAAGATGGAAGATATCGCTCTAAGCGATCTTGGTACTGCTAAGAGCGTGCGCATCACAAAAGACGCA…
Deerspleen-2012-28	Capreolus capreolus	Netherlands	Artiodactyla	Europe	122	3			CTTTGTTACAAATGCTGAAAAAATGCTGGTGGAATTTGAAAATCCATACATATTCCTTACTGAAAAGAAGATTAATCTTGTACAAAGCATTTTACCAATATTAGAAAACGTTGCGAGAGCTGGTAGACCATTGCTTATCATAGCTGAAGATGTTGAAGGTGAAGCTCTGAGCACGCTTGTACTCAATAAGCTCCGTGGTGGGCTTCAAGTTGCTGCTGTAAAGGCGCCTGGTTTCGGTGACAGAAGAAAAGACATGCTAGGCGATATTGCCGTAATAGTAGGCGCTAAGTATGTAGTAAATGACGAGCTTGCTGTTAAGATGGAAGATATCGCTCTAAGCGATCTTGGTACTGCTAAGAGCGTGCGCATCACAAAAGACGCAACTACTATCATAGGTAG…
KU712124	Capreolus capreolus	Germany	Artiodactyla	Europe	122	3	LF	147	GGATATCTTTCGCCTTACTTTGTTACAAATGCTGAAAAAATGCTGGTGGAATTTGAAAATCCATACATATTCCTTACTGAAAAGAAGATTAATCTTGTACAAAGCATTTTACCAATATTAGAAAACGTTGCGAGAGCTGGTAGACCATTGCTTATCATAGCTGAAGATGTTGAAGGTGAAGCTCTGAGCACGCTTGTACTCAATAAGCTCCGTGGTGGGCTTCAAGTTGCTGCTGTAAAGGCGCCTGGTTTCGGTGACAGAAGAAAAGACATGCTAGGCGATATTGCCGTAATAGTAGGCGCTAAGTATGTAGTAAATGACGAGCTTGCTGTTAAGATGGAAGATATCGCTCTAAGCGATCTTGGTACTGCTAAGAGCGTGCGCATCACAAAAGACGCA…
Deerspleen-2012-7	Capreolus capreolus	Netherlands	Artiodactyla	Europe	122	3	LF	147	TGATCGCGGATATCTTTCGCCTTACTTTGTTACAAATGCTGAAAAAATGCTGGTGGAATTTGAAAATCCATACATATTCCTTACTGAAAAGAAGATTAATCTTGTACAAAGCATTTTACCAATATTAGAAAACGTTGCGAGAGCTGGTAGACCATTGCTTATCATAGCTGAAGATGTTGAAGGTGAAGCTCTGAGCACGCTTGTACTCAATAAGCTCCGTGGTGGGCTTCAAGTTGCTGCTGTAAAGGCGCCTGGTTTCGGTGACAGAAGAAAAGACATGCTAGGCGATATTGCCGTAATAGTAGGCGCTAAGTATGTAGTAAATGACGAGCTTGCTGTTAAGATGGAAGATATCGCTCTAAGCGATCTTGGTACTGCTAAGAGCGTGCGCATCACAAA…
Deerspleen-2012-9	Capreolus capreolus	Netherlands	Artiodactyla	Europe	122	3	LF	147	GGTATGCAGTTTGATCGCGGATATCTTTCGCCTTACTTTGTTACAAATGCTGAAAAAATGCTGGTGGAATTTGAAAATCCATACATATTCCTTACTGAAAAGAAGATTAATCTTGTACAAAGCATTTTACCAATATTAGAAAACGTTGCGAGAGCTGGTAGACCATTGCTTATCATAGCTGAAGATGTTGAAGGTGAAGCTCTGAGCACGCTTGTACTCAATAAGCTCCGTGGTGGGCTTCAAGTTGCTGCTGTAAAGGCGCCTGGTTTCGGTGACAGAAGAAAAGACATGCTAGGCGATATTGCCGTAATAGTAGGCGCTAAGTATGTAGTAAATGACGAGCTTGCTGTTAAGATGGAAGATATCGCTCTAAGCGATCTTGGTACTGCTAAGAGCGTG…
Deerspleen-2012-14	Capreolus capreolus	Netherlands	Artiodactyla	Europe	122	3			GGTATGCAGTTTGATCGCGGATATCTTTCGCCTTACTTTGTTACAAATGCTGAAAAAATGCTGGTGGAATTTGAAAATCCATACATATTCCTTACTGAAAAGAAGATTAATCTTGTACAAAGCATTTTACCAATATTAGAAAACGTTGCGAGAGCTGGTAGACCATTGCTTATCATAGCTGAAGATGTTGAAGGTGAAGCTCTGAGCACGCTTGTACTCAATAAGCTCCGTGGTGGGCTTCAAGTTGCTGCTGTAAAGGCGCCTGGTTTCGGTGACAGAAGAAAAGACATGCTAGGCGATATTGCCGTAATAGTAGGCGCTAAGTATGTAGTAAATGACGAGCTTGCTGTTAAGATGGAAGATATCGCTCTAAGCGATCTTGGTACTGCTAAGAGCGTG…
RoedeerTick141	Capreolus capreolus	Netherlands	Artiodactyla	Europe	123	3	LF	148	GCAGTTTGATCGCGGATATCTTTCGCCTTACTTTGTTACAAATGCTGAAAAAATGCTGGTGGAATTTGAAAATCCATACATATTCCTTACTGAAAAGAAGATTAATCTTGTACAAAGCATTTTACCAATATTAGAAAACGTTGCGAGAGCTGGTAGACCATTGCTTATCATAGCTGAAGATGTTGAAGGTGAAGCTCTGAGCACGCTTGTACTCAATAAGCTCCGTGGTGGGCTTCAAGTTGCTGCTGTAAAGGCGCCTGGTTTCGGTGACAGAAGAAAAGACATGCTAGGCGATATTGCCGTAATAGTAGGCGCTAAGTATGTAGTAAATGACGAGCTTGCTGTTAAGATGGAAGATATCGCTCTAAGCGATCTTGGTACTGCTAAGAGCGTGCGCAT…
RoedeerTick131	Capreolus capreolus	Netherlands	Artiodactyla	Europe	123	3			AAAAATGCTGGTGGAATTTGAAAATCCATACATATTCCTTACTGAAAAGAAGATTAATCTTGTACAAAGCATTTTACCAATATTAGAAAACGTTGCGAGAGCTGGTAGACCATTGCTTATCATAGCTGAAGATGTTGAAGGTGAAGCTCTGAGCACGCTTGTACTCAATAAGCTCCGTGGTGGGCTTCAAGTTGCTGCTGTAAAGGCGCCTGGTTTCGGTGACAGAAGAAAAGACATGCTAGGCGATATTGCCGTAATAGTAGGCGCTAAGTATGTAGTAAATGACGAGCTTGCTGTTAAGATGGAAGATATCGCTCTAAGCGATCTTGGTACTGCTAAGAGCGTGCGCATCACAAAAGACGCAACTACTATTATAGGTAGTGTTGATAGCAGTTCTGA…
RoedeerTick132	Capreolus capreolus	Netherlands	Artiodactyla	Europe	123	3			AATGCTGGTGGAATTTGAAAATCCATACATATTCCTTACTGAAAAGAAGATTAATCTTGTACAAAGCATTTTACCAATATTAGAAAACGTTGCGAGAGCTGGTAGACCATTGCTTATCATAGCTGAAGATGTTGAAGGTGAAGCTCTGAGCACGCTTGTACTCAATAAGCTCCGTGGTGGGCTTCAAGTTGCTGCTGTAAAGGCGCCTGGTTTCGGTGACAGAAGAAAAGACATGCTAGGCGATATTGCCGTAATAGTAGGCGCTAAGTATGTAGTAAATGACGAGCTTGCTGTTAAGATGGAAGATATCGCTCTAAGCGATCTTGGTACTGCTAAGAGCGTGCGCATCACAAAAGACGCAACTACTATTATAGGTAGTGTTGATAGCAGTTCTGAAAG…
GQ988763	Capreolus capreolus	Austria	Artiodactyla	Europe	123	3	LF	148	GGATATCTTTCGCCTTACTTTGTTACAAATGCTGAAAAAATGCTGGTGGAATTTGAAAATCCATACATATTCCTTACTGAAAAGAAGATTAATCTTGTACAAAGCATTTTACCAATATTAGAAAACGTTGCGAGAGCTGGTAGACCATTGCTTATCATAGCTGAAGATGTTGAAGGTGAAGCTCTGAGCACGCTTGTACTCAATAAGCTCCGTGGTGGGCTTCAAGTTGCTGCTGTAAAGGCGCCTGGTTTCGGTGACAGAAGAAAAGACATGCTAGGCGATATTGCCGTAATAGTAGGCGCTAAGTATGTAGTAAATGACGAGCTTGCTGTTAAGATGGAAGATATCGCTCTAAGCGATCTTGGTACTGCTAAGAGCGTGCGCATCACAAAAGACGCA…
KU712118	Capreolus capreolus	Germany	Artiodactyla	Europe	123	3	LF	148	GGATATCTTTCGCCTTACTTTGTTACAAATGCTGAAAAAATGCTGGTGGAATTTGAAAATCCATACATATTCCTTACTGAAAAGAAGATTAATCTTGTACAAAGCATTTTACCAATATTAGAAAACGTTGCGAGAGCTGGTAGACCATTGCTTATCATAGCTGAAGATGTTGAAGGTGAAGCTCTGAGCACGCTTGTACTCAATAAGCTCCGTGGTGGGCTTCAAGTTGCTGCTGTAAAGGCGCCTGGTTTCGGTGACAGAAGAAAAGACATGCTAGGCGATATTGCCGTAATAGTAGGCGCTAAGTATGTAGTAAATGACGAGCTTGCTGTTAAGATGGAAGATATCGCTCTAAGCGATCTTGGTACTGCTAAGAGCGTGCGCATCACAAAAGACGCA…
AF478560	Capreolus capreolus	Slovenia	Artiodactyla	Europe	123	3	LF	148	TTATGCTACGGTTGTTTGTTCTATTGGTCTAAAGTTTAGGAGGTTCAAAAATGTCAAATACGGTAGTCACGGGTGAGGTATTAGATAAGTCTATTAGGGAGGTAGTACGCATCCTAGAAGATGCAGTTGGTTGTACTGCTGGTCCTAAAGGCCTCACTGTAGCGATTAGTAAGCCTTATGGGTCGCCAGAGATCACAAAGGATGGCTACAAGGTAATGAAGAGTATAAAGCCTGAAGAACCACTGGCTGCCGCTATAGCGAGCATCATTACTCAGAGTGCTTCTCAGTGTAATGATAAGGTGGGAGATGGAACTACTACATGCTCCATACTGACAGCAAAAGTGATTGAAGAAGTCTCAAAAGCGAAAGCTGCTGGATCTGATATTGTTAGCATAAAGA…
GQ988764	Capreolus capreolus	Austria	Artiodactyla	Europe	123	3	LF	148	GGATATCTTTCGCCTTACTTTGTTACAAATGCTGAAAAAATGCTGGTGGAATTTGAAAATCCATACATATTCCTTACTGAAAAGAAGATTAATCTTGTACAAAGCATTTTACCAATATTAGAAAACGTTGCGAGAGCTGGTAGACCATTGCTTATCATAGCTGAAGATGTTGAAGGTGAAGCTCTGAGCACGCTTGTACTCAATAAGCTCCGTGGTGGGCTTCAAGTTGCTGCTGTAAAGGCGCCTGGTTTCGGTGACAGAAGAAAAGACATGCTAGGCGATATTGCCGTAATAGTAGGCGCTAAGTATGTAGTAAATGACGAGCTTGCTGTTAAGATGGAAGATATCGCTCTAAGCGATCTTGGTACTGCTAAGAGCGTGCGCATCACAAAAGACGCA…
GQ988762	Capreolus capreolus	Austria	Artiodactyla	Europe	123	3	LF	148	GGATATCTTTCGCCTTACTTTGTTACAAATGCTGAAAAAATGCTGGTGGAATTTGAAAATCCATACATATTCCTTACTGAAAAGAAGATTAATCTTGTACAAAGCATTTTACCAATATTAGAAAACGTTGCGAGAGCTGGTAGACCATTGCTTATCATAGCTGAAGATGTTGAAGGTGAAGCTCTGAGCACGCTTGTACTCAATAAGCTCCGTGGTGGGCTTCAAGTTGCTGCTGTAAAGGCGCCTGGTTTCGGTGACAGAAGAAAAGACATGCTAGGCGATATTGCCGTAATAGTAGGCGCTAAGTATGTAGTAAATGACGAGCTTGCTGTTAAGATGGAAGATATCGCTCTAAGCGATCTTGGTACTGCTAAGAGCGTGCGCATCACAAAAGACGCA…
Deerspleen-2012-18	Capreolus capreolus	Netherlands	Artiodactyla	Europe	123	3	LF	148	GGTATGCAGTTTGATCGCGGATATCTTTCGCCTTACTTTGTTACAAATGCTGAAAAAATGCTGGTGGAATTTGAAAATCCATACATATTCCTTACTGAAAAGAAGATTAATCTTGTACAAAGCATTTTACCAATATTAGAAAACGTTGCGAGAGCTGGTAGACCATTGCTTATCATAGCTGAAGATGTTGAAGGTGAAGCTCTGAGCACGCTTGTACTCAATAAGCTCCGTGGTGGGCTTCAAGTTGCTGCTGTAAAGGCGCCTGGTTTCGGTGACAGAAGAAAAGACATGCTAGGCGATATTGCCGTAATAGTAGGCGCTAAGTATGTAGTAAATGACGAGCTTGCTGTTAAGATGGAAGATATCGCTCTAAGCGATCTTGGTACTGCTAAGAGCGTG…
Deerspleen-2012-22	Capreolus capreolus	Netherlands	Artiodactyla	Europe	123	3	LF	148	GGTATGCAGTTTGATCGCGGATATCTTTCGCCTTACTTTGTTACAAATGCTGAAAAAATGCTGGTGGAATTTGAAAATCCATACATATTCCTTACTGAAAAGAAGATTAATCTTGTACAAAGCATTTTACCAATATTAGAAAACGTTGCGAGAGCTGGTAGACCATTGCTTATCATAGCTGAAGATGTTGAAGGTGAAGCTCTGAGCACGCTTGTACTCAATAAGCTCCGTGGTGGGCTTCAAGTTGCTGCTGTAAAGGCGCCTGGTTTCGGTGACAGAAGAAAAGACATGCTAGGCGATATTGCCGTAATAGTAGGCGCTAAGTATGTAGTAAATGACGAGCTTGCTGTTAAGATGGAAGATATCGCTCTAAGCGATCTTGGTACTGCTAAGAGCGTG…
KU712109	Capreolus capreolus	Germany	Artiodactyla	Europe	123	3	LF	148	GGATATCTTTCGCCTTACTTTGTTACAAATGCTGAAAAAATGCTGGTGGAATTTGAAAATCCATACATATTCCTTACTGAAAAGAAGATTAATCTTGTACAAAGCATTTTACCAATATTAGAAAACGTTGCGAGAGCTGGTAGACCATTGCTTATCATAGCTGAAGATGTTGAAGGTGAAGCTCTGAGCACGCTTGTACTCAATAAGCTCCGTGGTGGGCTTCAAGTTGCTGCTGTAAAGGCGCCTGGTTTCGGTGACAGAAGAAAAGACATGCTAGGCGATATTGCCGTAATAGTAGGCGCTAAGTATGTAGTAAATGACGAGCTTGCTGTTAAGATGGAAGATATCGCTCTAAGCGATCTTGGTACTGCTAAGAGCGTGCGCATCACAAAAGACGCA…
AF478556	Capreolus capreolus	Slovenia	Artiodactyla	Europe	126	3	LF	151	TTATGCTACGGTTGTTTGTTCTATTGGTCTAAAGTTTAGGAGGTTCAAAAATGTCAAATACGGTAGTCACGGGTGAGGTATTAGATAAGTCTATTAGGGAGGTAGTACGCATCCTAGAAGATGCAGTTGGTTGTACTGCTGGTCCTAAAGGCCTCACTGTAGCGATTAGTAAGCCTTATGGGTCGCCAGAGATCACAAAGGATGGCTACAAGGTAATGAAGAGTATAAAGCCTGAAGAACCACTGGCTGCCGCTATAGCGAGCATCATTACTCAGAGTGCTTCTCAGTGTAATGATAAGGTGGGAGATGGAACTACTACATGCTCCATACTGACAGCAAAAGTGATTGAAGAAGTCTCAAAAGCGAAAGCTGCTGGATCTGATATTGTTAGCATAAAGA…
KU712123	Capreolus capreolus	Germany	Artiodactyla	Europe	127	3	LF	155	GGATATCTTTCGCCTTACTTTGTTACAAATGCTGAAAAAATGCTGGTGGAATTTGAAAATCCATACATATTCCTTACTGAAAAGAAGATTAATCTTGTACAAAGCATTTTACCAATATTAGAAAACGTTGCGAGAGCTGGTAGACCATTGCTCATCATAGCTGAAGATGTTGAAGGTGAAGCTCTGAGCACGCTTGTACTCAATAAGCTCCGTGGTGGCCTTCAAGTTGCTGCTGTAAAGGCGCCTGGTTTCGGTGACAGAAGAAAAGACATGCTAGGCGATATTGCCGTAATAGTAGGCGCTAAGTATGTAGTAAATGACGAGCTTGCTGTTAAGATGGAAGATATCGCTCTAAGCGATCTTGGTACTGCTAAGAGCGTGCGCATCACAAAAGACGCA…
KJ832449	Capreolus capreolus	France	Artiodactyla	Europe	129	3	LF	161	ATGTCAAATACGGTAGTCACGGGTGAGGTATTAGATAAGTCTATTAGGGAGGTAGTACGCATCCTAGAAGATGCAGTTGGTTGTACTGCTGGTCCTAAAGGCCTCACTGTAGCGATTAGTAAGCCTTATGGGTCGCCAGAGATCACAAAGGATGGCTACAAGGTAATGAAGAGTATAAAGCCTGAAGAACCACTGGCTGCCGCTATAGCGAGCATCATTACTCAGAGTGCTTCTCAGTGTAATGATAAGGTGGGAGATGGAACTACTACATGCTCCATACTGACAGCAAAAGTGATTGAAGAAGTCTCAAAAGCAAAAGCTGCTGGATCTGATATTGTTAGCATAAAGAATGGTATTCTCAAGGCTAAGGAAGCGGTTCTTACAGCGCTTATGTCTATG…
KM215258	Capreolus capreolus	Slovenia	Artiodactyla	Europe	132	3	LF	153	TTATGCTACGGTTGTTTGTTCTATTGGTCTAAAGTTTAGGAGGTTCAAAAATGTCAAATACGGTAGTCACGGGTGAGGTATTAGATAAGTCTATTAGGGAGGTAGTACGCATCCTAGAAGATGCAGTTGGTTGTACTGCTGGTCCTAAAGGCCTCACTGTAGCGATTAGTAAGCCTTATGGGTCGCCAGAGATCACAAAGGATGGCTACAAGGTAATGAAGAGTATAAAGCCTGAAGAACCACTGGCTGCCGCTATAGCGAGCATCATTACTCAGAGTGCTTCTCAGTGTAATGATAAGGTGGGAGATGGAACTACTACATGCTCCATACTGACAGCAAAAGTGATTGAAGAAGTCTCAAAAGCGAAAGCTGCTGGATCTGATATTGTTAGCATAAAGA…
AY220469	Capreolus capreolus	Austria	Artiodactyla	Europe	133	3	LF	172	TTATGCTACGGTTGTTTGTTCTATTGGTCTAAAGTTTAGGAGGTTCAAAAATGTCAAATACGGTAGTCACGGGTGAGGTATTAGATAAGTCTATTAGGGAGGTAGTACGCATCCTAGAAGATGCAGTTGGTTGTACTGCTGGTCCTAAAGGCCTCACTGTAGCGATTAGTAAGCCTTATGGGTCGCCAGAGATCACAAAGGATGGCTACAAGGTAATGAAGAGTATAAAGCCTGAAGAACCACTGGCTGCCGCTATAGCGAGCATCATTACTCAGAGTGCTTCTCAGTGTAATGATAAGGTGGGAGATGGAACTACTACATGCTCCATACTGACAGCAAAAGTGATTGAAGAAGTCTCAAAAGCGAAAGCTGCTGGATCTGATATTGTTAGCATAAAGA…
JN005744	Capreolus capreolus	Poland	Artiodactyla	Europe	134	3	LF	162	AAAGTTTAGGAGGTTCAAAAATGTCAAATACGGTAGTCACGGGTGAGGTATTAGATAAGTCTATTAGGGAGGTAGTACGCATCCTAGAAGATGCAGTTGGTTGTACTGCTGGTCCTAAAGGCCTCACTGTAGCGATTAGTAAGCCTTATGGGTCGCCAGAGATCACAAAGGATGGCTACAAGGTAATGAAGAGTATAAAGCCTGAAGAACCACTGGCTGCCGCTATAGCGAGCATCATTACTCAGAGTGCTTCTCAGTGCAATGATAAGGTGGGAGATGGAACTACTACATGCTCCATACTGACAGCAAAAGTGATTGAAGAAGTCTCAAAAGCGAAAGCTGCTGGATCTGATATTGTTAGCATAAAGAATGGTATTCTCAAGGCTAAGGAAGCGGTTC…
JN005747	Capreolus capreolus	Poland	Artiodactyla	Europe	134	3	LF	162	AGTTTAGGAGGTTCAAAAATGTCAAATACGGTAGTCACGGGTGAGGTATTAGATAAGTCTATTAGGGAGGTAGTACGCATCCTAGAAGATGCAGTTGGTTGTACTGCTGGTCCTAAAGGCCTCACTGTAGCGATTAGTAAGCCTTATGGGTCGCCAGAGATCACAAAGGATGGCTACAAGGTAATGAAGAGTATAAAGCCTGAAGAACCACTGGCTGCCGCTATAGCGAGCATCATTACTCAGAGTGCTTCTCAGTGTAATGATAAGGTGGGAGATGGAACTACTACATGCTCCATACTGACAGCAAAAGTGATTGAAGAAGTCTCAAAAGCGAAAGCTGCTGGATCTGATATTGTTAGCATAAAGAATGGTATTCTCAAGGCTAAGGAAGCGGTTCTT…
JN005743	Capreolus capreolus	Poland	Artiodactyla	Europe	134	3	LF	162	AAAGTTTAGGAGGTTCAAAAATGTCAAATACGGTAGTCACGGGTGAGGTATTAGATAAGTCTATTAGGGAGGTAGTACGCATCCTAGAAGATGCAGTTGGTTGTACTGCTGGTCCTAAAGGCCTCACTGTAGCGATTAGTAAGCCTTATGGGTCGCCAGAGATCACAAAGGATGGCTACAAGGTAATGAAGAGTATAAAGCCTGAAGAACCACTGGCTGCCGCTATAGCGAGCATCATTACTCAGAGTGCTTCTCAGTGCAATGATAAGGTGGGAGATGGAACTACTACATGCTCCATACTGACAGCAAAAGTGATTGAAGAAGTCTCAAAAGCGAAAGCTGCTGGATCTGATATTGTTAGCATAAAGAATGGTATTCTCAAGGCTAAGGAAGCGGTTC…
KJ832460	Capreolus capreolus	France	Artiodactyla	Europe	135	3	LF	173	ATGTCAAATACGGTAGTCACGGGTGAGGTATTAGATAAGTCTATTAGGGAGGTAGTACGCATCCTAGAAGATGCAGTTGGTTGTACTGCTGGTCCTAAAGGCCTCACTGTAGCGATTAGTAAGCCTTATGGGTCGCCAGAGATCACAAAGGATGGCTACAAGGTAATGAAGAGTATAAAGCCTGAAGAACCACTGGCTGCCGCTATAGCGAGCATCATTACTCAGAGTGCTTCTCAGTGTAATGATAAGGTGGGAGATGGAACTACTACATGCTCCATACTGACAGCAAAAGTGATTGAAGAAGTCTCAAAAGCGAAAGCTGCTGGATCTGATATTGTTAGCATAAAGAATGGTATTCTCAAGGCTAAGGAAGCGGTTCTTACAGCGCTTATGTCTATG…
NW89xd1	Capreolus capreolus	Norway	Artiodactyla	Europe	136	3	LF	171	GGATATCTTTCGCCTTACTTTGTTACAAATGCTGAAAAAATGCTGGTGGAATTTGAAAATCCATACATATTCCTTACTGAAAAGAAGATTAATCTTGTACAAAGCATTTTACCAATATTAGAAAACGTTGCGAGAGCTGGCAGACCATTGCTCATCATAGCTGAAGATGTTGAAGGTGAAGCTCTGAGCACGCTTGTACTCAATAAGCTCCGTGGTGGGCTTCAAGTTGCTGCTGTAAAGGCGCCTGGTTTCGGTGACAGAAGAAAAGACATGCTAGGCGATATTGCCGTAATAGTAGGCGCTAAGTATGTAGTAAATGACGAGCTTGCTGTTAAGATGGAAGATATCGCTCTAAGCGATCTTGGTACTGCTAAGAGCGTGCGCATCACAAAAGACGCA…
KJ832461	Capreolus capreolus	France	Artiodactyla	Europe	138	3	LF	169	ATGTCAAATACGGTAGTCACGGGTGAGGTATTAGATAAGTCTATTAGGGAGGTAGTACGCATCCTAGAAGATGCAGTTGGTTGTACTGCTGGTCCTAAAGGCCTCACTGTAGCGATTAGTAAGCCTTATGGGTCGCCAGAGATCACAAAGGATGGCTACAAGGTAATGAAGAGTATAAAGCCTGAAGAACCACTGGCTGCCGCTATAGCGAGCATCATTACTCAGAGTGCTTCTCAGTGTAATGATAAGGTGGGAGATGGAACTACTACATGCTCCATACTGACAGCAAAAGTGATTGAAGAAGTCTCAAAAGCGAAAGCTGCTGGATCTGATATTGTTAGCATAAAGAATGGTATTCTCAAGGCTAAGGAAGCGGTTCTTACAGCGCTTATGTCTATG…
KU712114	Capreolus capreolus	Germany	Artiodactyla	Europe	138	3	LF	169	GGATATCTTTCGCCTTACTTTGTTACAAATGCTGAAAAAATGCTGGTGGAATTTGAAAATCCATACATATTCCTTACTGAAAAGAAGATTAATCTTGTACAAAGCATTTTACCAATATTAGAAAACGTTGCGAGAGCTGGCAGACCATTGCTCATCATAGCTGAAGATGTTGAAGGTGAAGCTCTGAGCACGCTTGTACTCAATAAGCTCCGTGGTGGGCTTCAAGTTGCTGCTGTAAAGGCGCCTGGTTTCGGTGATAGAAGAAAAGACATGCTAGGCGATATTGCCGTAATAGTAGGCGCTAAGTATGTAGTAAATGACGAGCTTGCTGTTAAGATGGAAGATATCGCTCTAAGCGATCTTGGTACTGCTAAGAGCGTGCGTATCACAAAAGACGCA…
roedeer42	Capreolus capreolus	Netherlands	Artiodactyla	Europe	139	3			GCAGTTTGATCGCGGATATCTTTCGCCTTACTTTGTTACAAATGCTGAAAAAATGCTGGTGGAATTTGAAAATCCATACATATTCCTCACTGAAAAGAAGATTAATCTTGTACAAAGCATTCTACCAATATTAGAAAACGTTGCGAGAGCTGGGAGACCATTGCTCATCATAGCTGAAGACGTTGAAGGTGAAGCTCTGAGCACGCTTGTACTCAATAAGCTCCGTGGTGGGCTTCAAGTTGCTGCTGTAAAGGCGCCTGGTTTCGGTGACAGAAGAAAAGACATGCTAGGCGATATTGCCGTAATAGTAGGCGCTAAGTATGTAGTAAATGACGAGCTTGCTGTTAAGATGGAAGATATCGCTCTAAGCGATCTTGGTACTGCTAAGAGCGTGCGCAT…
KM215254	Capreolus capreolus	Slovenia	Artiodactyla	Europe	144	3	LF	163	TTATGCTACGGTTGTTTGTTCTATTGGTCTAAAGTTTAGGAGGTTCAAAAATGTCAAATACGGTAGTCACGGGTGAGGTATTAGATAAGTCTATTAGGGAGGTAGTACGCATCCTAGAAGATGCAGTTGGTTGTACTGCTGGTCCTAAAGGCCTCACTGTAGCGATTAGTAAGCCTTATGGGTCGCCAGAGATCACAAAGGATGGCTACAAGGTAATGAAGAGTATAAAGCCTGAAGAACCACTGGCTGCCGCTATAGCGAGCATCATTACTCAGAGTGCTTCTCAGTGTAATGATAAGGTGGGAGATGGAACTACTACATGCTCCATACTGACAGCAAAAGTGATTGAAGAAGTCTCAAAAGCGAAAGCTGCTGGATCTGATATTGTTAGCATAAAGA…
NW89xc3	Capreolus capreolus	Norway	Artiodactyla	Europe	144	3			GGATATCTTTCGCCTTACTTTGTTACAAATGCTGAAAAAATGCTGGTGGAATTTGAAAATCCATACATATTCCTTACTGAAAAGAAGATTAATCTTGTACAAAGCATTTTACCAATATTAGAAAACGTTGCGAGAGCTGGCAGACCATTGCTCATCATAGCTGAAGATGTTGAAGGTGAAGCTCTGAGCACGCTTGTACTCAATAAGCTCCGTGGTGGGCTTCAAGTTGCTGCTGTAAAGGCGCCTGGTTTCGGTGATAGAAGAAAAGACATGCTTGGCGATATTGCTGTAATAGTAGGCGCTAAGTATGTAGTAAATGACGAGCTTGCTGTTAAGATGGAAGATATCGCTCTAAGCGATCTTGGTACTGCTAAGAGCGTACGCATCACAAAAGACGCA…
KJ832458	Capreolus capreolus	France	Artiodactyla	Europe	146	3	LF	166	ATGTCAAATACGGTAGTCACGGGTGAGGTATTAGATAAGTCTATTAGGGAGGTAGTACGCATCCTAGAAGATGCAGTTGGTTGTACTGCTGGTCCTAAAGGCCTCACTGTAGCGATTAGTAAGCCTTATGGGTCGCCAGAGATCACAAAGGATGGCTACAAGGTAATGAAGAGTATAAAGCCTGAAGAACCACTGGCTGCCGCTATAGCGAGCATCATTACTCAGAGTGCTTCTCAGTGTAATGATAAGGTGGGAGATGGAACTACTACATGCTCCATACTGACAGCAAAAGTGATTGAAGAAGTCTCAAAAGCGAAAGCTGCTGGATCTGATATTGTTAGCATAAAGAATGGTATTCTCAAGGCTAAGGAAGCGGTTCTTACAGCGCTTATGTCTATG…
KJ832462	Capreolus capreolus	France	Artiodactyla	Europe	148	3	LF	167	ATGTCAAATACGGTAGTCACGGGTGAGGTATTAGATAAGTCTATTAGGGAGGTAGTACGCATCCTAGAAGATGCAGTTGGTTGTACTGCTGGTCCTAAAGGCCTCACTGTAGCGATTAGTAAGCCTTATGGGTCGCCAGAGATCACAAAGGATGGCTACAAGGTAATGAAGAGTATAAAGCCTGAAGAACCACTGGCTGCCGCTATAGCGAGCATCATTACTCAGAGTGCTTCTCAGTGTAATGATAAGGTGGGAGATGGAACTACTACATGCTCCATACTGACAGCAAAAGTGATTGAAGAAGTCTCAAAAGCGAAAGCTGCTGGATCTGATATTGTTAGCATAAAGAATGGTATTCTCAAGGCTAAGGAAGCGGTTCTTACAGCGCTTATGTCTATG…
KM215253	Capreolus capreolus	Slovenia	Artiodactyla	Europe	149	3	LF	168	TTATGCTACGGTTGTTTGTTCTATTGGTCTAAAGTTTAGGAGGTTCAAAAATGTCAAATACGGTAGTCACGGGTGAGGTATTAGATAAGTCTATTAGGGAGGTAGTACGCATCCTAGAAGATGCAGTTGGTTGTACTGCTGGTCCTAAAGGCCTCACTGTAGCGATTAGTAAGCCTTATGGGTCGCCAGAGATCACAAAGGATGGCTACAAGGTAATGAAGAGTATAAAGCCTGAAGAACCACTGGCTGCCGCTATAGCGAGCATCATTACTCAGAGTGCTTCTCAGTGTAATGATAAGGTGGGAGATGGAACTACTACATGCTCCATACTGACAGCAAAAGTGATTGAAGAAGTCTCAAAAGCGAAAGCTGCTGGATCTGATATTGTTAGCATAAAGA…
NW94xg3	Cervus elaphus	Norway	Artiodactyla	Europe	5	1	LF	27	GGATATCTTTCGCCTTACTTTGTTACAAATGCTGAAAAAATGCTGGTGGAATTTGAAAATCCATACATATTCCTTACTGAAAAGAAGATTAATCTTGTACAAAGCATTCTACCAATCTTAGAAAACGTTGCACGGTCTGGAAGACCATTGCTCATCATAGCTGAAGACGTTGAAGGTGAAGCTCTGAGCACGCTTGTACTCAATAAGCTCCGTGGTGGCCTTCAAGTTGCTGCTGTAAAGGCGCCTGGTTTCGGTGACAGGAGAAAAGACATGCTTGGTGATATTGCTGTAATAGTAGGCGCTAAGTATGTAGTAAATGACGAGCTTGCTGTTAAGATGGAAGACATCGCTCTAAGCGATCTTGGTACTGCTAAGAGCGTACGCATCACAAAAGACGCA…
ReljaDeerSJ122	Cervus elaphus	Croatia	Artiodactyla	Europe	7	1			ATATTCCTTACTGAAAAGAAGATTAATCTTGTACAAAGCATTCTACCAATCTTAGAAAACGTTGCACGGTCTGGAAGACCATTGCTCATCATAGCTGAAGACGTTGAAGGTGAAGCTCTGAGCACGCTTGTACTCAATAAGCTCCGTGGTGGCCTTCAAGTTGCTGCTGTAAAGGCGCCTGGTTTCGGTGACAGGAGAAAAGACATGCTTGGCGATATTGCTGTAATAGTAGGCGCTAAGTATGTAGTAAATGACGAGCTTGCTGTTAAGATGGAAGACATCGCTCTAAGCGATCTTGGTACTGCTAAGAGCGTACGCATCACAAAAGACGCAACTACTATCATAGGTAGTGTTGATAGCAGTTCT
NW92xf8	Cervus elaphus	Norway	Artiodactyla	Europe	7	1			TTACTTTGTTACAAATGCTGAAAAAATGCTGGTGGAATTTGAAAATCCATACATATTCCTTACTGAAAAGAAGATTAATCTTGTACAAAGCATTCTACCAATCTTAGAAAACGTTGCACGGTCTGGAAGACCATTGCTCATCATAGCTGAAGACGTTGAAGGTGAAGCTCTGAGCACGCTTGTACTCAATAAGCTCCGTGGTGGCCTTCAAGTTGCTGCTGTAAAGGCGCCTGGTTTCGGTGACAGGAGAAAAGACATGCTTGGCGATATTGCTGTAATAGTAGGCGCTAAGTATGTAGTAAATGACGAGCTTGCTGTTAAGATGGAAGACATCGCTCTAAGCGATCTTGGTACTGCTAAGAGCGTACGCATCACAAAAGACGCAACTACTATCATAGG…
EHV215	Cervus elaphus	Netherlands	Artiodactyla	Europe	7	1	LF	23	TGATCGCGGATATCTTTCGCCTTACTTTGTTACAAATGCTGAAAAAATGCTGGTGGAATTTGAAAATCCATACATATTCCTTACTGAAAAGAAGATTAATCTTGTACAAAGCATTCTACCAATCTTAGAAAACGTTGCACGGTCTGGAAGACCATTGCTCATCATAGCTGAAGACGTTGAAGGTGAAGCTCTGAGCACGCTTGTACTCAATAAGCTCCGTGGTGGCCTTCAAGTTGCTGCTGTAAAGGCGCCTGGTTTCGGTGACAGGAGAAAAGACATGCTTGGCGATATTGCTGTAATAGTAGGCGCTAAGTATGTAGTAAATGACGAGCTTGCTGTTAAGATGGAAGACATCGCTCTAAGCGATCTTGGTACTGCTAAGAGCGTACGCATCACAAA…
GQ988758	Cervus elaphus	Austria	Artiodactyla	Europe	15	1	LF	11	GGATATCTTTCGCCTTACTTTGTTACAAATGCTGAAAAAATGCTGGTGGAATTTGAAAATCCATACATATTCCTTACTGAAAAGAAGATTAATCTTGTACAAAGCATTCTACCAATCTTAGAAAACGTTGCACGGTCTGGAAGACCATTGCTCATCATAGCTGAAGACGTTGAAGGTGAAGCTCTGAGCACGCTTGTACTCAATAAGCTCCGTGGTGGCCTTCAAGTTGCTGCTGTAAAGGCGCCTGGTTTCGGTGACAGGAGAAAAGACATGCTTGGCGATATTGCTGTAATAGTAGGCGCTAAGTATGTAGTAAATGACGAGCTTGCTGTTAAGATGGAAGACATCGCTCTAAGCGATCTTGGTACTGCTAAGAGCGTGCGCATCACAAAAGACGCA…
KM215261	Cervus elaphus	Slovenia	Artiodactyla	Europe	16	1	LF	15	TTATGCTACGGTTGTTTGTTCTATTGGTCTAAAGTTTAGGAGGTTCAAAAATGTCAAATACGGTAGTCACGGGTGAGGTATTAGATAAGTCTATTAGGGAGGTAGTACGCATCCTAGAAGATGCAGTTGGTTGTACTGCTGGTCCTAAAGGCCTCACTGTAGCGATTAGTAAGCCTTATGGGTCGCCAGAGATCACAAAGGATGGCTACAAGGTAATGAAGAGTATAAAGCCTGAAGAACCACTGGCTGCCGCTATAGCGAGCATCATTACTCAGAGTGCTTCTCAGTGTAATGATAAGGTGGGAGATGGAACTACTACATGCTCCATACTAACAGCAAAAGTGATTGAAGAAGTCTCAAAAGCGAAAGCTGCTGGATCTGATATTGTTAGCATAAAGA…
KM215262	Cervus elaphus	Slovenia	Artiodactyla	Europe	16	1	LF	14	TTATGCTACGGTTGTTTGTTCTATTGGTCTAAAGTTTAGGAGGTTCAAAAATGTCAAATACGGTAGTCACGGGTGAGGTATTAGATAAGTCTATTAGGGAGGTAGTACGCATCCTAGAAGATGCAGTTGGTTGTACTGCTGGTCCTAAAGGCCTCACTGTAGCGATTAGTAAGCCTTATGGGTCGCCAGAGATCACAAAGGATGGCTACAAGGTAATGAAGAGTATAAAGCCTGAAGAACCACTGGCTGCCGCTATAGCGAGCATCATTACTCAGAGTGCTTCTCAGTGTAATGATAAGGTGGGAGATGGAACTACTACATGCTCCATACTAACAGCAAAAGTGATTGAAGAAGTCTCAAAAGCGAAAGCTGCTGGATCTGATATTGTTAGCATAAAGA…
EHV303	Cervus elaphus	Netherlands	Artiodactyla	Europe	16	1	LF	14	GGTATGCAGTTTGATCGCGGATATCTTTCGCCTTACTTTGTTACAAATGCTGAAAAAATGCTGGTGGAATTTGAAAATCCATACATATTCCTTACTGAAAAGAAGATTAATCTTGTACAAAGCATTCTACCAATCTTAGAAAACGTTGCACGGTCTGGAAGACCATTGCTCATCATAGCTGAAGACGTTGAAGGTGAAGCTCTTAGCACGCTTGTACTCAATAAGCTCCGTGGTGGCCTTCAAGTTGCTGCTGTAAAGGCGCCTGGTTTCGGTGACAGGAGAAAAGACATGCTTGGCGATATTGCTGTAATAGTAGGCGCTAAGTATGTAGTAAATGACGAGCTTGCTGTTAAGATGGAAGACATCGCTCTAAGCGATCTTGGTACTGCTAAGAGCGTA…
AF478562	Cervus elaphus	Slovenia	Artiodactyla	Europe	16	1	LF	14	TTATGCTACGGTTGTTTGTTCTATTGGTCTAAAGTTTAGGAGGTTCAAAAATGTCAAATACGGTAGTCACGGGTGAGGTATTAGATAAGTCTATTAGGGAGGTAGTACGCATCCTAGAAGATGCAGTTGGTTGTACTGCTGGTCCTAAAGGCCTCACTGTAGCGATTAGTAAGCCTTATGGGTCGCCAGAGATCACAAAGGATGGCTACAAGGTAATGAAGAGTATAAAGCCTGAAGAACCACTGGCTGCCGCTATAGCGAGCATCATTACTCAGAGTGCTTCTCAGTGTAATGATAAGGTGGGAGATGGAACTACTACATGCTCCATACTAACAGCAAAAGTGATTGAAGAAGTCTCAAAAGCGAAAGCTGCTGGATCTGATATTGTTAGCATAAAGA…
EHV291	Cervus elaphus	Netherlands	Artiodactyla	Europe	18	1	LF	24	TGATCGCGGATATCTTTCGCCTTACTTTGTTACAAATGCTGAAAAAATGCTGGTGGAATTTGAAAATCCATACATATTCCTTACTGAAAAGAAGATTAATCTTGTACAAAGCATTCTACCAATCTTAGAAAACGTTGCACGGTCTGGAAGACCATTGCTCATCATAGCTGAAGACGTTGAAGGTGAAGCTCTGAGCACGCTTGTACTCAATAAGCTCCGTGGTGGCCTTCAAGTTGCTGCTGTAAAGGCGCCTGGTTTCGGTGACAGGAGAAAAGACATGCTTGGCGATATTGCTGTAATAGTAGGCGCTAAGTATGTAGTAAATGACGAGCTTGCTGTTAAGATGGAAGATATCGCTCTAAGCGATCTTGGTACTGCTAAGAGCGTACGCATCACAAA…
EHV15	Cervus elaphus	Netherlands	Artiodactyla	Europe	18	1	LF	24	GGTATGCAGTTTGATCGCGGATATCTTTCGCCTTACTTTGTTACAAATGCTGAAAAAATGCTGGTGGAATTTGAAAATCCATACATATTCCTTACTGAAAAGAAGATTAATCTTGTACAAAGCATTCTACCAATCTTAGAAAACGTTGCACGGTCTGGAAGACCATTGCTCATCATAGCTGAAGACGTTGAAGGTGAAGCTCTGAGCACGCTTGTACTCAATAAGCTCCGTGGTGGCCTTCAAGTTGCTGCTGTAAAGGCGCCTGGTTTCGGTGACAGGAGAAAAGACATGCTTGGCGATATTGCTGTAATAGTAGGCGCTAAGTATGTAGTAAATGACGAGCTTGCTGTTAAGATGGAAGATATCGCTCTAAGCGATCTTGGTACTGCTAAGAGCGTA…
EHV112	Cervus elaphus	Netherlands	Artiodactyla	Europe	18	1	LF	24	GGTATGCAGTTTGATCGCGGATATCTTTCGCCTTACTTTGTTACAAATGCTGAAAAAATGCTGGTGGAATTTGAAAATCCATACATATTCCTTACTGAAAAGAAGATTAATCTTGTACAAAGCATTCTACCAATCTTAGAAAACGTTGCACGGTCTGGAAGACCATTGCTCATCATAGCTGAAGACGTTGAAGGTGAAGCTCTGAGCACGCTTGTACTCAATAAGCTCCGTGGTGGCCTTCAAGTTGCTGCTGTAAAGGCGCCTGGTTTCGGTGACAGGAGAAAAGACATGCTTGGCGATATTGCTGTAATAGTAGGCGCTAAGTATGTAGTAAATGACGAGCTTGCTGTTAAGATGGAAGATATCGCTCTAAGCGATCTTGGTACTGCTAAGAGCGTA…
AF478552	Cervus elaphus	Slovenia	Artiodactyla	Europe	18	1	LF	24	TTATGCTACGGTTGTTTGTTCTATTGGTCTAAAGTTTAGGAGGTTCAAAAATGTCAAATACGGTAGTCACGGGTGAGGTATTAGATAAGTCTATTAGGGAGGTAGTACGCATCCTAGAAGATGCAGTTGGTTGTACTGCTGGTCCTAAAGGCCTCACTGTAGCGATTAGTAAGCCTTATGGGTCGCCAGAGATCACAAAGGATGGCTACAAGGTAATGAAGAGTATAAAGCCTGAAGAACCACTGGCTGCCGCTATAGCGAGCATCATTACTCAGAGTGCTTCTCAGTGTAATGATAAGGTGGGAGATGGAACTACTACATGCTCCATACTAACAGCAAAAGTGATTGAAGAAGTCTCAAAAGCGAAAGCTGCTGGATCTGATATTGTTAGCATAAAGA…
NW92xg7	Cervus elaphus	Norway	Artiodactyla	Europe	32	1	LF	21	GGATATCTTTCGCCTTACTTTGTTACAAATGCTGAAAAAATGCTGGTGGAATTTGAAAATCCATACATATTCCTTACTGAAAAGAAGATTAATCTTGTACAAAGCATTCTACCAATCTTAGAAAACGTTGCACGGTCTGGAAGACCATTGCTCATCATAGCCGAAGACGTTGAAGGTGAAGCTCTGAGCACGCTTGTACTCAATAAGCTCCGTGGTGGCCTTCAAGTTGCTGCTGTAAAGGCGCCTGGTTTTGGTGACAGGAGAAAAGACATGCTTGGCGATATTGCTGTAATAGTAGGCGCTAAGTATGTAGTAAATGACGAGCTTGCTGTTAAGATGGAAGATATCGCTCTAAGCGATCTTGGTACTGCTAAGAGCGTACGCATCACAAAAGACGCA…
GQ988771	Cervus elaphus	Austria	Artiodactyla	Europe	35	1	LF	88	GGATATCTTTCGCCTTACTTTGTTACAAATGCTGAAAAAATGCTGGTGGAATTTGAAAATCCATACATATTCCTTACTGAAAAGAAGATTAATCTTGTACAAAGCATTCTACCAATCTTAGAAAACGTTGCACGGTCTGGAAGACCATTGCTCATCATAGCTGAAGACGTTGAAGGTGAAGCTCTGAGCACGCTTGTACTCAATAAGCTCCGTGGTGGCCTTCAAGTTGCTGCTGTAAAGGCGCCTGGTTTTGGTGACAGGAGAAAAGACATGCTTGGCGATATTGCTGTAATAGTAGGCGCTAAGTATGTAGTAAATGACGAGCTTGCTGTTAAGATGGAAGATATCGCTCTAAGCGATCTTGGTACTGCTAAGAGCGTACGCATCACAAAAGACGCA…
EHV95	Cervus elaphus	Netherlands	Artiodactyla	Europe	35	1	LF	81	ATGGTATGCAGTTTGATCGCGGATATCTTTCGCCTTACTTTGTTACAAATGCTGAAAAAATGCTGGTGGAATTTGAAAATCCATACATATTCCTTACTGAAAAGAAGATTAATCTTGTACAAAGCATTCTACCAATCTTAGAAAACGTTGCACGGTCTGGAAGACCATTGCTCATCATAGCTGAAGACGTTGAAGGTGAAGCTCTGAGCACGCTTGTACTCAATAAGCTCCGTGGTGGCCTTCAAGTTGCTGCTGTAAAGGCGCCTGGTTTTGGTGACAGGAGAAAAGACATGCTTGGCGATATTGCTGTAATAGTAGGCGCTAAGTATGTAGTAAATGACGAGCTTGCTGTTAAGATGGAAGATATCGCTCTAAGCGATCTTGGTACTGCTAAGAGCG…
EHV84	Cervus elaphus	Netherlands	Artiodactyla	Europe	35	1	LF	2	GGTATGCAGTTTGATCGCGGATATCTTTCGCCTTACTTTGTTACAAATGCTGAAAAAATGCTGGTGGAATTTGAAAATCCATACATATTCCTTACTGAAAAGAAGATTAATCTTGTACAAAGCATTCTACCAATCTTAGAAAACGTTGCACGGTCTGGAAGACCATTGCTCATCATAGCTGAAGACGTTGAAGGTGAAGCTCTGAGCACGCTTGTACTCAATAAGCTCCGTGGTGGCCTTCAAGTTGCTGCTGTAAAGGCGCCTGGTTTTGGTGACAGGAGAAAAGACATGCTTGGCGATATTGCTGTAATAGTAGGCGCTAAGTATGTAGTAAATGACGAGCTTGCTGTTAAGATGGAAGATATCGCTCTAAGCGATCTTGGTACTGCTAAGAGCGTA…
EHV8	Cervus elaphus	Netherlands	Artiodactyla	Europe	35	1	LF	81	GGTATGCAGTTTGATCGCGGATATCTTTCGCCTTACTTTGTTACAAATGCTGAAAAAATGCTGGTGGAATTTGAAAATCCATACATATTCCTTACTGAAAAGAAGATTAATCTTGTACAAAGCATTCTACCAATCTTAGAAAACGTTGCACGGTCTGGAAGACCATTGCTCATCATAGCTGAAGACGTTGAAGGTGAAGCTCTGAGCACGCTTGTACTCAATAAGCTCCGTGGTGGCCTTCAAGTTGCTGCTGTAAAGGCGCCTGGTTTTGGTGACAGGAGAAAAGACATGCTTGGCGATATTGCTGTAATAGTAGGCGCTAAGTATGTAGTAAATGACGAGCTTGCTGTTAAGATGGAAGATATCGCTCTAAGCGATCTTGGTACTGCTAAGAGCGTA…
EHV70	Cervus elaphus	Netherlands	Artiodactyla	Europe	35	1	LF	81	TGATCGCGGATATCTTTCGCCTTACTTTGTTACAAATGCTGAAAAAATGCTGGTGGAATTTGAAAATCCATACATATTCCTTACTGAAAAGAAGATTAATCTTGTACAAAGCATTCTACCAATCTTAGAAAACGTTGCACGGTCTGGAAGACCATTGCTCATCATAGCTGAAGACGTTGAAGGTGAAGCTCTGAGCACGCTTGTACTCAATAAGCTCCGTGGTGGCCTTCAAGTTGCTGCTGTAAAGGCGCCTGGTTTTGGTGACAGGAGAAAAGACATGCTTGGCGATATTGCTGTAATAGTAGGCGCTAAGTATGTAGTAAATGACGAGCTTGCTGTTAAGATGGAAGATATCGCTCTAAGCGATCTTGGTACTGCTAAGAGCGTACGCATCACAAA…
EHV293	Cervus elaphus	Netherlands	Artiodactyla	Europe	35	1	LF	81	TGATCGCGGATATCTTTCGCCTTACTTTGTTACAAATGCTGAAAAAATGCTGGTGGAATTTGAAAATCCATACATATTCCTTACTGAAAAGAAGATTAATCTTGTACAAAGCATTCTACCAATCTTAGAAAACGTTGCACGGTCTGGAAGACCATTGCTCATCATAGCTGAAGACGTTGAAGGTGAAGCTCTGAGCACGCTTGTACTCAATAAGCTCCGTGGTGGCCTTCAAGTTGCTGCTGTAAAGGCGCCTGGTTTTGGTGACAGGAGAAAAGACATGCTTGGCGATATTGCTGTAATAGTAGGCGCTAAGTATGTAGTAAATGACGAGCTTGCTGTTAAGATGGAAGATATCGCTCTAAGCGATCTTGGTACTGCTAAGAGCGTACGCATCACAAA…
EHV276	Cervus elaphus	Netherlands	Artiodactyla	Europe	35	1	LF	81	TGATCGCGGATATCTTTCGCCTTACTTTGTTACAAATGCTGAAAAAATGCTGGTGGAATTTGAAAATCCATACATATTCCTTACTGAAAAGAAGATTAATCTTGTACAAAGCATTCTACCAATCTTAGAAAACGTTGCACGGTCTGGAAGACCATTGCTCATCATAGCTGAAGACGTTGAAGGTGAAGCTCTGAGCACGCTTGTACTCAATAAGCTCCGTGGTGGCCTTCAAGTTGCTGCTGTAAAGGCGCCTGGTTTTGGTGACAGGAGAAAAGACATGCTTGGCGATATTGCTGTAATAGTAGGCGCTAAGTATGTAGTAAATGACGAGCTTGCTGTTAAGATGGAAGATATCGCTCTAAGCGATCTTGGTACTGCTAAGAGCGTACGCATCACAAA…
EHV230	Cervus elaphus	Netherlands	Artiodactyla	Europe	35	1	LF	81	GCAGTTTGATCGCGGATATCTTTCGCCTTACTTTGTTACAAATGCTGAAAAAATGCTGGTGGAATTTGAAAATCCATACATATTCCTTACTGAAAAGAAGATTAATCTTGTACAAAGCATTCTACCAATCTTAGAAAACGTTGCACGGTCTGGAAGACCATTGCTCATCATAGCTGAAGACGTTGAAGGTGAAGCTCTGAGCACGCTTGTACTCAATAAGCTCCGTGGTGGCCTTCAAGTTGCTGCTGTAAAGGCGCCTGGTTTTGGTGACAGGAGAAAAGACATGCTTGGCGATATTGCTGTAATAGTAGGCGCTAAGTATGTAGTAAATGACGAGCTTGCTGTTAAGATGGAAGATATCGCTCTAAGCGATCTTGGTACTGCTAAGAGCGTACGCAT…
EHV20	Cervus elaphus	Netherlands	Artiodactyla	Europe	35	1	LF	81	GGTATGCAGTTTGATCGCGGATATCTTTCGCCTTACTTTGTTACAAATGCTGAAAAAATGCTGGTGGAATTTGAAAATCCATACATATTCCTTACTGAAAAGAAGATTAATCTTGTACAAAGCATTCTACCAATCTTAGAAAACGTTGCACGGTCTGGAAGACCATTGCTCATCATAGCTGAAGACGTTGAAGGTGAAGCTCTGAGCACGCTTGTACTCAATAAGCTCCGTGGTGGCCTTCAAGTTGCTGCTGTAAAGGCGCCTGGTTTTGGTGACAGGAGAAAAGACATGCTTGGCGATATTGCTGTAATAGTAGGCGCTAAGTATGTAGTAAATGACGAGCTTGCTGTTAAGATGGAAGATATCGCTCTAAGCGATCTTGGTACTGCTAAGAGCGTA…
EHV194	Cervus elaphus	Netherlands	Artiodactyla	Europe	35	1	LF	81	GGTATGCAGTTTGATCGCGGATATCTTTCGCCTTACTTTGTTACAAATGCTGAAAAAATGCTGGTGGAATTTGAAAATCCATACATATTCCTTACTGAAAAGAAGATTAATCTTGTACAAAGCATTCTACCAATCTTAGAAAACGTTGCACGGTCTGGAAGACCATTGCTCATCATAGCTGAAGACGTTGAAGGTGAAGCTCTGAGCACGCTTGTACTCAATAAGCTCCGTGGTGGCCTTCAAGTTGCTGCTGTAAAGGCGCCTGGTTTTGGTGACAGGAGAAAAGACATGCTTGGCGATATTGCTGTAATAGTAGGCGCTAAGTATGTAGTAAATGACGAGCTTGCTGTTAAGATGGAAGATATCGCTCTAAGCGATCTTGGTACTGCTAAGAGCGTA…
NW92xh5	Cervus elaphus	Norway	Artiodactyla	Europe	35	1			GGATATCTTTCGCCTTACTTTGTTACAAATGCTGAAAAAATGCTGGTGGAATTTGAAAATCCATACATATTCCTTACTGAAAAGAAGATTAATCTTGTACAAAGCATTCTACCAATCTTAGAAAACGTTGCACGGTCTGGAAGACCATTGCTCATCATAGCTGAAGACGTTGAAGGTGAAGCTCTGAGCACGCTTGTACTCAATAAGCTCCGTGGTGGCCTTCAAGTTGCTGCTGTAAAGGCGCCTGGTTTTGGTGACAGGAGAAAAGACATGCTTGGCGATATTGCTGTAATAGTAGGCGCTAAGTATGTAGTAAATGACGAGCTTGCTGTTAAGATGGAAGATATCGCTCTAAGCGATCTTGGTACTGCTAAGAGCGTACGCATCACAAAAGACGCA…
NW92xg3	Cervus elaphus	Norway	Artiodactyla	Europe	35	1	LF	81	GGATATCTTTCGCCTTACTTTGTTACAAATGCTGAAAAAATGCTGGTGGAATTTGAAAATCCATACATATTCCTTACTGAAAAGAAGATTAATCTTGTACAAAGCATTCTACCAATCTTAGAAAACGTTGCACGGTCTGGAAGACCATTGCTCATCATAGCTGAAGACGTTGAAGGTGAAGCTCTGAGCACGCTTGTACTCAATAAGCTCCGTGGTGGCCTTCAAGTTGCTGCTGTAAAGGCGCCTGGTTTTGGTGACAGGAGAAAAGACATGCTTGGCGATATTGCTGTAATAGTAGGCGCTAAGTATGTAGTAAATGACGAGCTTGCTGTTAAGATGGAAGATATCGCTCTAAGCGATCTTGGTACTGCTAAGAGCGTACGCATCACAAAAGACGCA…
NW92xh6	Cervus elaphus	Norway	Artiodactyla	Europe	35	1	LF	81	GGATATCTTTCGCCTTACTTTGTTACAAATGCTGAAAAAATGCTGGTGGAATTTGAAAATCCATACATATTCCTTACTGAAAAGAAGATTAATCTTGTACAAAGCATTCTACCAATCTTAGAAAACGTTGCACGGTCTGGAAGACCATTGCTCATCATAGCTGAAGACGTTGAAGGTGAAGCTCTGAGCACGCTTGTACTCAATAAGCTCCGTGGTGGCCTTCAAGTTGCTGCTGTAAAGGCGCCTGGTTTTGGTGACAGGAGAAAAGACATGCTTGGCGATATTGCTGTAATAGTAGGCGCTAAGTATGTAGTAAATGACGAGCTTGCTGTTAAGATGGAAGATATCGCTCTAAGCGATCTTGGTACTGCTAAGAGCGTACGCATCACAAAAGACGCA…
NW93xg4	Cervus elaphus	Norway	Artiodactyla	Europe	35	1	LF	81	GGATATCTTTCGCCTTACTTTGTTACAAATGCTGAAAAAATGCTGGTGGAATTTGAAAATCCATACATATTCCTTACTGAAAAGAAGATTAATCTTGTACAAAGCATTCTACCAATCTTAGAAAACGTTGCACGGTCTGGAAGACCATTGCTCATCATAGCTGAAGACGTTGAAGGTGAAGCTCTGAGCACGCTTGTACTCAATAAGCTCCGTGGTGGCCTTCAAGTTGCTGCTGTAAAGGCGCCTGGTTTTGGTGACAGGAGAAAAGACATGCTTGGCGATATTGCTGTAATAGTAGGCGCTAAGTATGTAGTAAATGACGAGCTTGCTGTTAAGATGGAAGATATCGCTCTAAGCGATCTTGGTACTGCTAAGAGCGTACGCATCACAAAAGACGCA…
NW92xc7	Cervus elaphus	Norway	Artiodactyla	Europe	35	1	LF	81	GGATATCTTTCGCCTTACTTTGTTACAAATGCTGAAAAAATGCTGGTGGAATTTGAAAATCCATACATATTCCTTACTGAAAAGAAGATTAATCTTGTACAAAGCATTCTACCAATCTTAGAAAACGTTGCACGGTCTGGAAGACCATTGCTCATCATAGCTGAAGACGTTGAAGGTGAAGCTCTGAGCACGCTTGTACTCAATAAGCTCCGTGGTGGCCTTCAAGTTGCTGCTGTAAAGGCGCCTGGTTTTGGTGACAGGAGAAAAGACATGCTTGGCGATATTGCTGTAATAGTAGGCGCTAAGTATGTAGTAAATGACGAGCTTGCTGTTAAGATGGAAGATATCGCTCTAAGCGATCTTGGTACTGCTAAGAGCGTACGCATCACAAAAGACGCA…
NW92xe3	Cervus elaphus	Norway	Artiodactyla	Europe	35	1	LF	81	GGATATCTTTCGCCTTACTTTGTTACAAATGCTGAAAAAATGCTGGTGGAATTTGAAAATCCATACATATTCCTTACTGAAAAGAAGATTAATCTTGTACAAAGCATTCTACCAATCTTAGAAAACGTTGCACGGTCTGGAAGACCATTGCTCATCATAGCTGAAGACGTTGAAGGTGAAGCTCTGAGCACGCTTGTACTCAATAAGCTCCGTGGTGGCCTTCAAGTTGCTGCTGTAAAGGCGCCTGGTTTTGGTGACAGGAGAAAAGACATGCTTGGCGATATTGCTGTAATAGTAGGCGCTAAGTATGTAGTAAATGACGAGCTTGCTGTTAAGATGGAAGATATCGCTCTAAGCGATCTTGGTACTGCTAAGAGCGTACGCATCACAAAAGACGCA…
NW92xa8	Cervus elaphus	Norway	Artiodactyla	Europe	35	1	LF	81	GGATATCTTTCGCCTTACTTTGTTACAAATGCTGAAAAAATGCTGGTGGAATTTGAAAATCCATACATATTCCTTACTGAAAAGAAGATTAATCTTGTACAAAGCATTCTACCAATCTTAGAAAACGTTGCACGGTCTGGAAGACCATTGCTCATCATAGCTGAAGACGTTGAAGGTGAAGCTCTGAGCACGCTTGTACTCAATAAGCTCCGTGGTGGCCTTCAAGTTGCTGCTGTAAAGGCGCCTGGTTTTGGTGACAGGAGAAAAGACATGCTTGGCGATATTGCTGTAATAGTAGGCGCTAAGTATGTAGTAAATGACGAGCTTGCTGTTAAGATGGAAGATATCGCTCTAAGCGATCTTGGTACTGCTAAGAGCGTACGCATCACAAAAGACGCA…
NW92xd6	Cervus elaphus	Norway	Artiodactyla	Europe	35	1	LF	81	GGATATCTTTCGCCTTACTTTGTTACAAATGCTGAAAAAATGCTGGTGGAATTTGAAAATCCATACATATTCCTTACTGAAAAGAAGATTAATCTTGTACAAAGCATTCTACCAATCTTAGAAAACGTTGCACGGTCTGGAAGACCATTGCTCATCATAGCTGAAGACGTTGAAGGTGAAGCTCTGAGCACGCTTGTACTCAATAAGCTCCGTGGTGGCCTTCAAGTTGCTGCTGTAAAGGCGCCTGGTTTTGGTGACAGGAGAAAAGACATGCTTGGCGATATTGCTGTAATAGTAGGCGCTAAGTATGTAGTAAATGACGAGCTTGCTGTTAAGATGGAAGATATCGCTCTAAGCGATCTTGGTACTGCTAAGAGCGTACGCATCACAAAAGACGCA…
NW92xg5	Cervus elaphus	Norway	Artiodactyla	Europe	35	1	LF	81	GGATATCTTTCGCCTTACTTTGTTACAAATGCTGAAAAAATGCTGGTGGAATTTGAAAATCCATACATATTCCTTACTGAAAAGAAGATTAATCTTGTACAAAGCATTCTACCAATCTTAGAAAACGTTGCACGGTCTGGAAGACCATTGCTCATCATAGCTGAAGACGTTGAAGGTGAAGCTCTGAGCACGCTTGTACTCAATAAGCTCCGTGGTGGCCTTCAAGTTGCTGCTGTAAAGGCGCCTGGTTTTGGTGACAGGAGAAAAGACATGCTTGGCGATATTGCTGTAATAGTAGGCGCTAAGTATGTAGTAAATGACGAGCTTGCTGTTAAGATGGAAGATATCGCTCTAAGCGATCTTGGTACTGCTAAGAGCGTACGCATCACAAAAGACGCA…
NW92xe8	Cervus elaphus	Norway	Artiodactyla	Europe	35	1	LF	81	GGATATCTTTCGCCTTACTTTGTTACAAATGCTGAAAAAATGCTGGTGGAATTTGAAAATCCATACATATTCCTTACTGAAAAGAAGATTAATCTTGTACAAAGCATTCTACCAATCTTAGAAAACGTTGCACGGTCTGGAAGACCATTGCTCATCATAGCTGAAGACGTTGAAGGTGAAGCTCTGAGCACGCTTGTACTCAATAAGCTCCGTGGTGGCCTTCAAGTTGCTGCTGTAAAGGCGCCTGGTTTTGGTGACAGGAGAAAAGACATGCTTGGCGATATTGCTGTAATAGTAGGCGCTAAGTATGTAGTAAATGACGAGCTTGCTGTTAAGATGGAAGATATCGCTCTAAGCGATCTTGGTACTGCTAAGAGCGTACGCATCACAAAAGACGCA…
NW94xg2	Cervus elaphus	Norway	Artiodactyla	Europe	35	1	LF	81	GGATATCTTTCGCCTTACTTTGTTACAAATGCTGAAAAAATGCTGGTGGAATTTGAAAATCCATACATATTCCTTACTGAAAAGAAGATTAATCTTGTACAAAGCATTCTACCAATCTTAGAAAACGTTGCACGGTCTGGAAGACCATTGCTCATCATAGCTGAAGACGTTGAAGGTGAAGCTCTGAGCACGCTTGTACTCAATAAGCTCCGTGGTGGCCTTCAAGTTGCTGCTGTAAAGGCGCCTGGTTTTGGTGACAGGAGAAAAGACATGCTTGGCGATATTGCTGTAATAGTAGGCGCTAAGTATGTAGTAAATGACGAGCTTGCTGTTAAGATGGAAGATATCGCTCTAAGCGATCTTGGTACTGCTAAGAGCGTACGCATCACAAAAGACGCA…
NW94xb3	Cervus elaphus	Norway	Artiodactyla	Europe	35	1	LF	81	GGATATCTTTCGCCTTACTTTGTTACAAATGCTGAAAAAATGCTGGTGGAATTTGAAAATCCATACATATTCCTTACTGAAAAGAAGATTAATCTTGTACAAAGCATTCTACCAATCTTAGAAAACGTTGCACGGTCTGGAAGACCATTGCTCATCATAGCTGAAGACGTTGAAGGTGAAGCTCTGAGCACGCTTGTACTCAATAAGCTCCGTGGTGGCCTTCAAGTTGCTGCTGTAAAGGCGCCTGGTTTTGGTGACAGGAGAAAAGACATGCTTGGCGATATTGCTGTAATAGTAGGCGCTAAGTATGTAGTAAATGACGAGCTTGCTGTTAAGATGGAAGATATCGCTCTAAGCGATCTTGGTACTGCTAAGAGCGTACGCATCACAAAAGACGCA…
KU712106	Cervus elaphus	Austria	Artiodactyla	Europe	35	1	LF	81	GGATATCTTTCGCCTTACTTTGTTACAAATGCTGAAAAAATGCTGGTGGAATTTGAAAATCCATACATATTCCTTACTGAAAAGAAGATTAATCTTGTACAAAGCATTCTACCAATCTTAGAAAACGTTGCACGGTCTGGAAGACCATTGCTCATCATAGCTGAAGACGTTGAAGGTGAAGCTCTGAGCACGCTTGTACTCAATAAGCTCCGTGGTGGCCTTCAAGTTGCTGCTGTAAAGGCGCCTGGTTTTGGTGACAGGAGAAAAGACATGCTTGGCGATATTGCTGTAATAGTAGGCGCTAAGTATGTAGTAAATGACGAGCTTGCTGTTAAGATGGAAGATATCGCTCTAAGCGATCTTGGTACTGCTAAGAGCGTACGCATCACAAAAGACGCA…
NW94xb1	Cervus elaphus	Norway	Artiodactyla	Europe	35	1	LF	81	GGATATCTTTCGCCTTACTTTGTTACAAATGCTGAAAAAATGCTGGTGGAATTTGAAAATCCATACATATTCCTTACTGAAAAGAAGATTAATCTTGTACAAAGCATTCTACCAATCTTAGAAAACGTTGCACGGTCTGGAAGACCATTGCTCATCATAGCTGAAGACGTTGAAGGTGAAGCTCTGAGCACGCTTGTACTCAATAAGCTCCGTGGTGGCCTTCAAGTTGCTGCTGTAAAGGCGCCTGGTTTTGGTGACAGGAGAAAAGACATGCTTGGCGATATTGCTGTAATAGTAGGCGCTAAGTATGTAGTAAATGACGAGCTTGCTGTTAAGATGGAAGATATCGCTCTAAGCGATCTTGGTACTGCTAAGAGCGTACGCATCACAAAAGACGCA…
NW94xg4	Cervus elaphus	Norway	Artiodactyla	Europe	35	1	LF	81	GGATATCTTTCGCCTTACTTTGTTACAAATGCTGAAAAAATGCTGGTGGAATTTGAAAATCCATACATATTCCTTACTGAAAAGAAGATTAATCTTGTACAAAGCATTCTACCAATCTTAGAAAACGTTGCACGGTCTGGAAGACCATTGCTCATCATAGCTGAAGACGTTGAAGGTGAAGCTCTGAGCACGCTTGTACTCAATAAGCTCCGTGGTGGCCTTCAAGTTGCTGCTGTAAAGGCGCCTGGTTTTGGTGACAGGAGAAAAGACATGCTTGGCGATATTGCTGTAATAGTAGGCGCTAAGTATGTAGTAAATGACGAGCTTGCTGTTAAGATGGAAGATATCGCTCTAAGCGATCTTGGTACTGCTAAGAGCGTACGCATCACAAAAGACGCA…
NW94xb2	Cervus elaphus	Norway	Artiodactyla	Europe	35	1	LF	81	GGATATCTTTCGCCTTACTTTGTTACAAATGCTGAAAAAATGCTGGTGGAATTTGAAAATCCATACATATTCCTTACTGAAAAGAAGATTAATCTTGTACAAAGCATTCTACCAATCTTAGAAAACGTTGCACGGTCTGGAAGACCATTGCTCATCATAGCTGAAGACGTTGAAGGTGAAGCTCTGAGCACGCTTGTACTCAATAAGCTCCGTGGTGGCCTTCAAGTTGCTGCTGTAAAGGCGCCTGGTTTTGGTGACAGGAGAAAAGACATGCTTGGCGATATTGCTGTAATAGTAGGCGCTAAGTATGTAGTAAATGACGAGCTTGCTGTTAAGATGGAAGATATCGCTCTAAGCGATCTTGGTACTGCTAAGAGCGTACGCATCACAAAAGACGCA…
NW92xa5	Cervus elaphus	Norway	Artiodactyla	Europe	35	1	LF	81	GGATATCTTTCGCCTTACTTTGTTACAAATGCTGAAAAAATGCTGGTGGAATTTGAAAATCCATACATATTCCTTACTGAAAAGAAGATTAATCTTGTACAAAGCATTCTACCAATCTTAGAAAACGTTGCACGGTCTGGAAGACCATTGCTCATCATAGCTGAAGACGTTGAAGGTGAAGCTCTGAGCACGCTTGTACTCAATAAGCTCCGTGGTGGCCTTCAAGTTGCTGCTGTAAAGGCGCCTGGTTTTGGTGACAGGAGAAAAGACATGCTTGGCGATATTGCTGTAATAGTAGGCGCTAAGTATGTAGTAAATGACGAGCTTGCTGTTAAGATGGAAGATATCGCTCTAAGCGATCTTGGTACTGCTAAGAGCGTACGCATCACAAAAGACGCA…
NW92xb6	Cervus elaphus	Norway	Artiodactyla	Europe	35	1	LF	81	GGATATCTTTCGCCTTACTTTGTTACAAATGCTGAAAAAATGCTGGTGGAATTTGAAAATCCATACATATTCCTTACTGAAAAGAAGATTAATCTTGTACAAAGCATTCTACCAATCTTAGAAAACGTTGCACGGTCTGGAAGACCATTGCTCATCATAGCTGAAGACGTTGAAGGTGAAGCTCTGAGCACGCTTGTACTCAATAAGCTCCGTGGTGGCCTTCAAGTTGCTGCTGTAAAGGCGCCTGGTTTTGGTGACAGGAGAAAAGACATGCTTGGCGATATTGCTGTAATAGTAGGCGCTAAGTATGTAGTAAATGACGAGCTTGCTGTTAAGATGGAAGATATCGCTCTAAGCGATCTTGGTACTGCTAAGAGCGTACGCATCACAAAAGACGCA…
NW94xe1	Cervus elaphus	Norway	Artiodactyla	Europe	35	1	LF	81	GGATATCTTTCGCCTTACTTTGTTACAAATGCTGAAAAAATGCTGGTGGAATTTGAAAATCCATACATATTCCTTACTGAAAAGAAGATTAATCTTGTACAAAGCATTCTACCAATCTTAGAAAACGTTGCACGGTCTGGAAGACCATTGCTCATCATAGCTGAAGACGTTGAAGGTGAAGCTCTGAGCACGCTTGTACTCAATAAGCTCCGTGGTGGCCTTCAAGTTGCTGCTGTAAAGGCGCCTGGTTTTGGTGACAGGAGAAAAGACATGCTTGGCGATATTGCTGTAATAGTAGGCGCTAAGTATGTAGTAAATGACGAGCTTGCTGTTAAGATGGAAGATATCGCTCTAAGCGATCTTGGTACTGCTAAGAGCGTACGCATCACAAAAGACGCA…
NW92xb9	Cervus elaphus	Norway	Artiodactyla	Europe	35	1	LF	81	GGATATCTTTCGCCTTACTTTGTTACAAATGCTGAAAAAATGCTGGTGGAATTTGAAAATCCATACATATTCCTTACTGAAAAGAAGATTAATCTTGTACAAAGCATTCTACCAATCTTAGAAAACGTTGCACGGTCTGGAAGACCATTGCTCATCATAGCTGAAGACGTTGAAGGTGAAGCTCTGAGCACGCTTGTACTCAATAAGCTCCGTGGTGGCCTTCAAGTTGCTGCTGTAAAGGCGCCTGGTTTTGGTGACAGGAGAAAAGACATGCTTGGCGATATTGCTGTAATAGTAGGCGCTAAGTATGTAGTAAATGACGAGCTTGCTGTTAAGATGGAAGATATCGCTCTAAGCGATCTTGGTACTGCTAAGAGCGTACGCATCACAAAAGACGCA…
NW57xe9	Cervus elaphus	Norway	Artiodactyla	Europe	35	1	LF	81	GGATATCTTTCGCCTTACTTTGTTACAAATGCTGAAAAAATGCTGGTGGAATTTGAAAATCCATACATATTCCTTACTGAAAAGAAGATTAATCTTGTACAAAGCATTCTACCAATCTTAGAAAACGTTGCACGGTCTGGAAGACCATTGCTCATCATAGCTGAAGACGTTGAAGGTGAAGCTCTGAGCACGCTTGTACTCAATAAGCTCCGTGGTGGCCTTCAAGTTGCTGCTGTAAAGGCGCCTGGTTTTGGTGACAGGAGAAAAGACATGCTTGGCGATATTGCTGTAATAGTAGGCGCTAAGTATGTAGTAAATGACGAGCTTGCTGTTAAGATGGAAGATATCGCTCTAAGCGATCTTGGTACTGCTAAGAGCGTACGCATCACAAAAGACGCA…
NW92xf3	Cervus elaphus	Norway	Artiodactyla	Europe	35	1	LF	81	GGATATCTTTCGCCTTACTTTGTTACAAATGCTGAAAAAATGCTGGTGGAATTTGAAAATCCATACATATTCCTTACTGAAAAGAAGATTAATCTTGTACAAAGCATTCTACCAATCTTAGAAAACGTTGCACGGTCTGGAAGACCATTGCTCATCATAGCTGAAGACGTTGAAGGTGAAGCTCTGAGCACGCTTGTACTCAATAAGCTCCGTGGTGGCCTTCAAGTTGCTGCTGTAAAGGCGCCTGGTTTTGGTGACAGGAGAAAAGACATGCTTGGCGATATTGCTGTAATAGTAGGCGCTAAGTATGTAGTAAATGACGAGCTTGCTGTTAAGATGGAAGATATCGCTCTAAGCGATCTTGGTACTGCTAAGAGCGTACGCATCACAAAAGACGCA…
HM057225	Cervus elaphus	Spain	Artiodactyla	Europe	36	1	LF	56	TTATGCTACGGTTGTTTGTTCTATTGGTCTAAAGTTTAGGAGGTTCAAAAATGTCAAATACGGTAGTCACGGGTGAGGTATTAGATAAGTCTATTAGGGAGGTAGTACGCATCCTAGAAGATGCAGTTGGTTGTACTGCTGGTCCTAAAGGCCTCACTGTAGCGATTAGTAAGCCTTATGGGTCGCCAGAGATCACAAAGGATGGCTACAAGGTAATGAAGAGTATAAAGCCTGAAGAACCACTGGCTGCCGCTATAGCGAGCATCATTACTCAGAGTGCTTCTCAGTGTAATGATAAGGTGGGAGATGGAACTACTACATGCTCCATACTAACAGCAAAAGTGATTGAAGAAGTCTCAAAAGCGAAAGCTGCTGGATCTGATATTGTTAGCATAAAGA…
GQ988767	Cervus elaphus	Austria	Artiodactyla	Europe	36	1	LF	56	GGATATCTTTCGCCTTACTTTGTTACAAATGCTGAAAAAATGCTGGTGGAATTTGAAAATCCATACATATTCCTTACTGAAAAGAAGATTAATCTTGTACAAAGCATTCTACCAATCTTAGAAAACGTTGCACGGTCTGGAAGACCATTGCTCATCATAGCTGAAGACGTTGAAGGTGAAGCTCTTAGCACGCTTGTACTCAATAAGCTCCGTGGTGGCCTTCAAGTTGCTGCTGTAAAGGCGCCTGGTTTTGGTGACAGGAGAAAAGACATGCTTGGCGATATTGCTGTAATAGTAGGCGCTAAGTATGTAGTAAATGACGAGCTTGCTGTTAAGATGGAAGATATCGCTCTAAGCGATCTTGGTACTGCTAAGAGCGTACGCATCACAAAAGACGCA…
HM057223	Cervus elaphus	Spain	Artiodactyla	Europe	36	1	LF	56	TTATGCTACGGTTGTTTGTTCTATTGGTCTAAAGTTTAGGAGGTTCAAAAATGTCAAATACGGTAGTCACGGGTGAGGTATTAGATAAGTCTATTAGGGAGGTAGTACGCATCCTAGAAGATGCAGTTGGTTGTACTGCTGGTCCTAAAGGCCTCACTGTAGCGATTAGTAAGCCTTATGGGTCGCCAGAGATCACAAAGGATGGCTACAAGGTAATGAAGAGTATAAAGCCTGAAGAACCACTGGCTGCCGCTATAGCGAGCATCATTACTCAGAGTGCTTCTCAGTGTAATGATAAGGTGGGAGATGGAACTACTACATGCTCCATACTAACAGCAAAAGTGATTGAAGAAGTCTCAAAAGCGAAAGCTGCTGGATCTGATATTGTTAGCATAAAGA…
GQ988766	Cervus elaphus	Austria	Artiodactyla	Europe	36	1	LF	59	GGATATCTTTCGCCTTACTTTGTTACAAGTGCTGAAAAAATGCTGGTGGAATTTGAAAATCCATACATATTCCTTACTGAAAAGAAGATTAATCTTGTACAAAGCATTCTACCAATCTTAGAAAACGTTGCACGGTCTGGAAGACCATTGCTCATCATAGCTGAAGACGTTGAAGGTGAAGCTCTTAGCACGCTTGTACTCAATAAGCTCCGTGGTGGCCTTCAAGTTGCTGCTGTAAAGGCGCCTGGTTTTGGTGACAGGAGAAAAGACATGCTTGGCGATATTGCTGTAATAGTAGGCGCTAAGTATGTAGTAAATGACGAGCTTGCTGTTAAGATGGAAGATATCGCTCTAAGCGATCTTGGTACTGCTAAGAGCGTACGCATCACAAAAGACGCA…
GQ988765	Cervus elaphus	Austria	Artiodactyla	Europe	36	1	LF	57	GGATATCTTTCGCCTTACTTTGTTACAAATGCTGAAAAAATGCTGGTGGAATTTGAAAATCCATACATATTCCTTACTGAAAAGAAGATTAATCTTGTACAAAGCATTCTACCAATCTTAGAAAACGTTGCACGGTCTGGAAGACCATTGCTCATCATAGCTGAAGACGTTGAAGGTGAAGCTCTTAGCACGCTTGTACTCAATAAGCTCCGTGGTGGCCTTCAAGTTGCTGCTGTAAAGGCGCCTGGTTTTGGTGACAGGAGAAAAGACATGCTTGGCGATATTGCTGTAATAGTAGGCGCTAAGTATGTAGTAAATGACGAGCTTGCTGTTAAGATGGAAGATATCGCTCTAAGCGATCTTGGTACTGCTAAGAGCGTACGCATCACAAAAGACGCA…
EHV98	Cervus elaphus	Netherlands	Artiodactyla	Europe	36	1	LF	56	TGATCGCGGATATCTTTCGCCTTACTTTGTTACAAATGCTGAAAAAATGCTGGTGGAATTTGAAAATCCATACATATTCCTTACTGAAAAGAAGATTAATCTTGTACAAAGCATTCTACCAATCTTAGAAAACGTTGCACGGTCTGGAAGACCATTGCTCATCATAGCTGAAGACGTTGAAGGTGAAGCTCTTAGCACGCTTGTACTCAATAAGCTCCGTGGTGGCCTTCAAGTTGCTGCTGTAAAGGCGCCTGGTTTTGGTGACAGGAGAAAAGACATGCTTGGCGATATTGCTGTAATAGTAGGCGCTAAGTATGTAGTAAATGACGAGCTTGCTGTTAAGATGGAAGATATCGCTCTAAGCGATCTTGGTACTGCTAAGAGCGTACGCATCACAAA…
EHV7	Cervus elaphus	Netherlands	Artiodactyla	Europe	36	1	LF	56	ATGGTATGCAGTTTGATCGCGGATATCTTTCGCCTTACTTTGTTACAAATGCTGAAAAAATGCTGGTGGAATTTGAAAATCCATACATATTCCTTACTGAAAAGAAGATTAATCTTGTACAAAGCATTCTACCAATCTTAGAAAACGTTGCACGGTCTGGAAGACCATTGCTCATCATAGCTGAAGACGTTGAAGGTGAAGCTCTTAGCACGCTTGTACTCAATAAGCTCCGTGGTGGCCTTCAAGTTGCTGCTGTAAAGGCGCCTGGTTTTGGTGACAGGAGAAAAGACATGCTTGGCGATATTGCTGTAATAGTAGGCGCTAAGTATGTAGTAAATGACGAGCTTGCTGTTAAGATGGAAGATATCGCTCTAAGCGATCTTGGTACTGCTAAGAGCG…
EHV297	Cervus elaphus	Netherlands	Artiodactyla	Europe	36	1	LF	56	TGATCGCGGATATCTTTCGCCTTACTTTGTTACAAATGCTGAAAAAATGCTGGTGGAATTTGAAAATCCATACATATTCCTTACTGAAAAGAAGATTAATCTTGTACAAAGCATTCTACCAATCTTAGAAAACGTTGCACGGTCTGGAAGACCATTGCTCATCATAGCTGAAGACGTTGAAGGTGAAGCTCTTAGCACGCTTGTACTCAATAAGCTCCGTGGTGGCCTTCAAGTTGCTGCTGTAAAGGCGCCTGGTTTTGGTGACAGGAGAAAAGACATGCTTGGCGATATTGCTGTAATAGTAGGCGCTAAGTATGTAGTAAATGACGAGCTTGCTGTTAAGATGGAAGATATCGCTCTAAGCGATCTTGGTACTGCTAAGAGCGTACGCATCACAAA…
EHV250	Cervus elaphus	Netherlands	Artiodactyla	Europe	36	1	LF	56	TGATCGCGGATATCTTTCGCCTTACTTTGTTACAAATGCTGAAAAAATGCTGGTGGAATTTGAAAATCCATACATATTCCTTACTGAAAAGAAGATTAATCTTGTACAAAGCATTCTACCAATCTTAGAAAACGTTGCACGGTCTGGAAGACCATTGCTCATCATAGCTGAAGACGTTGAAGGTGAAGCTCTTAGCACGCTTGTACTCAATAAGCTCCGTGGTGGCCTTCAAGTTGCTGCTGTAAAGGCGCCTGGTTTTGGTGACAGGAGAAAAGACATGCTTGGCGATATTGCTGTAATAGTAGGCGCTAAGTATGTAGTAAATGACGAGCTTGCTGTTAAGATGGAAGATATCGCTCTAAGCGATCTTGGTACTGCTAAGAGCGTACGCATCACAAA…
EHV277	Cervus elaphus	Netherlands	Artiodactyla	Europe	36	1	LF	56	GATCGCGGATATCTTTCGCCTTACTTTGTTACAAATGCTGAAAAAATGCTGGTGGAATTTGAAAATCCATACATATTCCTTACTGAAAAGAAGATTAATCTTGTACAAAGCATTCTACCAATCTTAGAAAACGTTGCACGGTCTGGAAGACCATTGCTCATCATAGCTGAAGACGTTGAAGGTGAAGCTCTTAGCACGCTTGTACTCAATAAGCTCCGTGGTGGCCTTCAAGTTGCTGCTGTAAAGGCGCCTGGTTTTGGTGACAGGAGAAAAGACATGCTTGGCGATATTGCTGTAATAGTAGGCGCTAAGTATGTAGTAAATGACGAGCTTGCTGTTAAGATGGAAGATATCGCTCTAAGCGATCTTGGTACTGCTAAGAGCGTACGCATCACAAAA…
EHV234	Cervus elaphus	Netherlands	Artiodactyla	Europe	36	1	LF	57	GGTATGCAGTTTGATCGCGGATATCTTTCGCCTTACTTTGTTACAAATGCTGAAAAAATGCTGGTGGAATTTGAAAATCCATACATATTCCTTACTGAAAAGAAGATTAATCTTGTACAAAGCATTCTACCAATCTTAGAAAACGTTGCACGGTCTGGAAGACCATTGCTCATCATAGCTGAAGACGTTGAAGGTGAAGCTCTTAGCACGCTTGTACTCAATAAGCTCCGTGGTGGCCTTCAAGTTGCTGCTGTAAAGGCGCCTGGTTTTGGTGACAGGAGAAAAGACATGCTTGGCGATATTGCTGTAATAGTAGGCGCTAAGTATGTAGTAAATGACGAGCTTGCTGTTAAGATGGAAGATATCGCTCTAAGCGATCTTGGTACTGCTAAGAGCGTA…
EHV236	Cervus elaphus	Netherlands	Artiodactyla	Europe	36	1	LF	57	GATCGCGGATATCTTTCGCCTTACTTTGTTACAAATGCTGAAAAAATGCTGGTGGAATTTGAAAATCCATACATATTCCTTACTGAAAAGAAGATTAATCTTGTACAAAGCATTCTACCAATCTTAGAAAACGTTGCACGGTCTGGAAGACCATTGCTCATCATAGCTGAAGACGTTGAAGGTGAAGCTCTTAGCACGCTTGTACTCAATAAGCTCCGTGGTGGCCTTCAAGTTGCTGCTGTAAAGGCGCCTGGTTTTGGTGACAGGAGAAAAGACATGCTTGGCGATATTGCTGTAATAGTAGGCGCTAAGTATGTAGTAAATGACGAGCTTGCTGTTAAGATGGAAGATATCGCTCTAAGCGATCTTGGTACTGCTAAGAGCGTACGCATCACAAAA…
EHV206	Cervus elaphus	Netherlands	Artiodactyla	Europe	36	1	LF	56	GATCGCGGATATCTTTCGCCTTACTTTGTTACAAATGCTGAAAAAATGCTGGTGGAATTTGAAAATCCATACATATTCCTTACTGAAAAGAAGATTAATCTTGTACAAAGCATTCTACCAATCTTAGAAAACGTTGCACGGTCTGGAAGACCATTGCTCATCATAGCTGAAGACGTTGAAGGTGAAGCTCTTAGCACGCTTGTACTCAATAAGCTCCGTGGTGGCCTTCAAGTTGCTGCTGTAAAGGCGCCTGGTTTTGGTGACAGGAGAAAAGACATGCTTGGCGATATTGCTGTAATAGTAGGCGCTAAGTATGTAGTAAATGACGAGCTTGCTGTTAAGATGGAAGATATCGCTCTAAGCGATCTTGGTACTGCTAAGAGCGTACGCATCACAAAA…
EHV18	Cervus elaphus	Netherlands	Artiodactyla	Europe	36	1	LF	56	GGTATGCAGTTTGATCGCGGATATCTTTCGCCTTACTTTGTTACAAATGCTGAAAAAATGCTGGTGGAATTTGAAAATCCATACATATTCCTTACTGAAAAGAAGATTAATCTTGTACAAAGCATTCTACCAATCTTAGAAAACGTTGCACGGTCTGGAAGACCATTGCTCATCATAGCTGAAGACGTTGAAGGTGAAGCTCTTAGCACGCTTGTACTCAATAAGCTCCGTGGTGGCCTTCAAGTTGCTGCTGTAAAGGCGCCTGGTTTTGGTGACAGGAGAAAAGACATGCTTGGCGATATTGCTGTAATAGTAGGCGCTAAGTATGTAGTAAATGACGAGCTTGCTGTTAAGATGGAAGATATCGCTCTAAGCGATCTTGGTACTGCTAAGAGCGTA…
EHV118	Cervus elaphus	Netherlands	Artiodactyla	Europe	36	1	LF	56	ATGGTATGCAGTTTGATCGCGGATATCTTTCGCCTTACTTTGTTACAAATGCTGAAAAAATGCTGGTGGAATTTGAAAATCCATACATATTCCTTACTGAAAAGAAGATTAATCTTGTACAAAGCATTCTACCAATCTTAGAAAACGTTGCACGGTCTGGAAGACCATTGCTCATCATAGCTGAAGACGTTGAAGGTGAAGCTCTTAGCACGCTTGTACTCAATAAGCTCCGTGGTGGCCTTCAAGTTGCTGCTGTAAAGGCGCCTGGTTTTGGTGACAGGAGAAAAGACATGCTTGGCGATATTGCTGTAATAGTAGGCGCTAAGTATGTAGTAAATGACGAGCTTGCTGTTAAGATGGAAGATATCGCTCTAAGCGATCTTGGTACTGCTAAGAGCG…
AF478557	Cervus elaphus	Slovenia	Artiodactyla	Europe	36	1	LF	57	TTATGCTACGGTTGTTTGTTCTATTGGTCTAAAGTTTAGGAGGTTCAAAAATGTCAAATACGGTAGTCACGGGTGAGGTATTAGATAAGTCTATTAGGGAGGTAGTACGCATCCTAGAAGATGCAGTTGGTTGTACTGCTGGTCCTAAAGGCCTCACTGTAGCGATTAGTAAGCCTTATGGGTCGCCAGAGATCACAAAGGATGGCTACAAGGTAATGAAGAGTATAAAGCCTGAAGAACCACTGGCTGCCGCTATAGCGAGCATCATTACTCAGAGTGCTTCTCAGTGTAATGATAAGGTGGGAGATGGAACTACTACATGCTCCATACTAACAGCAAAAGTGATTGAAGAAGTCTCAAAAGCGAAAGCTGCTGGATCTGATATTGTTAGCATAAAGA…
NW92xf9	Cervus elaphus	Norway	Artiodactyla	Europe	36	1			TTACTTTGTTACAAATGCTGAAAAAATGCTGGTGGAATTTGAAAATCCATACATATTCCTTACTGAAAAGAAGATTAATCTTGTACAAAGCATTCTACCAATCTTAGAAAACGTTGCACGGTCTGGAAGACCATTGCTCATCATAGCTGAAGACGTTGAAGGTGAAGCTCTTAGCACGCTTGTACTCAATAAGCTCCGTGGTGGCCTTCAAGTTGCTGCTGTAAAGGCGCCTGGTTTTGGTGACAGGAGAAAAGACATGCTTGGCGATATTGCTGTAATAGTAGGCGCTAAGTATGTAGTAAATGACGAGCTTGCTGTTAAGATGGAAGATATCGCTCTAAGCGATCTTGGTACTGCTAAGAGCGTACGCATCACAAAAGACGCAACTACTATCATAGG…
NW92xc1	Cervus elaphus	Norway	Artiodactyla	Europe	36	1	LF	56	GGATATCTTTCGCCTTACTTTGTTACAAATGCTGAAAAAATGCTGGTGGAATTTGAAAATCCATACATATTCCTTACTGAAAAGAAGATTAATCTTGTACAAAGCATTCTACCAATCTTAGAAAACGTTGCACGGTCTGGAAGACCATTGCTCATCATAGCTGAAGACGTTGAAGGTGAAGCTCTTAGCACGCTTGTACTCAATAAGCTCCGTGGTGGCCTTCAAGTTGCTGCTGTAAAGGCGCCTGGTTTTGGTGACAGGAGAAAAGACATGCTTGGCGATATTGCTGTAATAGTAGGCGCTAAGTATGTAGTAAATGACGAGCTTGCTGTTAAGATGGAAGATATCGCTCTAAGCGATCTTGGTACTGCTAAGAGCGTACGCATCACAAAAGACGCA…
NW93xd11	Cervus elaphus	Norway	Artiodactyla	Europe	36	1	LF	56	GGATATCTTTCGCCTTACTTTGTTACAAATGCTGAAAAAATGCTGGTGGAATTTGAAAATCCATACATATTCCTTACTGAAAAGAAGATTAATCTTGTACAAAGCATTCTACCAATCTTAGAAAACGTTGCACGGTCTGGAAGACCATTGCTCATCATAGCTGAAGACGTTGAAGGTGAAGCTCTTAGCACGCTTGTACTCAATAAGCTCCGTGGTGGCCTTCAAGTTGCTGCTGTAAAGGCGCCTGGTTTTGGTGACAGGAGAAAAGACATGCTTGGCGATATTGCTGTAATAGTAGGCGCTAAGTATGTAGTAAATGACGAGCTTGCTGTTAAGATGGAAGATATCGCTCTAAGCGATCTTGGTACTGCTAAGAGCGTACGCATCACAAAAGACGCA…
NW92xc4	Cervus elaphus	Norway	Artiodactyla	Europe	36	1	LF	56	GGATATCTTTCGCCTTACTTTGTTACAAATGCTGAAAAAATGCTGGTGGAATTTGAAAATCCATACATATTCCTTACTGAAAAGAAGATTAATCTTGTACAAAGCATTCTACCAATCTTAGAAAACGTTGCACGGTCTGGAAGACCATTGCTCATCATAGCTGAAGACGTTGAAGGTGAAGCTCTTAGCACGCTTGTACTCAATAAGCTCCGTGGTGGCCTTCAAGTTGCTGCTGTAAAGGCGCCTGGTTTTGGTGACAGGAGAAAAGACATGCTTGGCGATATTGCTGTAATAGTAGGCGCTAAGTATGTAGTAAATGACGAGCTTGCTGTTAAGATGGAAGATATCGCTCTAAGCGATCTTGGTACTGCTAAGAGCGTACGCATCACAAAAGACGCA…
NW94xa2	Cervus elaphus	Norway	Artiodactyla	Europe	36	1	LF	56	GGATATCTTTCGCCTTACTTTGTTACAAATGCTGAAAAAATGCTGGTGGAATTTGAAAATCCATACATATTCCTTACTGAAAAGAAGATTAATCTTGTACAAAGCATTCTACCAATCTTAGAAAACGTTGCACGGTCTGGAAGACCATTGCTCATCATAGCTGAAGACGTTGAAGGTGAAGCTCTTAGCACGCTTGTACTCAATAAGCTCCGTGGTGGCCTTCAAGTTGCTGCTGTAAAGGCGCCTGGTTTTGGTGACAGGAGAAAAGACATGCTTGGCGATATTGCTGTAATAGTAGGCGCTAAGTATGTAGTAAATGACGAGCTTGCTGTTAAGATGGAAGATATCGCTCTAAGCGATCTTGGTACTGCTAAGAGCGTACGCATCACAAAAGACGCA…
NW92xd5	Cervus elaphus	Norway	Artiodactyla	Europe	36	1	LF	56	GGATATCTTTCGCCTTACTTTGTTACAAATGCTGAAAAAATGCTGGTGGAATTTGAAAATCCATACATATTCCTTACTGAAAAGAAGATTAATCTTGTACAAAGCATTCTACCAATCTTAGAAAACGTTGCACGGTCTGGAAGACCATTGCTCATCATAGCTGAAGACGTTGAAGGTGAAGCTCTTAGCACGCTTGTACTCAATAAGCTCCGTGGTGGCCTTCAAGTTGCTGCTGTAAAGGCGCCTGGTTTTGGTGACAGGAGAAAAGACATGCTTGGCGATATTGCTGTAATAGTAGGCGCTAAGTATGTAGTAAATGACGAGCTTGCTGTTAAGATGGAAGATATCGCTCTAAGCGATCTTGGTACTGCTAAGAGCGTACGCATCACAAAAGACGCA…
NW93xf10	Cervus elaphus	Norway	Artiodactyla	Europe	36	1	LF	56	GGATATCTTTCGCCTTACTTTGTTACAAATGCTGAAAAAATGCTGGTGGAATTTGAAAATCCATACATATTCCTTACTGAAAAGAAGATTAATCTTGTACAAAGCATTCTACCAATCTTAGAAAACGTTGCACGGTCTGGAAGACCATTGCTCATCATAGCTGAAGACGTTGAAGGTGAAGCTCTTAGCACGCTTGTACTCAATAAGCTCCGTGGTGGCCTTCAAGTTGCTGCTGTAAAGGCGCCTGGTTTTGGTGACAGGAGAAAAGACATGCTTGGCGATATTGCTGTAATAGTAGGCGCTAAGTATGTAGTAAATGACGAGCTTGCTGTTAAGATGGAAGATATCGCTCTAAGCGATCTTGGTACTGCTAAGAGCGTACGCATCACAAAAGACGCA…
NW94xf4	Cervus elaphus	Norway	Artiodactyla	Europe	36	1	LF	56	GGATATCTTTCGCCTTACTTTGTTACAAATGCTGAAAAAATGCTGGTGGAATTTGAAAATCCATACATATTCCTTACTGAAAAGAAGATTAATCTTGTACAAAGCATTCTACCAATCTTAGAAAACGTTGCACGGTCTGGAAGACCATTGCTCATCATAGCTGAAGACGTTGAAGGTGAAGCTCTTAGCACGCTTGTACTCAATAAGCTCCGTGGTGGCCTTCAAGTTGCTGCTGTAAAGGCGCCTGGTTTTGGTGACAGGAGAAAAGACATGCTTGGCGATATTGCTGTAATAGTAGGCGCTAAGTATGTAGTAAATGACGAGCTTGCTGTTAAGATGGAAGATATCGCTCTAAGCGATCTTGGTACTGCTAAGAGCGTACGCATCACAAAAGACGCA…
NW92xb7	Cervus elaphus	Norway	Artiodactyla	Europe	36	1	LF	56	GGATATCTTTCGCCTTACTTTGTTACAAATGCTGAAAAAATGCTGGTGGAATTTGAAAATCCATACATATTCCTTACTGAAAAGAAGATTAATCTTGTACAAAGCATTCTACCAATCTTAGAAAACGTTGCACGGTCTGGAAGACCATTGCTCATCATAGCTGAAGACGTTGAAGGTGAAGCTCTTAGCACGCTTGTACTCAATAAGCTCCGTGGTGGCCTTCAAGTTGCTGCTGTAAAGGCGCCTGGTTTTGGTGACAGGAGAAAAGACATGCTTGGCGATATTGCTGTAATAGTAGGCGCTAAGTATGTAGTAAATGACGAGCTTGCTGTTAAGATGGAAGATATCGCTCTAAGCGATCTTGGTACTGCTAAGAGCGTACGCATCACAAAAGACGCA…
NW93xd8	Cervus elaphus	Norway	Artiodactyla	Europe	36	1	LF	56	GGATATCTTTCGCCTTACTTTGTTACAAATGCTGAAAAAATGCTGGTGGAATTTGAAAATCCATACATATTCCTTACTGAAAAGAAGATTAATCTTGTACAAAGCATTCTACCAATCTTAGAAAACGTTGCACGGTCTGGAAGACCATTGCTCATCATAGCTGAAGACGTTGAAGGTGAAGCTCTTAGCACGCTTGTACTCAATAAGCTCCGTGGTGGCCTTCAAGTTGCTGCTGTAAAGGCGCCTGGTTTTGGTGACAGGAGAAAAGACATGCTTGGCGATATTGCTGTAATAGTAGGCGCTAAGTATGTAGTAAATGACGAGCTTGCTGTTAAGATGGAAGATATCGCTCTAAGCGATCTTGGTACTGCTAAGAGCGTACGCATCACAAAAGACGCA…
NW92xe6	Cervus elaphus	Norway	Artiodactyla	Europe	36	1	LF	56	GGATATCTTTCGCCTTACTTTGTTACAAATGCTGAAAAAATGCTGGTGGAATTTGAAAATCCATACATATTCCTTACTGAAAAGAAGATTAATCTTGTACAAAGCATTCTACCAATCTTAGAAAACGTTGCACGGTCTGGAAGACCATTGCTCATCATAGCTGAAGACGTTGAAGGTGAAGCTCTTAGCACGCTTGTACTCAATAAGCTCCGTGGTGGCCTTCAAGTTGCTGCTGTAAAGGCGCCTGGTTTTGGTGACAGGAGAAAAGACATGCTTGGCGATATTGCTGTAATAGTAGGCGCTAAGTATGTAGTAAATGACGAGCTTGCTGTTAAGATGGAAGATATCGCTCTAAGCGATCTTGGTACTGCTAAGAGCGTACGCATCACAAAAGACGCA…
NW92xc5	Cervus elaphus	Norway	Artiodactyla	Europe	36	1	LF	56	GGATATCTTTCGCCTTACTTTGTTACAAATGCTGAAAAAATGCTGGTGGAATTTGAAAATCCATACATATTCCTTACTGAAAAGAAGATTAATCTTGTACAAAGCATTCTACCAATCTTAGAAAACGTTGCACGGTCTGGAAGACCATTGCTCATCATAGCTGAAGACGTTGAAGGTGAAGCTCTTAGCACGCTTGTACTCAATAAGCTCCGTGGTGGCCTTCAAGTTGCTGCTGTAAAGGCGCCTGGTTTTGGTGACAGGAGAAAAGACATGCTTGGCGATATTGCTGTAATAGTAGGCGCTAAGTATGTAGTAAATGACGAGCTTGCTGTTAAGATGGAAGATATCGCTCTAAGCGATCTTGGTACTGCTAAGAGCGTACGCATCACAAAAGACGCA…
NW92xa10	Cervus elaphus	Norway	Artiodactyla	Europe	36	1	LF	56	GGATATCTTTCGCCTTACTTTGTTACAAATGCTGAAAAAATGCTGGTGGAATTTGAAAATCCATACATATTCCTTACTGAAAAGAAGATTAATCTTGTACAAAGCATTCTACCAATCTTAGAAAACGTTGCACGGTCTGGAAGACCATTGCTCATCATAGCTGAAGACGTTGAAGGTGAAGCTCTTAGCACGCTTGTACTCAATAAGCTCCGTGGTGGCCTTCAAGTTGCTGCTGTAAAGGCGCCTGGTTTTGGTGACAGGAGAAAAGACATGCTTGGCGATATTGCTGTAATAGTAGGCGCTAAGTATGTAGTAAATGACGAGCTTGCTGTTAAGATGGAAGATATCGCTCTAAGCGATCTTGGTACTGCTAAGAGCGTACGCATCACAAAAGACGCA…
NW92xb5	Cervus elaphus	Norway	Artiodactyla	Europe	36	1	LF	56	GGATATCTTTCGCCTTACTTTGTTACAAATGCTGAAAAAATGCTGGTGGAATTTGAAAATCCATACATATTCCTTACTGAAAAGAAGATTAATCTTGTACAAAGCATTCTACCAATCTTAGAAAACGTTGCACGGTCTGGAAGACCATTGCTCATCATAGCTGAAGACGTTGAAGGTGAAGCTCTTAGCACGCTTGTACTCAATAAGCTCCGTGGTGGCCTTCAAGTTGCTGCTGTAAAGGCGCCTGGTTTTGGTGACAGGAGAAAAGACATGCTTGGCGATATTGCTGTAATAGTAGGCGCTAAGTATGTAGTAAATGACGAGCTTGCTGTTAAGATGGAAGATATCGCTCTAAGCGATCTTGGTACTGCTAAGAGCGTACGCATCACAAAAGACGCA…
NW92xa7	Cervus elaphus	Norway	Artiodactyla	Europe	36	1	LF	56	GGATATCTTTCGCCTTACTTTGTTACAAATGCTGAAAAAATGCTGGTGGAATTTGAAAATCCATACATATTCCTTACTGAAAAGAAGATTAATCTTGTACAAAGCATTCTACCAATCTTAGAAAACGTTGCACGGTCTGGAAGACCATTGCTCATCATAGCTGAAGACGTTGAAGGTGAAGCTCTTAGCACGCTTGTACTCAATAAGCTCCGTGGTGGCCTTCAAGTTGCTGCTGTAAAGGCGCCTGGTTTTGGTGACAGGAGAAAAGACATGCTTGGCGATATTGCTGTAATAGTAGGCGCTAAGTATGTAGTAAATGACGAGCTTGCTGTTAAGATGGAAGATATCGCTCTAAGCGATCTTGGTACTGCTAAGAGCGTACGCATCACAAAAGACGCA…
NW92xh3	Cervus elaphus	Norway	Artiodactyla	Europe	36	1	LF	56	GGATATCTTTCGCCTTACTTTGTTACAAATGCTGAAAAAATGCTGGTGGAATTTGAAAATCCATACATATTCCTTACTGAAAAGAAGATTAATCTTGTACAAAGCATTCTACCAATCTTAGAAAACGTTGCACGGTCTGGAAGACCATTGCTCATCATAGCTGAAGACGTTGAAGGTGAAGCTCTTAGCACGCTTGTACTCAATAAGCTCCGTGGTGGCCTTCAAGTTGCTGCTGTAAAGGCGCCTGGTTTTGGTGACAGGAGAAAAGACATGCTTGGCGATATTGCTGTAATAGTAGGCGCTAAGTATGTAGTAAATGACGAGCTTGCTGTTAAGATGGAAGATATCGCTCTAAGCGATCTTGGTACTGCTAAGAGCGTACGCATCACAAAAGACGCA…
NW92xe4	Cervus elaphus	Norway	Artiodactyla	Europe	36	1	LF	56	GGATATCTTTCGCCTTACTTTGTTACAAATGCTGAAAAAATGCTGGTGGAATTTGAAAATCCATACATATTCCTTACTGAAAAGAAGATTAATCTTGTACAAAGCATTCTACCAATCTTAGAAAACGTTGCACGGTCTGGAAGACCATTGCTCATCATAGCTGAAGACGTTGAAGGTGAAGCTCTTAGCACGCTTGTACTCAATAAGCTCCGTGGTGGCCTTCAAGTTGCTGCTGTAAAGGCGCCTGGTTTTGGTGACAGGAGAAAAGACATGCTTGGCGATATTGCTGTAATAGTAGGCGCTAAGTATGTAGTAAATGACGAGCTTGCTGTTAAGATGGAAGATATCGCTCTAAGCGATCTTGGTACTGCTAAGAGCGTACGCATCACAAAAGACGCA…
NW94xc2	Cervus elaphus	Norway	Artiodactyla	Europe	36	1	LF	56	GGATATCTTTCGCCTTACTTTGTTACAAATGCTGAAAAAATGCTGGTGGAATTTGAAAATCCATACATATTCCTTACTGAAAAGAAGATTAATCTTGTACAAAGCATTCTACCAATCTTAGAAAACGTTGCACGGTCTGGAAGACCATTGCTCATCATAGCTGAAGACGTTGAAGGTGAAGCTCTTAGCACGCTTGTACTCAATAAGCTCCGTGGTGGCCTTCAAGTTGCTGCTGTAAAGGCGCCTGGTTTTGGTGACAGGAGAAAAGACATGCTTGGCGATATTGCTGTAATAGTAGGCGCTAAGTATGTAGTAAATGACGAGCTTGCTGTTAAGATGGAAGATATCGCTCTAAGCGATCTTGGTACTGCTAAGAGCGTACGCATCACAAAAGACGCA…
NW94xh4	Cervus elaphus	Norway	Artiodactyla	Europe	36	1	LF	56	GGATATCTTTCGCCTTACTTTGTTACAAATGCTGAAAAAATGCTGGTGGAATTTGAAAATCCATACATATTCCTTACTGAAAAGAAGATTAATCTTGTACAAAGCATTCTACCAATCTTAGAAAACGTTGCACGGTCTGGAAGACCATTGCTCATCATAGCTGAAGACGTTGAAGGTGAAGCTCTTAGCACGCTTGTACTCAATAAGCTCCGTGGTGGCCTTCAAGTTGCTGCTGTAAAGGCGCCTGGTTTTGGTGACAGGAGAAAAGACATGCTTGGCGATATTGCTGTAATAGTAGGCGCTAAGTATGTAGTAAATGACGAGCTTGCTGTTAAGATGGAAGATATCGCTCTAAGCGATCTTGGTACTGCTAAGAGCGTACGCATCACAAAAGACGCA…
NW92xg2	Cervus elaphus	Norway	Artiodactyla	Europe	36	1	LF	56	GGATATCTTTCGCCTTACTTTGTTACAAATGCTGAAAAAATGCTGGTGGAATTTGAAAATCCATACATATTCCTTACTGAAAAGAAGATTAATCTTGTACAAAGCATTCTACCAATCTTAGAAAACGTTGCACGGTCTGGAAGACCATTGCTCATCATAGCTGAAGACGTTGAAGGTGAAGCTCTTAGCACGCTTGTACTCAATAAGCTCCGTGGTGGCCTTCAAGTTGCTGCTGTAAAGGCGCCTGGTTTTGGTGACAGGAGAAAAGACATGCTTGGCGATATTGCTGTAATAGTAGGCGCTAAGTATGTAGTAAATGACGAGCTTGCTGTTAAGATGGAAGATATCGCTCTAAGCGATCTTGGTACTGCTAAGAGCGTACGCATCACAAAAGACGCA…
NW92xf6	Cervus elaphus	Norway	Artiodactyla	Europe	36	1	LF	56	GGATATCTTTCGCCTTACTTTGTTACAAATGCTGAAAAAATGCTGGTGGAATTTGAAAATCCATACATATTCCTTACTGAAAAGAAGATTAATCTTGTACAAAGCATTCTACCAATCTTAGAAAACGTTGCACGGTCTGGAAGACCATTGCTCATCATAGCTGAAGACGTTGAAGGTGAAGCTCTTAGCACGCTTGTACTCAATAAGCTCCGTGGTGGCCTTCAAGTTGCTGCTGTAAAGGCGCCTGGTTTTGGTGACAGGAGAAAAGACATGCTTGGCGATATTGCTGTAATAGTAGGCGCTAAGTATGTAGTAAATGACGAGCTTGCTGTTAAGATGGAAGATATCGCTCTAAGCGATCTTGGTACTGCTAAGAGCGTACGCATCACAAAAGACGCA…
NW92xg1	Cervus elaphus	Norway	Artiodactyla	Europe	36	1	LF	56	GGATATCTTTCGCCTTACTTTGTTACAAATGCTGAAAAAATGCTGGTGGAATTTGAAAATCCATACATATTCCTTACTGAAAAGAAGATTAATCTTGTACAAAGCATTCTACCAATCTTAGAAAACGTTGCACGGTCTGGAAGACCATTGCTCATCATAGCTGAAGACGTTGAAGGTGAAGCTCTTAGCACGCTTGTACTCAATAAGCTCCGTGGTGGCCTTCAAGTTGCTGCTGTAAAGGCGCCTGGTTTTGGTGACAGGAGAAAAGACATGCTTGGCGATATTGCTGTAATAGTAGGCGCTAAGTATGTAGTAAATGACGAGCTTGCTGTTAAGATGGAAGATATCGCTCTAAGCGATCTTGGTACTGCTAAGAGCGTACGCATCACAAAAGACGCA…
ReljaDeerSJ109	Cervus elaphus	Croatia	Artiodactyla	Europe	36	1			ATATTCCTTACTGAAAAGAAGATTAATCTTGTACAAAGCATTCTACCAATCTTAGAAAACGTTGCACGGTCTGGAAGACCATTGCTCATCATAGCTGAAGACGTTGAAGGTGAAGCTCTTAGCACGCTTGTACTCAATAAGCTCCGTGGTGGCCTTCAAGTTGCTGCTGTAAAGGCGCCTGGTTTTGGTGACAGGAGAAAAGACATGCTTGGCGATATTGCTGTAATAGTAGGCGCTAAGTATGTAGTAAATGACGAGCTTGCTGTTAAGATGGAAGATATCGCTCTAAGCGATCTTGGTACTGCTAAGAGCGTACGCATCACAAAAGACGCAACTACTATCATAGGTAGTGTTGATAGCAGTTCT
ReljaDeerSJ104	Cervus elaphus	Croatia	Artiodactyla	Europe	36	1			ATATTCCTTACTGAAAAGAAGATTAATCTTGTACAAAGCATTCTACCAATCTTAGAAAACGTTGCACGGTCTGGAAGACCATTGCTCATCATAGCTGAAGACGTTGAAGGTGAAGCTCTTAGCACGCTTGTACTCAATAAGCTCCGTGGTGGCCTTCAAGTTGCTGCTGTAAAGGCGCCTGGTTTTGGTGACAGGAGAAAAGACATGCTTGGCGATATTGCTGTAATAGTAGGCGCTAAGTATGTAGTAAATGACGAGCTTGCTGTTAAGATGGAAGATATCGCTCTAAGCGATCTTGGTACTGCTAAGAGCGTACGCATCACAAAAGACGCAACTACTATCATAGGTAGTGTTGATAGCAGTTCT
NW92xd8	Cervus elaphus	Norway	Artiodactyla	Europe	36	1	LF	56	GGATATCTTTCGCCTTACTTTGTTACAAATGCTGAAAAAATGCTGGTGGAATTTGAAAATCCATACATATTCCTTACTGAAAAGAAGATTAATCTTGTACAAAGCATTCTACCAATCTTAGAAAACGTTGCACGGTCTGGAAGACCATTGCTCATCATAGCTGAAGACGTTGAAGGTGAAGCTCTTAGCACGCTTGTACTCAATAAGCTCCGTGGTGGCCTTCAAGTTGCTGCTGTAAAGGCGCCTGGTTTTGGTGACAGGAGAAAAGACATGCTTGGCGATATTGCTGTAATAGTAGGCGCTAAGTATGTAGTAAATGACGAGCTTGCTGTTAAGATGGAAGATATCGCTCTAAGCGATCTTGGTACTGCTAAGAGCGTACGCATCACAAAAGACGCA…
ReljaDeerSJ97	Cervus elaphus	Croatia	Artiodactyla	Europe	36	1			ATATTCCTTACTGAAAAGAAGATTAATCTTGTACAAAGCATTCTACCAATCTTAGAAAACGTTGCACGGTCTGGAAGACCATTGCTCATCATAGCTGAAGACGTTGAAGGTGAAGCTCTTAGCACGCTTGTACTCAATAAGCTCCGTGGTGGCCTTCAAGTTGCTGCTGTAAAGGCGCCTGGTTTTGGTGACAGGAGAAAAGACATGCTTGGCGATATTGCTGTAATAGTAGGCGCTAAGTATGTAGTAAATGACGAGCTTGCTGTTAAGATGGAAGATATCGCTCTAAGCGATCTTGGTACTGCTAAGAGCGTACGCATCACAAAAGACGCAACTACTATCATAGGTAGTGTTGATAGCAGTTCT
ReljaDeerSJ94	Cervus elaphus	Croatia	Artiodactyla	Europe	36	1			ATATTCCTTACTGAAAAGAAGATTAATCTTGTACAAAGCATTCTACCAATCTTAGAAAACGTTGCACGGTCTGGAAGACCATTGCTCATCATAGCTGAAGACGTTGAAGGTGAAGCTCTTAGCACGCTTGTACTCAATAAGCTCCGTGGTGGCCTTCAAGTTGCTGCTGTAAAGGCGCCTGGTTTTGGTGACAGGAGAAAAGACATGCTTGGCGATATTGCTGTAATAGTAGGCGCTAAGTATGTAGTAAATGACGAGCTTGCTGTTAAGATGGAAGATATCGCTCTAAGCGATCTTGGTACTGCTAAGAGCGTACGCATCACAAAAGACGCAACTACTATCATAGGTAGTGTTGATAGCAGTTCT
NW93xa12	Cervus elaphus	Norway	Artiodactyla	Europe	44	1	LF	44	GGATATCTTTCGCCTTACTTTGTTACAAATGCTGAAAAAATGCTGGTGGAATTTGAAAATCCATACATATTCCTTACTGAAAAGAAGATTAATCTTGTACAAAGCATTCTACCAATCTTAGAAAACGTTGCACGGTCTGGAAGACCATTGCTCATCATAGCTGAAGACGTTGAAGGTGAAGCTCTGAGCACGCTTGTACTCAATAAGCTCCGTGGTGGCCTTCAAGTTGCTGCTGTAAAGGCGCCTGGTTTTGGTGACAGGAGAAAAGACATGCTTGGCGATATTGCTGTAATAGTAGGCGCTAAGTATGTAGTAAATGACGAGCTTGCTGTTAAGATGGAAGATATCGCTCTAAGCGATCTTGGTACTGCTAAGAGCGTACGCATCACAAAAGACGCA…
ReljaDeerSJ105	Cervus elaphus	Croatia	Artiodactyla	Europe	44	1			ATATTCCTTACTGAAAAGAAGATTAATCTTGTACAAAGCATTCTACCAATCTTAGAAAACGTTGCACGGTCTGGAAGACCATTGCTCATCATAGCTGAAGACGTTGAAGGTGAAGCTCTGAGCACGCTTGTACTCAATAAGCTCCGTGGTGGCCTTCAAGTTGCTGCTGTAAAGGCGCCTGGTTTTGGTGACAGGAGAAAAGACATGCTTGGCGATATTGCTGTAATAGTAGGCGCTAAGTATGTAGTAAATGACGAGCTTGCTGTTAAGATGGAAGATATCGCTCTAAGCGATCTTGGTACTGCTAAGAGCGTACGCATCACAAAAGACGCAACTACTATCATAGGCAGTGTTGATAGCAGTTCT
GQ988757	Cervus elaphus	Austria	Artiodactyla	Europe	45	1			GGATATCTTTCGCCTTACTTTGTTACAAATGCTGAAAAAATGCTGGTGGAATTTGAAAATCCATACATATTCCTTACTGAAAAGAAGATTAATCTTGTACAAAGCATTCTACCAATCTTAGAAAACGTTGCACGGTCTGGAAGACCATTGCTCATCATAGCTGAAGACGTTGAAGGTGAAGCTCTTAGCACGCTTGTACTCAATAAGCTCCGTGGTGGCCTTCAAGTTGCTGCTGTAAAGGCGCCTGGTTTTGGTGACAGGAGAAAAGACATGCTTGGCGATATTGCTGTAATAGTAGGCGCTAAGTATGTAGTAAATGACGAGCTTGCTGTTAAGATGGAAGATATCGCTCTAAGCGATCTTGGTACTGCTAAGAGCGTACGCATCACAAAAGACGCA…
AF478563	Cervus elaphus	Slovenia	Artiodactyla	Europe	46	1	LF	19	TTATGCTACGGTTGTTTGTTCTATTGGTCTAAAGTTTAGGAGGTTCAAAAATGTCAAATACGGTAGTCACGGGTGAGGTATTAGATAAGTCTATTAGGGAGGTAGTACGCATCCTAGAAGATGCAGTTGGTTGTACTGCTGGTCCTAAAGGCCTCACTGTAGCGATTAGTAAGCCTTATGGGTCGCCAGAGATCACAAAGGATGGCTACAAGGTAATGAAGAGTATAAAGCCTGAAGAACCACTGGCTGCCGCTATAGCGAGCATCATTACTCAGAGTGCTTCTCAGTGTAATGATAAGGTGGGAGATGGAACTACTACATGCTCCATACTAACAGCAAAAGTGATTGAAGAAGTCTCAAAAGCGAAAGCTGCTGGATCTGATATTGTTAGCATAAAGA…
NW93xd12	Cervus elaphus	Norway	Artiodactyla	Europe	47	1	LF	78	GGATATCTTTCGCCTTACTTTGTTACAAATGCTGAAAAAATGCTGGTGGAATTTGAAAATCCATACATATTCCTTACTGAAAAGAAGATTAATCTTGTACAAAGCATTCTACCAATCTTAGAAAACGTTGCACGGTCTGGAAGACCATTGCTCATCATAGCTGAAGACGTTGAAGGTGAAGCTCTTAGCACGCTTGTACTCAATAAGCTCCGTGGTGGCCTTCAAGTTGCTGCTGTAAAGGCGCCTGGTTTTGGTGACAGGAGAAAAGACATGCTTGGCGATATTGCTGTAATAGTAGGCGCTAAGTATGTAGTAAATGACGAGCTTGCTGTTAAGATGGAAGACATCGCTCTAAGCGATCTTGGTACTGCTAAGAGCGTACGCATCACAAAAGACGCA…
NW92xb10	Cervus elaphus	Norway	Artiodactyla	Europe	49	1	LF	72	GGATATCTTTCGCCTTACTTTGTTACAAATGCTGAAAAAATGCTGGTGGAATTTGAAAATCCATACATATTCCTTACTGAAAAGAAGATTAATCTTGTACAAAGCATTCTACCAATCTTAGAAAACGTTGCACGGTCTGGAAGGCCATTGCTCATCATAGCTGAAGACGTTGAAGGTGAAGCTCTTAGCACGCTTGTACTCAATAAGCTCCGTGGTGGCCTTCAAGTTGCTGCTGTAAAGGCGCCTGGTTTTGGTGACAGGAGAAAAGACATGCTTGGCGATATTGCTGTAATAGTAGGCGCTAAGTATGTAGTAAATGACGAGCTTGCTGTTAAGATGGAAGATATCGCTCTAAGCGATCTTGGTACTGCTAAGAGCGTACGCATCACAAAAGACGCA…
NW94xd1	Cervus elaphus	Norway	Artiodactyla	Europe	50	1	LF	71	GGATATCTTTCGCCTTACTTTGTTACAAATGCTGAAAAAATGCTGGTGGAATTTGAAAATCCATACATATTCCTTACTGAAAAGAAGATTAATCTTGTACAAAGCATTCTACCAATCTTAGAAAACGTTGCACGGTCTGGAAGGCCATTGCTCATCATAGCTGAAGACGTTGAAGGTGAAGCTCTGAGCACGCTTGTACTCAATAAGCTCCGTGGTGGCCTTCAAGTTGCTGCTGTAAAGGCGCCTGGTTTTGGTGACAGGAGAAAAGACATGCTTGGCGATATTGCTGTAATAGTAGGCGCTAAGTATGTAGTAAATGACGAGCTTGCTGTTAAGATGGAAGATATCGCTCTAAGCGATCTTGGTACTGCTAAGAGCGTACGCATCACAAAAGACGCA…
NW92xe1	Cervus elaphus	Norway	Artiodactyla	Europe	53	1	LF	66	GGATATCTTTCGCCTTACTTTGTTACAAATGCTGAAAAAATGCTGGTGGAATTTGAAAATCCATACATATTCCTTACTGAAAAGAAGATTAATCTTGTACAAAGCATTCTACCAATCTTAGAAAACGTTGCACGGTCTGGAAGACCATTGCTCATCATAGCTGAAGACGTTGAAGGTGAAGCTCTTAGCACGCTTGTACTCAATAAGCTCCGTGGTGGCCTTCAAGTTGCTGCTGTAAAGGCGCCTGGTTTTGGTGACAGAAGAAAAGACATGCTTGGCGATATTGCTGTAATAGTAGGCGCTAAGTATGTAGTAAATGACGAGCTTGCTGTTAAGATGGAAGATATCGCTCTAAGCGATCTTGGTACTGCTAAGAGCGTACGCATCACAAAAGACGCA…
NW94xh2	Cervus elaphus	Norway	Artiodactyla	Europe	53	1	LF	66	GGATATCTTTCGCCTTACTTTGTTACAAATGCTGAAAAAATGCTGGTGGAATTTGAAAATCCATACATATTCCTTACTGAAAAGAAGATTAATCTTGTACAAAGCATTCTACCAATCTTAGAAAACGTTGCACGGTCTGGAAGACCATTGCTCATCATAGCTGAAGACGTTGAAGGTGAAGCTCTTAGCACGCTTGTACTCAATAAGCTCCGTGGTGGCCTTCAAGTTGCTGCTGTAAAGGCGCCTGGTTTTGGTGACAGAAGAAAAGACATGCTTGGCGATATTGCTGTAATAGTAGGCGCTAAGTATGTAGTAAATGACGAGCTTGCTGTTAAGATGGAAGATATCGCTCTAAGCGATCTTGGTACTGCTAAGAGCGTACGCATCACAAAAGACGCA…
HM057224	Cervus elaphus	Spain	Artiodactyla	Europe	57	1	LF	82	TTATGCTACGGTTGTTTGTTCTATTGGTCTAAAGTTTAGGAGGTTCAAAAATGTCAAATACGGTAGTCACGGGTGAGGTATTAGATAAGTCTATTAGGGAAGTAGTACGCATCCTAGAAGATGCAGTTGGTTGTACTGCTGGTCCTAAAGGCCTCACTGTAGCGATTAGTAAGCCTTATGGGTCGCCAGAGATCACAAAGGATGGCTACAAGGTAATGAAGAGTATAAAGCCTGAAGAACCACTGGCTGCCGCTATAGCGAGCATCATTACTCAGAGTGCTTCTCAGTGTAATGATAAGGTGGGAGATGGAACTACTACATGCTCCATACTAACAGCAAAAGTGATTGAAGAAGTCTCAAAAGCGAAAGCTGCTGGATCTGATATTGTTAGCATAAAGA…
KU712107	Cervus elaphus	Germany	Artiodactyla	Europe	57	1	LF	82	GGATATCTTTCGCCTTACTTTGTTACAAATGCTGAAAAAATGCTGGTGGAATTTGAAAATCCATACATATTCCTTACTGAAAAGAAGATTAATCTTGTACAAAGCATTCTACCAATCTTAGAAAACGTTGCACGGTCTGGAAGACCATTGCTCATCATAGCTGAAGACGTTGAAGGTGAAGCTCTGAGCACACTTGTACTCAATAAGCTCCGTGGTGGCCTTCAAGTTGCTGCTGTAAAGGCGCCTGGTTTTGGTGACAGGAGAAAAGACATGCTTGGCGATATTGCTGTAATAGTAGGCGCTAAGTATGTAGTAAATGACGAGCTTGCTGTTAAGATGGAAGATATCGCTCTAAGCGATCTTGGTACTGCTAAGAGCGTACGCATCACAAAAGACGCA…
NW92xb2	Cervus elaphus	Norway	Artiodactyla	Europe	57	1	LF	82	GGATATCTTTCGCCTTACTTTGTTACAAATGCTGAAAAAATGCTGGTGGAATTTGAAAATCCATACATATTCCTTACTGAAAAGAAGATTAATCTTGTACAAAGCATTCTACCAATCTTAGAAAACGTTGCACGGTCTGGAAGACCATTGCTCATCATAGCTGAAGACGTTGAAGGTGAAGCTCTGAGCACACTTGTACTCAATAAGCTCCGTGGTGGCCTTCAAGTTGCTGCTGTAAAGGCGCCTGGTTTTGGTGACAGGAGAAAAGACATGCTTGGCGATATTGCTGTAATAGTAGGCGCTAAGTATGTAGTAAATGACGAGCTTGCTGTTAAGATGGAAGATATCGCTCTAAGCGATCTTGGTACTGCTAAGAGCGTACGCATCACAAAAGACGCA…
NW92xa3	Cervus elaphus	Norway	Artiodactyla	Europe	57	1	LF	82	GGATATCTTTCGCCTTACTTTGTTACAAATGCTGAAAAAATGCTGGTGGAATTTGAAAATCCATACATATTCCTTACTGAAAAGAAGATTAATCTTGTACAAAGCATTCTACCAATCTTAGAAAACGTTGCACGGTCTGGAAGACCATTGCTCATCATAGCTGAAGACGTTGAAGGTGAAGCTCTGAGCACACTTGTACTCAATAAGCTCCGTGGTGGCCTTCAAGTTGCTGCTGTAAAGGCGCCTGGTTTTGGTGACAGGAGAAAAGACATGCTTGGCGATATTGCTGTAATAGTAGGCGCTAAGTATGTAGTAAATGACGAGCTTGCTGTTAAGATGGAAGATATCGCTCTAAGCGATCTTGGTACTGCTAAGAGCGTACGCATCACAAAAGACGCA…
NW92xd7	Cervus elaphus	Norway	Artiodactyla	Europe	57	1	LF	82	GGATATCTTTCGCCTTACTTTGTTACAAATGCTGAAAAAATGCTGGTGGAATTTGAAAATCCATACATATTCCTTACTGAAAAGAAGATTAATCTTGTACAAAGCATTCTACCAATCTTAGAAAACGTTGCACGGTCTGGAAGACCATTGCTCATCATAGCTGAAGACGTTGAAGGTGAAGCTCTGAGCACACTTGTACTCAATAAGCTCCGTGGTGGCCTTCAAGTTGCTGCTGTAAAGGCGCCTGGTTTTGGTGACAGGAGAAAAGACATGCTTGGCGATATTGCTGTAATAGTAGGCGCTAAGTATGTAGTAAATGACGAGCTTGCTGTTAAGATGGAAGATATCGCTCTAAGCGATCTTGGTACTGCTAAGAGCGTACGCATCACAAAAGACGCA…
ReljaDeerSJ120	Cervus elaphus	Croatia	Artiodactyla	Europe	57	1			ATATTCCTTACTGAAAAGAAGATTAATCTTGTACAAAGCATTCTACCAATCTTAGAAAACGTTGCACGGTCTGGAAGACCATTGCTCATCATAGCTGAAGACGTTGAAGGTGAAGCTCTGAGCACACTTGTACTCAATAAGCTCCGTGGTGGCCTTCAAGTTGCTGCTGTAAAGGCGCCTGGTTTTGGTGACAGGAGAAAAGACATGCTTGGCGATATTGCTGTAATAGTAGGCGCTAAGTATGTAGTAAATGACGAGCTTGCTGTTAAGATGGAAGATATCGCTCTAAGCGATCTTGGTACTGCTAAGAGCGTACGCATCACAAAAGACGCAACTACTATCATAGGTAGTGTTGATAGCAGTTCT
NW93xd5	Cervus elaphus	Norway	Artiodactyla	Europe	75	1	LF	11	GGATATCTTTCGCCTTACTTTGTTACAAATGCTGAAAAAATGCTGGTGGAATTTGAAAATCCATACATATTCCTTACTGAAAAGAAGATTAATCTTGTACAAAGCATTCTACCAATCTTAGAAAACGTTGCACGGTCTGGAAGACCATTGCTCATCATAGCTGAAGACGTTGAAGGTGAAGCTCTGAGCACGCTTGTACTCAATAAGCTCCGTGGTGGCCTTCAAGTTGCTGCTGTAAAGGCGCCTGGTTTCGGTGACAGGAGAAAAGACATGCTTGGTGATATTGCTGTAATAGTAGGCGCTAAGTATGTAGTAAATGACGAGCTTGCTGTTAAGATGGAAGACATCGCTCTAAGCGATCTTGGTACTGCTAAGAGCGTACGTATCACAAAAGACGCA…
NW92xb1	Cervus elaphus	Norway	Artiodactyla	Europe	76	1	LF	111	GGATATCTTTCGCCTTACTTTGTTACAAATGCTGAAAAAATGCTGGTGGAATTTGAAAATCCATACATATTCCTTACTGAAAAGAAGATTAATCTTGTACAAAGCATTCTACCAATCTTAGAAAACGTTGCACGGTCTGGAAGACCATTGCTCATCATAGCTGAAGACGTTGAAGGTGAAGCTCTAAGCACGCTTGTACTCAATAAGCTCCGTGGTGGCCTTCAAGTTGCTGCTGTAAAGGCGCCTGGTTTCGGTGACAGGAGAAAAGACATGCTTGGTGATATTGCTGTAATAGTAGGCGCTAAGTATGTAGTAAATGACGAGCTTGCTGTTAAGATGGAAGACATCGCTCTAAGCGATCTTGGTACTGCTAAGAGCGTACGCATCACAAAAGACGCA…
KU712108	Cervus elaphus	Germany	Artiodactyla	Europe	78	1	LF	17	GGATATCTTTCGCCTTACTTTGTTACAAATGCTGAAAAAATGCTGGTGGAATTTGAAAATCCATACATATTCCTTACTGAAAAGAAGATTAATCTTGTACAAAGCATTCTACCAATCTTAGAAAACGTTGCGCGGTCTGGAAGACCATTGCTCATCATAGCTGAAGACGTTGAAGGTGAAGCTCTGAGCACGCTTGTACTCAATAAGCTCCGTGGTGGCCTTCAAGTTGCTGCTGTAAAGGCGCCTGGTTTCGGTGATAGAAGAAAAGACATGCTTGGCGATATTGCTGTAATAGTAGGCGCTAAGTATGTAGTAAATGACGAGCTTGCTGTTAAGATGGAAGATATCGCTCTAAGCGATCTTGGTACTGCTAAGAGCGTACGCATCACAAAAGACGCA…
EHV242	Cervus elaphus	Netherlands	Artiodactyla	Europe	79	1	LF	18	ATGGTATGCAGTTTGATCGCGGATATCTTTCGCCTTACTTTGTTACAAATGCTGAAAAAATGCTGGTGGAATTTGAAAATCCATACATATTCCTTACTGAAAAGAAGATTAATCTTGTACAAAGCATTCTACCAATCTTAGAAAACGTTGCACGGTCTGGAAGACCATTGCTCATCATAGCTGAAGACGTTGAAGGTGAAGCTCTGAGCACGCTTGTACTCAATAAGCTCCGTGGTGGCCTTCAAGTTGCTGCTGTAAAGGCGCCTGGTTTCGGTGATAGAAGAAAAGACATGCTTGGCGATATTGCTGTAATAGTAGGCGCTAAGTATGTAGTAAATGACGAGCTTGCTGTTAAGATGGAAGATATCGCTCTAAGCGATCTTGGTACTGCTAAGAGCG…
NW92xd9	Cervus elaphus	Norway	Artiodactyla	Europe	79	1	LF	16	GGATATCTTTCGCCTTACTTTGTTACAAATGCTGAAAAAATGCTGGTGGAATTTGAAAATCCATACATATTCCTTACTGAAAAGAAGATTAATCTTGTACAAAGCATTCTACCAATCTTAGAAAACGTTGCACGGTCTGGAAGACCATTGCTCATCATAGCTGAAGACGTTGAAGGTGAAGCTCTGAGCACGCTTGTACTCAATAAGCTCCGTGGTGGCCTTCAAGTTGCTGCTGTAAAGGCGCCTGGTTTCGGTGATAGAAGAAAAGACATGCTTGGCGATATTGCTGTAATAGTAGGCGCTAAGTATGTAGTAAATGACGAGCTTGCTGTTAAGATGGAAGATATCGCTCTAAGCGATCTTGGTACTGCTAAGAGCGTACGCATCACAAAAGACGCA…
AF478553	Cervus elaphus	Slovenia	Artiodactyla	Europe	80	1	LF	19	TTATGCTACGGTTGTTTGTTCTATTGGTCTAAAGTTTAGGAGGTTCAAAAATGTCAAATACGGTAGTCACGGGTGAGGTATTAGATAAGTCTATTAGGGAGGTAGTACGCATCCTAGAAGATGCAGTTGGTTGTACTGCTGGTCCTAAAGGCCTCACTGTAGCGATTAGTAAGCCTTATGGGTCGCCAGAGATCACAAAGGATGGCTACAAGGTAATGAAGAGTATAAAGCCTGAAGAACCACTGGCTGCCGCTATAGCGAGCATCATTACTCAGAGTGCTTCTCAGTGTAATGATAAGGTGGGAGATGGAACTACTACATGCTCCATACTAACAGCAAAAGTGATTGAAGAAGTCTCAAAAGCGAAAGCTGCTGGATCTGATATTGTTAGCATAAAGA…
NW94xe2	Cervus elaphus	Norway	Artiodactyla	Europe	80	1	LF	19	GGATATCTTTCGCCTTACTTTGTTACAAATGCTGAAAAAATGCTGGTGGAATTTGAAAATCCATACATATTCCTTACTGAAAAGAAGATTAATCTTGTACAAAGCATTCTACCAATCTTAGAAAACGTTGCGCGGTCTGGAAGACCATTGCTCATCATAGCTGAAGACGTTGAAGGTGAAGCTCTGAGCACGCTTGTACTCAATAAGCTCCGTGGTGGCCTTCAAGTTGCTGCTGTAAAGGCTCCTGGTTTCGGTGACAGAAGAAAAGACATGCTTGGCGATATTGCTGTAATAGTAGGCGCTAAGTATGTAGTAAATGACGAGCTTGCTGTTAAGATGGAAGATATCGCTCTAAGCGATCTTGGTACTGCTAAGAGCGTACGCATCACAAAAGACGCA…
EU157921	Cervus elaphus	Poland	Artiodactyla	Europe	90	1	LF	126	TTTAGGAGGTTCAAAAATGTCAAATACGGTAGTCACGGGTGAGGTATTAGATAAGTCTATTAGGGAGGTAGTACGCATCCTAGAAGATGCAGTTGGTTGTACTGCTGGTCCTAAAGGCCTCACTGTAGCGATTAGTAAGCCTTATGGGTCGCCAGAGATCACAAAGGATGGCTACAAGGTAATGAAGAGTATAAAGCCTGAAGAACCACTGGCTGCCGCTATAGCGAGCATCATTACTCAGAGTGCTTCTCAGTGTAATGATAAGGTGGGAGATGGAACTACTACATGCTCCATACTAACAGCAAAAGTGATTGAAGAAGTCTCAAAAGCGAAAGCTGCTGGATCTGATATTGTTAGCATAAAGAATGGTATTCTCAAGGCTAAGGAAGCGGTTCTCAC…
NW57xd9	Cervus elaphus	Norway	Artiodactyla	Europe	90	1	LF	126	GGATATCTTTCGCCTTACTTTGTTACAAATGCTGAAAAAATGCTGGTGGAATTTGAAAATCCATACATATTCCTTACTGAAAAGAAGATTAATCTTGTACAAAGCATTCTACCAATCTTAGAAAACGTTGCACGGTCTGGAAGACCATTGCTCATCATAGCTGAAGACGTTGAAGGTGAAGCTCTGAGCACGCTTGTACTCAATAAGCTCCGTGGTGGCCTTCAAGTTGCTGCTGTAAAGGCGCCTGGTTTCGGTGACAGAAGAAAAGACATGCTTGGCGATATTGCTGTAATAGTAGGTGCTAAGTATGTAGTAAATGACGAGCTTGCTGTTAAGATGGAAGATATCGCTCTAAGCGATTTGGGTACTGCTAAGAGCGTACGCATCACAAAAGACGCA…
NW94xa5	Cervus elaphus	Norway	Artiodactyla	Europe	90	1	LF	126	GGATATCTTTCGCCTTACTTTGTTACAAATGCTGAAAAAATGCTGGTGGAATTTGAAAATCCATACATATTCCTTACTGAAAAGAAGATTAATCTTGTACAAAGCATTCTACCAATCTTAGAAAACGTTGCACGGTCTGGAAGACCATTGCTCATCATAGCTGAAGACGTTGAAGGTGAAGCTCTGAGCACGCTTGTACTCAATAAGCTCCGTGGTGGCCTTCAAGTTGCTGCTGTAAAGGCGCCTGGTTTCGGTGACAGAAGAAAAGACATGCTTGGCGATATTGCTGTAATAGTAGGTGCTAAGTATGTAGTAAATGACGAGCTTGCTGTTAAGATGGAAGATATCGCTCTAAGCGATTTGGGTACTGCTAAGAGCGTACGCATCACAAAAGACGCA…
ReljaDeerSJ125	Cervus elaphus	Croatia	Artiodactyla	Europe	91	1			ATATTCCTTACTGAAAAGAAGATTAATCTTGTACAAAGCATTCTACCAATCTTAGAAAACGTTGCACGGTCTGGAAGACCATTGCTCATCATAGCTGAAGACGTTGAAGGTGAAGCTCTGAGCACGCTTGTACTCAATAAGCTCCGTGGTGGCCTTCAAGTTGCTGCTGTAAAGGCGCCTGGTTTCGGTGACAGAAGAAAAGACATGCTTGGCGATATTGCTGTAATAGTAGGTGCTAAGTATGTAGTAAATGACGAGCTTGCTGTTAAGATGGAAGATATCGCTCTAAGCGATTTGGGTACTGCTAAGAGCGTACGTATCACAAAAGACGCAACTACTATCATAGGTAGTGTTGATAGCAGTTCT
NW92xc6	Cervus elaphus	Norway	Artiodactyla	Europe	93	1	LF	13	GGATATCTTTCGCCTTACTTTGTTACAAATGCTGAAAAAATGCTGGTGGAATTTGAAAATCCATACATATTCCTTACTGAAAAGAAGATTAATCTTGTACAAAGCATTCTACCAATCTTAGAAAACGTTGCACGGTCTGGAAGACCATTGCTCATCATAGCTGAAGACGTTGAAGGTGAAGCTCTGAGCACGCTTGTACTCAATAAGCTCCGTGGTGGCCTTCAAGTTGCTGCTGTAAAGGCGCCTGGTTTCGGTGACAGAAGAAAAGACATGCTTGGCGATATTGCTGTAATAGTAGGTGCTAAGTATGTAGTAAATGACGAGCTTGCTGTTAAGATGGAAGATATCGCTCTAAGCGATTTGGGTACTGCTAAGAGCGTACGCATCACAAAAGACTCA…
ReljaDeerSJ95	Cervus elaphus	Croatia	Artiodactyla	Europe	115	3			ATATTCCTTACTGAAAAGAAGATTAATCTTGTACAAAGCATTCTACCAATATTAGAAAACGTTGCGAGAGCTGGTAGACCATTGCTTATCATAGCTGAAGATGTTGAAGGTGAAGCTCTGAGCACGCTTGTACTCAATAAGCTCCGTGGTGGGCTTCAAGTTGCTGCTGTAAAGGCGCCTGGTTTCGGTGACAGAAGAAAAGACATGCTAGGCGATATTGCCGTAATAGTAGGCGCTAAGTATGTAGTAAATGACGAGCTTGCTGTTAAGATGGAAGATATCGCTCTAAGCGATCTTGGTACTGCTAAGAGCGTGCGCATCACAAAAGACGCAACTACTATTATAGGTAGTGTTGATAGCAGTTCT
ReljaDeerSJ86	Cervus elaphus	Croatia	Artiodactyla	Europe	115	3			ATATTCCTTACTGAAAAGAAGATTAATCTTGTACAAAGCATTCTACCAATATTAGAAAACGTTGCGAGAGCTGGTAGACCATTGCTTATCATAGCTGAAGATGTTGAAGGTGAAGCTCTGAGCACGCTTGTACTCAATAAGCTCCGTGGTGGGCTTCAAGTTGCTGCTGTAAAGGCGCCTGGTTTCGGTGACAGAAGAAAAGACATGCTAGGCGATATTGCCGTAATAGTAGGCGCTAAGTATGTAGTAAATGACGAGCTTGCTGTTAAGATGGAAGATATCGCTCTAAGCGATCTTGGTACTGCTAAGAGCGTGCGCATCACAAAAGACGCAACTACTATTATAGGTAGTGTTGATAGCAGTTCT
ReljaDeerSJ117	Cervus elaphus	Croatia	Artiodactyla	Europe	115	3			ATATTCCTTACTGAAAAGAAGATTAATCTTGTACAAAGCATTCTACCAATATTAGAAAACGTTGCGAGAGCTGGTAGACCATTGCTTATCATAGCTGAAGATGTTGAAGGTGAAGCTCTGAGCACGCTTGTACTCAATAAGCTCCGTGGTGGGCTTCAAGTTGCTGCTGTAAAGGCGCCTGGTTTCGGTGACAGAAGAAAAGACATGCTAGGCGATATTGCCGTAATAGTAGGCGCTAAGTATGTAGTAAATGACGAGCTTGCTGTTAAGATGGAAGATATCGCTCTAAGCGATCTTGGTACTGCTAAGAGCGTGCGCATCACAAAAGACGCAACTACTATTATAGGTAGTGTTGATAGCAGTTCT
ReljaDeerSJ124	Cervus elaphus	Croatia	Artiodactyla	Europe	115	3			ATATTCCTTACTGAAAAGAAGATTAATCTTGTACAAAGCATTCTACCAATATTAGAAAACGTTGCGAGAGCTGGTAGACCATTGCTTATCATAGCTGAAGATGTTGAAGGTGAAGCTCTGAGCACGCTTGTACTCAATAAGCTCCGTGGTGGGCTTCAAGTTGCTGCTGTAAAGGCGCCTGGTTTCGGTGACAGAAGAAAAGACATGCTAGGCGATATTGCCGTAATAGTAGGCGCTAAGTATGTAGTAAATGACGAGCTTGCTGTTAAGATGGAAGATATCGCTCTAAGCGATCTTGGTACTGCTAAGAGCGTGCGCATCACAAAAGACGCAACTACTATTATAGGTAGTGTTGATAGCAGTTCT
ReljaDeerSJ126	Cervus elaphus	Croatia	Artiodactyla	Europe	116	3			ATATTCCTTACTGAAAAGAAGATTAATCTTGTACAAAGCATTCTACCAATATTAGAAAACGTTGCGAGAGCTGGTAGACCATTGCTTATCATAGCTGAAGATGTTGAAGGTGAAGCTCTGAGCACGCTTGTACTCAATAAGCTCCGTGGTGGGCTTCAAGTTGCTGCTGTAAAGGCGCCTGGTTTCGGTGACAGAAGAAAAGACATGCTAGGCGATATTGCCGTAATAGTAGGCGCTAAGTATGTAGTAAATGACGAGCTTGCTGTTAAGATGGAAGATATCGCTCTAAGCGATCTTGGTACTGCTAAGAGCGTGCGCATCACAAAAGACGCAACTACTATCATAGGTAGTGTTGATAGCAGTTCT
ReljaDeerSJ93	Cervus elaphus	Croatia	Artiodactyla	Europe	116	3			ATATTCCTTACTGAAAAGAAGATTAATCTTGTACAAAGCATTCTACCAATATTAGAAAACGTTGCGAGAGCTGGTAGACCATTGCTTATCATAGCTGAAGATGTTGAAGGTGAAGCTCTGAGCACGCTTGTACTCAATAAGCTCCGTGGTGGGCTTCAAGTTGCTGCTGTAAAGGCGCCTGGTTTCGGTGACAGAAGAAAAGACATGCTAGGCGATATTGCCGTAATAGTAGGCGCTAAGTATGTAGTAAATGACGAGCTTGCTGTTAAGATGGAAGATATCGCTCTAAGCGATCTTGGTACTGCTAAGAGCGTGCGCATCACAAAAGACGCAACTACTATCATAGGTAGTGTTGATAGCAGTTCT
ReljaDeerSJ87	Cervus elaphus	Croatia	Artiodactyla	Europe	123	3			ATATTCCTTACTGAAAAGAAGATTAATCTTGTACAAAGCATTTTACCAATATTAGAAAACGTTGCGAGAGCTGGTAGACCATTGCTTATCATAGCTGAAGATGTTGAAGGTGAAGCTCTGAGCACGCTTGTACTCAATAAGCTCCGTGGTGGGCTTCAAGTTGCTGCTGTAAAGGCGCCTGGTTTCGGTGACAGAAGAAAAGACATGCTAGGCGATATTGCCGTAATAGTAGGCGCTAAGTATGTAGTAAATGACGAGCTTGCTGTTAAGATGGAAGATATCGCTCTAAGCGATCTTGGTACTGCTAAGAGCGTGCGCATCACAAAAGACGCAACTACTATTATAGGTAGTGTTGATAGCAGTTCT
EU157920	Cervus elaphus	Poland	Artiodactyla	Europe	150	1	LF	182	TTTAGGAGGTTCAAAAATGTCAAATACGGTAGTCACGGGTGAGGTATTAGATAAGTCTATTAGGGAGGTAGTACGCATCCTAGAAGATGCAGTTGGTTGTACTGCTGGTCCTAAAGGCCTCACTGTAGCGATTAGTAAGCTTTAGGAGGTTCAAAAATGTCAAATACGGTAGTCACGGGTGAGGTATTAGATAAGTCTATTAGGGAGGTAGTACGCATCCTAGAAGATGCAGTTGGTTGTACTGCTGGTCCTAAAGGCCTCACTGTAGCGATTAGTAAGCCTTATGGGTCGCCAGAGATCACAAAGGATGGCTACAAGGTAATGAAGAGTATAAAGCCTGAAGAACCACTGGCTGCCGCTATAGCGAGCATCATTACTCAGAGTGCTTCTCAGTGTAAT…
KU712127	Cervus nippon	Germany	Artiodactyla	Europe	6	1	LF	26	GGATATCTTTCGCCTTACTTTGTTACAAATGCTGAAAAAATGCTGGTGGAATTTGAAAATCCATACATATTCCTTACTGAAAAGAAGATTAATCTTGTACAAAGCATTCTACCAATCTTAGAAAACGTTGCACGGTCTGGAAGACCATTGCTCATCATAGCTGAAGACGTTGAAGGTGAAGCTCTGAGCACGCTTGTACTCAATAAGCTCCGTGGTGGCCTTCAAGTTGCTGCTGTAAAGGCGCCTGGTTTCGGTGACAGGAGAAAAGACATGCTTGGCGATATTGCTGTAATAGTAGGCGCTAAGTATGTAGTAAATGACGAGCTTGCTGTTAAGATGGAAGACATCGCTCTAAGCGATCTTGGTACTGCTAAGAGCGTACGCATCACAAAAGACGCA…
KU712126	Cervus nippon	Germany	Artiodactyla	Europe	18	1	LF	24	GGATATCTTTCGCCTTACTTTGTTACAAATGCTGAAAAAATGCTGGTGGAATTTGAAAATCCATACATATTCCTTACTGAAAAGAAGATTAATCTTGTACAAAGCATTCTACCAATCTTAGAAAACGTTGCACGGTCTGGAAGACCATTGCTCATCATAGCTGAAGACGTTGAAGGTGAAGCTCTGAGCACGCTTGTACTCAATAAGCTCCGTGGTGGCCTTCAAGTTGCTGCTGTAAAGGCGCCTGGTTTCGGTGACAGGAGAAAAGACATGCTTGGCGATATTGCTGTAATAGTAGGCGCTAAGTATGTAGTAAATGACGAGCTTGCTGTTAAGATGGAAGATATCGCTCTAAGCGATCTTGGTACTGCTAAGAGCGTACGCATCACAAAAGACGCA…
KU712125	Cervus nippon	Germany	Artiodactyla	Europe	35	1	LF	2	GGATATCTTTCGCCTTACTTTGTTACAAATGCTGAAAAAATGCTGGTGGAATTTGAAAATCCATACATATTCCTTACTGAAAAGAAGATTAATCTTGTACAAAGCATTCTACCAATCTTAGAAAACGTTGCACGGTCTGGAAGACCATTGCTCATCATAGCTGAAGACGTTGAAGGTGAAGCTCTGAGCACGCTTGTACTCAATAAGCTCCGTGGTGGCCTTCAAGTTGCTGCTGTAAAGGCGCCTGGTTTTGGTGACAGGAGAAAAGACATGCTTGGCGATATTGCTGTAATAGTAGGCGCTAAGTATGTAGTAAATGACGAGCTTGCTGTTAAGATGGAAGATATCGCTCTAAGCGATCTTGGTACTGCTAAGAGCGTACGCATCACAAAAGACGCA…
KU712128	Cervus nippon	Germany	Artiodactyla	Europe	35	1	LF	81	GGATATCTTTCGCCTTACTTTGTTACAAATGCTGAAAAAATGCTGGTGGAATTTGAAAATCCATACATATTCCTTACTGAAAAGAAGATTAATCTTGTACAAAGCATTCTACCAATCTTAGAAAACGTTGCACGGTCTGGAAGACCATTGCTCATCATAGCTGAAGACGTTGAAGGTGAAGCTCTGAGCACGCTTGTACTCAATAAGCTCCGTGGTGGCCTTCAAGTTGCTGCTGTAAAGGCGCCTGGTTTTGGTGACAGGAGAAAAGACATGCTTGGCGATATTGCTGTAATAGTAGGCGCTAAGTATGTAGTAAATGACGAGCTTGCTGTTAAGATGGAAGATATCGCTCTAAGCGATCTTGGTACTGCTAAGAGCGTACGCATCACAAAAGACGCA…
KU712129	Cervus nippon	Germany	Artiodactyla	Europe	36	1	LF	56	GGATATCTTTCGCCTTACTTTGTTACAAATGCTGAAAAAATGCTGGTGGAATTTGAAAATCCATACATATTCCTTACTGAAAAGAAGATTAATCTTGTACAAAGCATTCTACCAATCTTAGAAAACGTTGCACGGTCTGGAAGACCATTGCTCATCATAGCTGAAGACGTTGAAGGTGAAGCTCTTAGCACGCTTGTACTCAATAAGCTCCGTGGTGGCCTTCAAGTTGCTGCTGTAAAGGCGCCTGGTTTTGGTGACAGGAGAAAAGACATGCTTGGCGATATTGCTGTAATAGTAGGCGCTAAGTATGTAGTAAATGACGAGCTTGCTGTTAAGATGGAAGATATCGCTCTAAGCGATCTTGGTACTGCTAAGAGCGTACGCATCACAAAAGACGCA…
JN055360	Cervus nippon	Japan	Artiodactyla	Asia	167	3	LF	197	ATGTCAAATACGGTAGTCTCGGGTGAGATGTTGGATAAGGCCATTCGCGAGGTAATACGCACTCTCGAAGACGCAGTTGGGTGCACAGCAGGTCCGAAGGGTCTTACTGTCGCCATTAGCAAGCCTTATGGCTCACCAGAAATAACTAAGGATGGCTACAAGGTAATGAAGAGCATAAAACCTGAAGAGCCGTTGGCGGCTGCTATAGCTAGCATAATTACCCAGAGTGCCTCTCAGTGTAATGATAAGGTGGGCGACGGTACGACCACGTGTTCCATACTAACTGCAAAGGTTATTGAGGAAGTTTCTCGCGCCAAGGCTGCTGGGTCTGACATTGTAAGTATTCGGAACGGTATCTTGAAAGCAAAAGAGGCGGTACTATCATCTCTGATGTCTATG…
JN055359	Cervus nippon	Japan	Artiodactyla	Asia	168	3	LF	198	ATGTCAAATACGGTAGTCTCGGGTGAGATGTTGGATAAGGCCATTCGCGAGGTAATACGCACTCTCGAAGACGCAGTTGGGTGCACAGCAGGTCCGAAGGGTCTTACTGTCGCCATTAGCAAGCCTTATGGGTCACCAGAAATAACTAAGGATGGCTACAAGGTAATGAAGAGCATAAAACCTGAAGAGCCGTTGGCGGCTGCTATAGCTAGCATAATTACCCAGAGTGCCTCTCAGTGTAATGATAAGGTGGGCGACGGTACGACCACGTGTTCCATACTAACTGCAAAGGTTATTGAGGAAGTTTCTCGCGCCAAGGCTGCTGGGTCTGACATTGTAAGTATTCGGAACGGTATCTTGAAAGCAAAAGAGGCGGTACTATCATCTCTGATGTCTATG…
PWN32fd	Dama dama	Netherlands	Artiodactyla	Europe	16	1	LF	14	GGATATCTTTCGCCTTACTTTGTTACAAATGCTGAAAAAATGCTGGTGGAATTTGAAAATCCATACATATTCCTTACTGAAAAGAAGATTAATCTTGTACAAAGCATTCTACCAATCTTAGAAAACGTTGCACGGTCTGGAAGACCATTGCTCATCATAGCTGAAGACGTTGAAGGTGAAGCTCTTAGCACGCTTGTACTCAATAAGCTCCGTGGTGGCCTTCAAGTTGCTGCTGTAAAGGCGCCTGGTTTCGGTGACAGGAGAAAAGACATGCTTGGCGATATTGCTGTAATAGTAGGCGCTAAGTATGTAGTAAATGACGAGCTTGCTGTTAAGATGGAAGACATCGCTCTAAGCGATCTTGGTACTGCTAAGAGCGTACGCATCACAAAAGACGCA…
PWN6fd	Dama dama	Netherlands	Artiodactyla	Europe	16	1	LF	14	GGATATCTTTCGCCTTACTTTGTTACAAATGCTGAAAAAATGCTGGTGGAATTTGAAAATCCATACATATTCCTTACTGAAAAGAAGATTAATCTTGTACAAAGCATTCTACCAATCTTAGAAAACGTTGCACGGTCTGGAAGACCATTGCTCATCATAGCTGAAGACGTTGAAGGTGAAGCTCTTAGCACGCTTGTACTCAATAAGCTCCGTGGTGGCCTTCAAGTTGCTGCTGTAAAGGCGCCTGGTTTCGGTGACAGGAGAAAAGACATGCTTGGCGATATTGCTGTAATAGTAGGCGCTAAGTATGTAGTAAATGACGAGCTTGCTGTTAAGATGGAAGACATCGCTCTAAGCGATCTTGGTACTGCTAAGAGCGTACGCATCACAAAAGACGCA…
PWN27fd	Dama dama	Netherlands	Artiodactyla	Europe	18	1			GGATATCTTTCGCCTTACTTTGTTACAAATGCTGAAAAAATGCTGGTGGAATTTGAAAATCCATACATATTCCTTACTGAAAAGAAGATTAATCTTGTACAAAGCATTCTACCAATCTTAGAAAACGTTGCACGGTCTGGAAGACCATTGCTCATCATAGCTGAAGACGTTGAAGGTGAAGCTCTGAGCACGCTTGTACTCAATAAGCTCCGTGGTGGCCTTCAAGTTGCTGCTGTAAAGGCGCCTGGTTTCGGTGACAGGAGAAAAGACATGCTTGGCGATATTGCTGTAATAGTAGGCGCTAAGTATGTAGTAAATGACGAGCTTGCTGTTAAGATGGAAGATATCGCTCTAAGCGATCTTGGTACTGCTAAGAGCGTACGCATCACAAAAGACGCA…
AWD77fd	Dama dama	Netherlands	Artiodactyla	Europe	18	1	LF	24	GGATATCTTTCGCCTTACTTTGTTACAAATGCTGAAAAAATGCTGGTGGAATTTGAAAATCCATACATATTCCTTACTGAAAAGAAGATTAATCTTGTACAAAGCATTCTACCAATCTTAGAAAACGTTGCACGGTCTGGAAGACCATTGCTCATCATAGCTGAAGACGTTGAAGGTGAAGCTCTGAGCACGCTTGTACTCAATAAGCTCCGTGGTGGCCTTCAAGTTGCTGCTGTAAAGGCGCCTGGTTTCGGTGACAGGAGAAAAGACATGCTTGGCGATATTGCTGTAATAGTAGGCGCTAAGTATGTAGTAAATGACGAGCTTGCTGTTAAGATGGAAGATATCGCTCTAAGCGATCTTGGTACTGCTAAGAGCGTACGCATCACAAAAGACGCA…
AWD62fd	Dama dama	Netherlands	Artiodactyla	Europe	35	1			GGATATCTTTCGCCTTACTTTGTTACAAATGCTGAAAAAATGCTGGTGGAATTTGAAAATCCATACATATTCCTTACTGAAAAGAAGATTAATCTTGTACAAAGCATTCTACCAATCTTAGAAAACGTTGCACGGTCTGGAAGACCATTGCTCATCATAGCTGAAGACGTTGAAGGTGAAGCTCTGAGCACGCTTGTACTCAATAAGCTCCGTGGTGGCCTTCAAGTTGCTGCTGTAAAGGCGCCTGGTTTTGGTGACAGGAGAAAAGACATGCTTGGCGATATTGCTGTAATAGTAGGCGCTAAGTATGTAGTAAATGACGAGCTTGCTGTTAAGATGGAAGATATCGCTCTAAGCGATCTTGGTACTGCTAAGAGCGTACGCATCACAAAAGACGCA…
PWN34fd	Dama dama	Netherlands	Artiodactyla	Europe	35	1	LF	81	GGATATCTTTCGCCTTACTTTGTTACAAATGCTGAAAAAATGCTGGTGGAATTTGAAAATCCATACATATTCCTTACTGAAAAGAAGATTAATCTTGTACAAAGCATTCTACCAATCTTAGAAAACGTTGCACGGTCTGGAAGACCATTGCTCATCATAGCTGAAGACGTTGAAGGTGAAGCTCTGAGCACGCTTGTACTCAATAAGCTCCGTGGTGGCCTTCAAGTTGCTGCTGTAAAGGCGCCTGGTTTTGGTGACAGGAGAAAAGACATGCTTGGCGATATTGCTGTAATAGTAGGCGCTAAGTATGTAGTAAATGACGAGCTTGCTGTTAAGATGGAAGATATCGCTCTAAGCGATCTTGGTACTGCTAAGAGCGTACGCATCACAAAAGACGCA…
AWD80fd	Dama dama	Netherlands	Artiodactyla	Europe	35	1	LF	81	GGATATCTTTCGCCTTACTTTGTTACAAATGCTGAAAAAATGCTGGTGGAATTTGAAAATCCATACATATTCCTTACTGAAAAGAAGATTAATCTTGTACAAAGCATTCTACCAATCTTAGAAAACGTTGCACGGTCTGGAAGACCATTGCTCATCATAGCTGAAGACGTTGAAGGTGAAGCTCTGAGCACGCTTGTACTCAATAAGCTCCGTGGTGGCCTTCAAGTTGCTGCTGTAAAGGCGCCTGGTTTTGGTGACAGGAGAAAAGACATGCTTGGCGATATTGCTGTAATAGTAGGCGCTAAGTATGTAGTAAATGACGAGCTTGCTGTTAAGATGGAAGATATCGCTCTAAGCGATCTTGGTACTGCTAAGAGCGTACGCATCACAAAAGACGCA…
PWN42fd	Dama dama	Netherlands	Artiodactyla	Europe	35	1	LF	81	GGATATCTTTCGCCTTACTTTGTTACAAATGCTGAAAAAATGCTGGTGGAATTTGAAAATCCATACATATTCCTTACTGAAAAGAAGATTAATCTTGTACAAAGCATTCTACCAATCTTAGAAAACGTTGCACGGTCTGGAAGACCATTGCTCATCATAGCTGAAGACGTTGAAGGTGAAGCTCTGAGCACGCTTGTACTCAATAAGCTCCGTGGTGGCCTTCAAGTTGCTGCTGTAAAGGCGCCTGGTTTTGGTGACAGGAGAAAAGACATGCTTGGCGATATTGCTGTAATAGTAGGCGCTAAGTATGTAGTAAATGACGAGCTTGCTGTTAAGATGGAAGATATCGCTCTAAGCGATCTTGGTACTGCTAAGAGCGTACGCATCACAAAAGACGCA…
AWD53fd	Dama dama	Netherlands	Artiodactyla	Europe	36	1	LF	57	GGATATCTTTCGCCTTACTTTGTTACAAATGCTGAAAAAATGCTGGTGGAATTTGAAAATCCATACATATTCCTTACTGAAAAGAAGATTAATCTTGTACAAAGCATTCTACCAATCTTAGAAAACGTTGCACGGTCTGGAAGACCATTGCTCATCATAGCTGAAGACGTTGAAGGTGAAGCTCTTAGCACGCTTGTACTCAATAAGCTCCGTGGTGGCCTTCAAGTTGCTGCTGTAAAGGCGCCTGGTTTTGGTGACAGGAGAAAAGACATGCTTGGCGATATTGCTGTAATAGTAGGCGCTAAGTATGTAGTAAATGACGAGCTTGCTGTTAAGATGGAAGATATCGCTCTAAGCGATCTTGGTACTGCTAAGAGCGTACGCATCACAAAAGACGCA…
KU712094	Dama dama	Germany	Artiodactyla	Europe	36	1	LF	57	GGATATCTTTCGCCTTACTTTGTTACAAATGCTGAAAAAATGCTGGTGGAATTTGAAAATCCATACATATTCCTTACTGAAAAGAAGATTAATCTTGTACAAAGCATTCTACCAATCTTAGAAAACGTTGCACGGTCTGGAAGACCATTGCTCATCATAGCTGAAGACGTTGAAGGTGAAGCTCTTAGCACGCTTGTACTCAATAAGCTCCGTGGTGGCCTTCAAGTTGCTGCTGTAAAGGCGCCTGGTTTTGGTGACAGGAGAAAAGACATGCTTGGCGATATTGCTGTAATAGTAGGCGCTAAGTATGTAGTAAATGACGAGCTTGCTGTTAAGATGGAAGATATCGCTCTAAGCGATCTTGGTACTGCTAAGAGCGTACGCATCACAAAAGACGCA…
KU712096	Dama dama	Germany	Artiodactyla	Europe	36	1	LF	57	GGATATCTTTCGCCTTACTTTGTTACAAATGCTGAAAAAATGCTGGTGGAATTTGAAAATCCATACATATTCCTTACTGAAAAGAAGATTAATCTTGTACAAAGCATTCTACCAATCTTAGAAAACGTTGCACGGTCTGGAAGACCATTGCTCATCATAGCTGAAGACGTTGAAGGTGAAGCTCTTAGCACGCTTGTACTCAATAAGCTCCGTGGTGGCCTTCAAGTTGCTGCTGTAAAGGCGCCTGGTTTTGGTGACAGGAGAAAAGACATGCTTGGCGATATTGCTGTAATAGTAGGCGCTAAGTATGTAGTAAATGACGAGCTTGCTGTTAAGATGGAAGATATCGCTCTAAGCGATCTTGGTACTGCTAAGAGCGTACGCATCACAAAAGACGCA…
KU712095	Dama dama	Germany	Artiodactyla	Europe	36	1	LF	57	GGATATCTTTCGCCTTACTTTGTTACAAATGCTGAAAAAATGCTGGTGGAATTTGAAAATCCATACATATTCCTTACTGAAAAGAAGATTAATCTTGTACAAAGCATTCTACCAATCTTAGAAAACGTTGCACGGTCTGGAAGACCATTGCTCATCATAGCTGAAGACGTTGAAGGTGAAGCTCTTAGCACGCTTGTACTCAATAAGCTCCGTGGTGGCCTTCAAGTTGCTGCTGTAAAGGCGCCTGGTTTTGGTGACAGGAGAAAAGACATGCTTGGCGATATTGCTGTAATAGTAGGCGCTAAGTATGTAGTAAATGACGAGCTTGCTGTTAAGATGGAAGATATCGCTCTAAGCGATCTTGGTACTGCTAAGAGCGTACGCATCACAAAAGACGCA…
KU712093	Dama dama	Germany	Artiodactyla	Europe	36	1	LF	56	GGATATCTTTCGCCTTACTTTGTTACAAATGCTGAAAAAATGCTGGTGGAATTTGAAAATCCATACATATTCCTTACTGAAAAGAAGATTAATCTTGTACAAAGCATTCTACCAATCTTAGAAAACGTTGCACGGTCTGGAAGACCATTGCTCATCATAGCTGAAGACGTTGAAGGTGAAGCTCTTAGCACGCTTGTACTCAATAAGCTCCGTGGTGGCCTTCAAGTTGCTGCTGTAAAGGCGCCTGGTTTTGGTGACAGGAGAAAAGACATGCTTGGCGATATTGCTGTAATAGTAGGCGCTAAGTATGTAGTAAATGACGAGCTTGCTGTTAAGATGGAAGATATCGCTCTAAGCGATCTTGGTACTGCTAAGAGCGTACGCATCACAAAAGACGCA…
AWD70fd	Dama dama	Netherlands	Artiodactyla	Europe	36	1	LF	56	GGATATCTTTCGCCTTACTTTGTTACAAATGCTGAAAAAATGCTGGTGGAATTTGAAAATCCATACATATTCCTTACTGAAAAGAAGATTAATCTTGTACAAAGCATTCTACCAATCTTAGAAAACGTTGCACGGTCTGGAAGACCATTGCTCATCATAGCTGAAGACGTTGAAGGTGAAGCTCTTAGCACGCTTGTACTCAATAAGCTCCGTGGTGGCCTTCAAGTTGCTGCTGTAAAGGCGCCTGGTTTTGGTGACAGGAGAAAAGACATGCTTGGCGATATTGCTGTAATAGTAGGCGCTAAGTATGTAGTAAATGACGAGCTTGCTGTTAAGATGGAAGATATCGCTCTAAGCGATCTTGGTACTGCTAAGAGCGTACGCATCACAAAAGACGCA…
MF061233	Dama dama	Slovakia	Artiodactyla	Europe	42	1	LF	86	GGATATCTTTCGCCTTACTTTGTTACAAATGCTGAAAAAATGCTGGTGGAATTTGAAAATCCATACATATTCCTTACTGAAAAGAAGATTAATCTTGTACAAAGCATTCTACCAATCTTAGAAAACGTTGCACGGTCTGGAAGACCATTGCTCATCATAGCTGAAGACGTTGAAGGTGAAGCTCTGAGCACGCTTGTACTCAATAAGCTCCGTGGTGGCCTTCAAGTTGCTGCTGTAAAGGCGCCTGGTTTTGGTGACAGGCGAAAAGACATGCTTGGCGATATTGCTGTAATAGTAGGCGCTAAGTATGTAGTAAATGACGAGCTTGCTGTTAAGATGGAAGATATCGCTCTAAGCGATCTTGGTACTGCTAAGAGCGTACGCATCACAAAAGACGCA…
PWN23fd	Dama dama	Netherlands	Artiodactyla	Europe	50	1	LF	71	GGATATCTTTCGCCTTACTTTGTTACAAATGCTGAAAAAATGCTGGTGGAATTTGAAAATCCATACATATTCCTTACTGAAAAGAAGATTAATCTTGTACAAAGCATTCTACCAATCTTAGAAAACGTTGCACGGTCTGGAAGGCCATTGCTCATCATAGCTGAAGACGTTGAAGGTGAAGCTCTGAGCACGCTTGTACTCAATAAGCTCCGTGGTGGCCTTCAAGTTGCTGCTGTAAAGGCGCCTGGTTTTGGTGACAGGAGAAAAGACATGCTTGGCGATATTGCTGTAATAGTAGGCGCTAAGTATGTAGTAAATGACGAGCTTGCTGTTAAGATGGAAGATATCGCTCTAAGCGATCTTGGTACTGCTAAGAGCGTACGCATCACAAAAGACGCA…
PWN19fd	Dama dama	Netherlands	Artiodactyla	Europe	57	1			GGATATCTTTCGCCTTACTTTGTTACAAATGCTGAAAAAATGCTGGTGGAATTTGAAAATCCATACATATTCCTTACTGAAAAGAAGATTAATCTTGTACAAAGCATTCTACCAATCTTAGAAAACGTTGCACGGTCTGGAAGACCATTGCTCATCATAGCTGAAGACGTTGAAGGTGAAGCTCTGAGCACACTTGTACTCAATAAGCTCCGTGGTGGCCTTCAAGTTGCTGCTGTAAAGGCGCCTGGTTTTGGTGACAGGAGAAAAGACATGCTTGGCGATATTGCTGTAATAGTAGGCGCTAAGTATGTAGTAAATGACGAGCTTGCTGTTAAGATGGAAGATATCGCTCTAAGCGATCTTGGTACTGCTAAGAGCGTACGCATCACAAAAGACGCA…
AWD84fd	Dama dama	Netherlands	Artiodactyla	Europe	123	3	LF	148	GGATATCTTTCGCCTTACTTTGTTACAAATGCTGAAAAAATGCTGGTGGAATTTGAAAATCCATACATATTCCTTACTGAAAAGAAGATTAATCTTGTACAAAGCATTTTACCAATATTAGAAAACGTTGCGAGAGCTGGTAGACCATTGCTTATCATAGCTGAAGATGTTGAAGGTGAAGCTCTGAGCACGCTTGTACTCAATAAGCTCCGTGGTGGGCTTCAAGTTGCTGCTGTAAAGGCGCCTGGTTTCGGTGACAGAAGAAAAGACATGCTAGGCGATATTGCCGTAATAGTAGGCGCTAAGTATGTAGTAAATGACGAGCTTGCTGTTAAGATGGAAGATATCGCTCTAAGCGATCTTGGTACTGCTAAGAGCGTGCGCATCACAAAAGACGCA…
AB454079	Deer	Japan	Artiodactyla	Asia	166	3	LF	196	AGGAAGCGTAGCCTGAAACTCTTGTTTTTTGTTCCGCTAGTTTGAAGTTAGGGTGTTCTGTTAGTTTGAAAAAGTTTAGGAGGTTTGGAAATGTCAAATACGGTAGTTTCGGGTGAGGTGTTAGATAAGTCTATCCGGGAAGTTATACGAATCCTGGAAGACGCAGTAGGTTGTACTGCAGGTCCTAAGGGACTCACTGTGGCCATTAGCAAGCCTTATGGATCTCCAGAAATCACAAAAGATGGCTACAAGGTGATGAAGAGTATAAAGCCTGAGGAACCATTGGCTGCTGCAATCGCAAGCATAATTACTCAGAGTGCGTCCCAGTGCAATGACAAGGTAGGTGATGGGACGACTACTTGCTCAATACTTACAGCAAAAGTTATTGAAGAAGTATCT…
KY379956	Dermacentor reticulatus	Russia	Ixodidae	Europe	158	6	LF	193	TAGTCTTATGCTCCGGTTGTTTGTTCTATTGGTCTAAAGCTTAGGAGGTTCAAAAATGTCAAATACGGTAGTCACGGGTGAGGTGTTAGATAAGTCTATTAGGGAAGTAGTACGCATCCTCGAAGATGCAGTTGGTTGTACTGCTGGTCCTAAAGGCCTCACTGTAGCGATTAGTAAGCCTTATGGGTCGCCAGAGATCACAAAGGATGGCTACAAGGTAATGAAGAGTATAAAGCCTGAAGAGCCACTGGCTGCCGCTATAGCGAGCATCATTACTCAGAGTGCTTCTCAGTGTAATGATAAGGTGGGAGATGGCACTACTACATGCTCCATACTGACAGCTAAGGTGATCGAGGAAGTCTCAAAGGCAAAAGCTGCGGGATCCGATATTGTTAGCAT…
JF893919	Equus caballus	Germany	Perisodactyla	Europe	7	1	LF	5	GGATATCTTTCGCCTTACTTTGTTACAAATGCTGAAAAAATGCTGGTGGAATTTGAAAATCCATACATATTCCTTACTGAAAAGAAGATTAATCTTGTACAAAGCATTCTACCAATCTTAGAAAACGTTGCACGGTCTGGAAGACCATTGCTCATCATAGCTGAAGACGTTGAAGGTGAAGCTCTGAGCACGCTTGTACTCAATAAGCTCCGTGGTGGCCTTCAAGTTGCTGCTGTAAAGGCGCCTGGTTTCGGTGACAGGAGAAAAGACATGCTTGGCGATATTGCTGTAATAGTAGGCGCTAAGTATGTAGTAAATGACGAGCTTGCTGTTAAGATGGAAGACATCGCTCTAAGCGATCTTGGTACTGCTAAGAGCGTACGCATCACAAAAGACGCA…
HorseNL11	Equus caballus	Netherlands	Perisodactyla	Europe	7	1	LF	5	GGATATCTTTCGCCTTACTTTGTTACAAATGCTGAAAAAATGCTGGTGGAATTTGAAAATCCATACATATTCCTTACTGAAAAGAAGATTAATCTTGTACAAAGCATTCTACCAATCTTAGAAAACGTTGCACGGTCTGGAAGACCATTGCTCATCATAGCTGAAGACGTTGAAGGTGAAGCTCTGAGCACGCTTGTACTCAATAAGCTCCGTGGTGGCCTTCAAGTTGCTGCTGTAAAGGCGCCTGGTTTCGGTGACAGGAGAAAAGACATGCTTGGCGATATTGCTGTAATAGTAGGCGCTAAGTATGTAGTAAATGACGAGCTTGCTGTTAAGATGGAAGACATCGCTCTAAGCGATCTTGGTACTGCTAAGAGCGTACGCATCACAAAAGACGCA…
U96735	Equus caballus	Switzerland	Perisodactyla	North America	8	1	LF	6	AGAGTTCGACGGTAAGAAGTTCATAGTGATGAAGGAGAGTGACATAATAGCTAAGGAAGCATAGTCTTATGCTACGGTTGTTTGTTCTATTGGTCTAAAGTTTAGGAGGTTCAAAAATGTCAAATACGGTAGTCACGGGTGAGGTATTAGATAAGTCTATTAGGGAAGTAGTACGCATCCTAGAAGATGCAGTTGGTTGTACTGCTGGTCCTAAAGGCCTCACTGTAGCGATTAGTAAGCCTTATGGGTCGCCAGAGATCACAAAGGATGGCTACAAGGTAATGAAGAGTATAAAGCCTGAAGAACCACTGGCTGCCGCTATAGCGAGCATCATTACTCAGAGTGCTTCTCAGTGTAATGATAAGGTGGGAGATGGAACTACTACATGCTCCATACTAA…
JF893925	Equus caballus	Germany	Perisodactyla	Europe	8	1	LF	6	GGATATCTTTCGCCTTACTTTGTTACAAATGCTGAAAAAATGCTGGTGGAATTTGAAAATCCATACATATTTCTTACTGAAAAGAAGATTAATCTTGTACAAAGCATTCTACCAATCTTAGAAAACGTTGCACGGTCTGGAAGACCATTGCTCATCATAGCTGAAGACGTTGAAGGTGAAGCTCTGAGCACGCTTGTACTCAATAAGCTCCGTGGTGGCCTTCAAGTTGCTGCTGTAAAGGCGCCTGGTTTCGGTGACAGGAGAAAAGACATGCTTGGCGATATTGCTGTAATAGTAGGCGCTAAGTATGTAGTAAATGACGAGCTTGCTGTTAAGATGGAAGACATCGCTCTAAGCGATCTTGGTACTGCTAAGAGCGTACGCATCACAAAAGACGCA…
JF893940	Equus caballus	Germany	Perisodactyla	Europe	8	1	LF	6	GGATATCTTTCGCCTTACTTTGTTACAAATGCTGAAAAAATGCTGGTGGAATTTGAAAATCCATACATATTTCTTACTGAAAAGAAGATTAATCTTGTACAAAGCATTCTACCAATCTTAGAAAACGTTGCACGGTCTGGAAGACCATTGCTCATCATAGCTGAAGACGTTGAAGGTGAAGCTCTGAGCACGCTTGTACTCAATAAGCTCCGTGGTGGCCTTCAAGTTGCTGCTGTAAAGGCGCCTGGTTTCGGTGACAGGAGAAAAGACATGCTTGGCGATATTGCTGTAATAGTAGGCGCTAAGTATGTAGTAAATGACGAGCTTGCTGTTAAGATGGAAGACATCGCTCTAAGCGATCTTGGTACTGCTAAGAGCGTACGCATCACAAAAGACGCA…
JF893923	Equus caballus	Germany	Perisodactyla	Europe	8	1	LF	6	GGATATCTTTCGCCTTACTTTGTTACAAATGCTGAAAAAATGCTGGTGGAATTTGAAAATCCATACATATTTCTTACTGAAAAGAAGATTAATCTTGTACAAAGCATTCTACCAATCTTAGAAAACGTTGCACGGTCTGGAAGACCATTGCTCATCATAGCTGAAGACGTTGAAGGTGAAGCTCTGAGCACGCTTGTACTCAATAAGCTCCGTGGTGGCCTTCAAGTTGCTGCTGTAAAGGCGCCTGGTTTCGGTGACAGGAGAAAAGACATGCTTGGCGATATTGCTGTAATAGTAGGCGCTAAGTATGTAGTAAATGACGAGCTTGCTGTTAAGATGGAAGACATCGCTCTAAGCGATCTTGGTACTGCTAAGAGCGTACGCATCACAAAAGACGCA…
JF893922	Equus caballus	Germany	Perisodactyla	Europe	8	1	LF	6	GGATATCTTTCGCCTTACTTTGTTACAAATGCTGAAAAAATGCTGGTGGAATTTGAAAATCCATACATATTTCTTACTGAAAAGAAGATTAATCTTGTACAAAGCATTCTACCAATCTTAGAAAACGTTGCACGGTCTGGAAGACCATTGCTCATCATAGCTGAAGACGTTGAAGGTGAAGCTCTGAGCACGCTTGTACTCAATAAGCTCCGTGGTGGCCTTCAAGTTGCTGCTGTAAAGGCGCCTGGTTTCGGTGACAGGAGAAAAGACATGCTTGGCGATATTGCTGTAATAGTAGGCGCTAAGTATGTAGTAAATGACGAGCTTGCTGTTAAGATGGAAGACATCGCTCTAAGCGATCTTGGTACTGCTAAGAGCGTACGCATCACAAAAGACGCA…
JF893924	Equus caballus	Germany	Perisodactyla	Europe	8	1	LF	6	GGATATCTTTCGCCTTACTTTGTTACAAATGCTGAAAAAATGCTGGTGGAATTTGAAAATCCATACATATTTCTTACTGAAAAGAAGATTAATCTTGTACAAAGCATTCTACCAATCTTAGAAAACGTTGCACGGTCTGGAAGACCATTGCTCATCATAGCTGAAGACGTTGAAGGTGAAGCTCTGAGCACGCTTGTACTCAATAAGCTCCGTGGTGGCCTTCAAGTTGCTGCTGTAAAGGCGCCTGGTTTCGGTGACAGGAGAAAAGACATGCTTGGCGATATTGCTGTAATAGTAGGCGCTAAGTATGTAGTAAATGACGAGCTTGCTGTTAAGATGGAAGACATCGCTCTAAGCGATCTTGGTACTGCTAAGAGCGTACGCATCACAAAAGACGCA…
JF893921	Equus caballus	Germany	Perisodactyla	Europe	8	1	LF	6	GGATATCTTTCGCCTTACTTTGTTACAAATGCTGAAAAAATGCTGGTGGAATTTGAAAATCCATACATATTTCTTACTGAAAAGAAGATTAATCTTGTACAAAGCATTCTACCAATCTTAGAAAACGTTGCACGGTCTGGAAGACCATTGCTCATCATAGCTGAAGACGTTGAAGGTGAAGCTCTGAGCACGCTTGTACTCAATAAGCTCCGTGGTGGCCTTCAAGTTGCTGCTGTAAAGGCGCCTGGTTTCGGTGACAGGAGAAAAGACATGCTTGGCGATATTGCTGTAATAGTAGGCGCTAAGTATGTAGTAAATGACGAGCTTGCTGTTAAGATGGAAGACATCGCTCTAAGCGATCTTGGTACTGCTAAGAGCGTACGCATCACAAAAGACGCA…
JF893920	Equus caballus	Germany	Perisodactyla	Europe	8	1	LF	6	GGATATCTTTCGCCTTACTTTGTTACAAATGCTGAAAAAATGCTGGTGGAATTTGAAAATCCATACATATTTCTTACTGAAAAGAAGATTAATCTTGTACAAAGCATTCTACCAATCTTAGAAAACGTTGCACGGTCTGGAAGACCATTGCTCATCATAGCTGAAGACGTTGAAGGTGAAGCTCTGAGCACGCTTGTACTCAATAAGCTCCGTGGTGGCCTTCAAGTTGCTGCTGTAAAGGCGCCTGGTTTCGGTGACAGGAGAAAAGACATGCTTGGCGATATTGCTGTAATAGTAGGCGCTAAGTATGTAGTAAATGACGAGCTTGCTGTTAAGATGGAAGACATCGCTCTAAGCGATCTTGGTACTGCTAAGAGCGTACGCATCACAAAAGACGCA…
JF893916	Equus caballus	Germany	Perisodactyla	Europe	8	1	LF	6	GGATATCTTTCGCCTTACTTTGTTACAAATGCTGAAAAAATGCTGGTGGAATTTGAAAATCCATACATATTTCTTACTGAAAAGAAGATTAATCTTGTACAAAGCATTCTACCAATCTTAGAAAACGTTGCACGGTCTGGAAGACCATTGCTCATCATAGCTGAAGACGTTGAAGGTGAAGCTCTGAGCACGCTTGTACTCAATAAGCTCCGTGGTGGCCTTCAAGTTGCTGCTGTAAAGGCGCCTGGTTTCGGTGACAGGAGAAAAGACATGCTTGGCGATATTGCTGTAATAGTAGGCGCTAAGTATGTAGTAAATGACGAGCTTGCTGTTAAGATGGAAGACATCGCTCTAAGCGATCTTGGTACTGCTAAGAGCGTACGCATCACAAAAGACGCA…
JF893917	Equus caballus	Germany	Perisodactyla	Europe	8	1	LF	6	GGATATCTTTCGCCTTACTTTGTTACAAATGCTGAAAAAATGCTGGTGGAATTTGAAAATCCATACATATTTCTTACTGAAAAGAAGATTAATCTTGTACAAAGCATTCTACCAATCTTAGAAAACGTTGCACGGTCTGGAAGACCATTGCTCATCATAGCTGAAGACGTTGAAGGTGAAGCTCTGAGCACGCTTGTACTCAATAAGCTCCGTGGTGGCCTTCAAGTTGCTGCTGTAAAGGCGCCTGGTTTCGGTGACAGGAGAAAAGACATGCTTGGCGATATTGCTGTAATAGTAGGCGCTAAGTATGTAGTAAATGACGAGCTTGCTGTTAAGATGGAAGACATCGCTCTAAGCGATCTTGGTACTGCTAAGAGCGTACGCATCACAAAAGACGCA…
JF893914	Equus caballus	Germany	Perisodactyla	Europe	8	1	LF	6	GGATATCTTTCGCCTTACTTTGTTACAAATGCTGAAAAAATGCTGGTGGAATTTGAAAATCCATACATATTTCTTACTGAAAAGAAGATTAATCTTGTACAAAGCATTCTACCAATCTTAGAAAACGTTGCACGGTCTGGAAGACCATTGCTCATCATAGCTGAAGACGTTGAAGGTGAAGCTCTGAGCACGCTTGTACTCAATAAGCTCCGTGGTGGCCTTCAAGTTGCTGCTGTAAAGGCGCCTGGTTTCGGTGACAGGAGAAAAGACATGCTTGGCGATATTGCTGTAATAGTAGGCGCTAAGTATGTAGTAAATGACGAGCTTGCTGTTAAGATGGAAGACATCGCTCTAAGCGATCTTGGTACTGCTAAGAGCGTACGCATCACAAAAGACGCA…
JF893913	Equus caballus	Germany	Perisodactyla	Europe	8	1	LF	6	GGATATCTTTCGCCTTACTTTGTTACAAATGCTGAAAAAATGCTGGTGGAATTTGAAAATCCATACATATTTCTTACTGAAAAGAAGATTAATCTTGTACAAAGCATTCTACCAATCTTAGAAAACGTTGCACGGTCTGGAAGACCATTGCTCATCATAGCTGAAGACGTTGAAGGTGAAGCTCTGAGCACGCTTGTACTCAATAAGCTCCGTGGTGGCCTTCAAGTTGCTGCTGTAAAGGCGCCTGGTTTCGGTGACAGGAGAAAAGACATGCTTGGCGATATTGCTGTAATAGTAGGCGCTAAGTATGTAGTAAATGACGAGCTTGCTGTTAAGATGGAAGACATCGCTCTAAGCGATCTTGGTACTGCTAAGAGCGTACGCATCACAAAAGACGCA…
HorseNL9	Equus caballus	Netherlands	Perisodactyla	Europe	8	1	LF	6	GGATATCTTTCGCCTTACTTTGTTACAAATGCTGAAAAAATGCTGGTGGAATTTGAAAATCCATACATATTTCTTACTGAAAAGAAGATTAATCTTGTACAAAGCATTCTACCAATCTTAGAAAACGTTGCACGGTCTGGAAGACCATTGCTCATCATAGCTGAAGACGTTGAAGGTGAAGCTCTGAGCACGCTTGTACTCAATAAGCTCCGTGGTGGCCTTCAAGTTGCTGCTGTAAAGGCGCCTGGTTTCGGTGACAGGAGAAAAGACATGCTTGGCGATATTGCTGTAATAGTAGGCGCTAAGTATGTAGTAAATGACGAGCTTGCTGTTAAGATGGAAGACATCGCTCTAAGCGATCTTGGTACTGCTAAGAGCGTACGCATCACAAAAGACGCA…
HorseNL6	Equus caballus	Netherlands	Perisodactyla	Europe	8	1	LF	6	GGATATCTTTCGCCTTACTTTGTTACAAATGCTGAAAAAATGCTGGTGGAATTTGAAAATCCATACATATTTCTTACTGAAAAGAAGATTAATCTTGTACAAAGCATTCTACCAATCTTAGAAAACGTTGCACGGTCTGGAAGACCATTGCTCATCATAGCTGAAGACGTTGAAGGTGAAGCTCTGAGCACGCTTGTACTCAATAAGCTCCGTGGTGGCCTTCAAGTTGCTGCTGTAAAGGCGCCTGGTTTCGGTGACAGGAGAAAAGACATGCTTGGCGATATTGCTGTAATAGTAGGCGCTAAGTATGTAGTAAATGACGAGCTTGCTGTTAAGATGGAAGACATCGCTCTAAGCGATCTTGGTACTGCTAAGAGCGTACGCATCACAAAAGACGCA…
HorseNL7	Equus caballus	Netherlands	Perisodactyla	Europe	8	1	LF	6	GGATATCTTTCGCCTTACTTTGTTACAAATGCTGAAAAAATGCTGGTGGAATTTGAAAATCCATACATATTTCTTACTGAAAAGAAGATTAATCTTGTACAAAGCATTCTACCAATCTTAGAAAACGTTGCACGGTCTGGAAGACCATTGCTCATCATAGCTGAAGACGTTGAAGGTGAAGCTCTGAGCACGCTTGTACTCAATAAGCTCCGTGGTGGCCTTCAAGTTGCTGCTGTAAAGGCGCCTGGTTTCGGTGACAGGAGAAAAGACATGCTTGGCGATATTGCTGTAATAGTAGGCGCTAAGTATGTAGTAAATGACGAGCTTGCTGTTAAGATGGAAGACATCGCTCTAAGCGATCTTGGTACTGCTAAGAGCGTACGCATCACAAAAGACGCA…
HorseNL3	Equus caballus	Netherlands	Perisodactyla	Europe	8	1	LF	6	GGATATCTTTCGCCTTACTTTGTTACAAATGCTGAAAAAATGCTGGTGGAATTTGAAAATCCATACATATTTCTTACTGAAAAGAAGATTAATCTTGTACAAAGCATTCTACCAATCTTAGAAAACGTTGCACGGTCTGGAAGACCATTGCTCATCATAGCTGAAGACGTTGAAGGTGAAGCTCTGAGCACGCTTGTACTCAATAAGCTCCGTGGTGGCCTTCAAGTTGCTGCTGTAAAGGCGCCTGGTTTCGGTGACAGGAGAAAAGACATGCTTGGCGATATTGCTGTAATAGTAGGCGCTAAGTATGTAGTAAATGACGAGCTTGCTGTTAAGATGGAAGACATCGCTCTAAGCGATCTTGGTACTGCTAAGAGCGTACGCATCACAAAAGACGCA…
HorseNL4	Equus caballus	Netherlands	Perisodactyla	Europe	8	1	LF	6	GGATATCTTTCGCCTTACTTTGTTACAAATGCTGAAAAAATGCTGGTGGAATTTGAAAATCCATACATATTTCTTACTGAAAAGAAGATTAATCTTGTACAAAGCATTCTACCAATCTTAGAAAACGTTGCACGGTCTGGAAGACCATTGCTCATCATAGCTGAAGACGTTGAAGGTGAAGCTCTGAGCACGCTTGTACTCAATAAGCTCCGTGGTGGCCTTCAAGTTGCTGCTGTAAAGGCGCCTGGTTTCGGTGACAGGAGAAAAGACATGCTTGGCGATATTGCTGTAATAGTAGGCGCTAAGTATGTAGTAAATGACGAGCTTGCTGTTAAGATGGAAGACATCGCTCTAAGCGATCTTGGTACTGCTAAGAGCGTACGCATCACAAAAGACGCA…
HorseNL5	Equus caballus	Netherlands	Perisodactyla	Europe	8	1	LF	6	GGATATCTTTCGCCTTACTTTGTTACAAATGCTGAAAAAATGCTGGTGGAATTTGAAAATCCATACATATTTCTTACTGAAAAGAAGATTAATCTTGTACAAAGCATTCTACCAATCTTAGAAAACGTTGCACGGTCTGGAAGACCATTGCTCATCATAGCTGAAGACGTTGAAGGTGAAGCTCTGAGCACGCTTGTACTCAATAAGCTCCGTGGTGGCCTTCAAGTTGCTGCTGTAAAGGCGCCTGGTTTCGGTGACAGGAGAAAAGACATGCTTGGCGATATTGCTGTAATAGTAGGCGCTAAGTATGTAGTAAATGACGAGCTTGCTGTTAAGATGGAAGACATCGCTCTAAGCGATCTTGGTACTGCTAAGAGCGTACGCATCACAAAAGACGCA…
HorseNL13	Equus caballus	Netherlands	Perisodactyla	Europe	8	1	LF	6	GGATATCTTTCGCCTTACTTTGTTACAAATGCTGAAAAAATGCTGGTGGAATTTGAAAATCCATACATATTTCTTACTGAAAAGAAGATTAATCTTGTACAAAGCATTCTACCAATCTTAGAAAACGTTGCACGGTCTGGAAGACCATTGCTCATCATAGCTGAAGACGTTGAAGGTGAAGCTCTGAGCACGCTTGTACTCAATAAGCTCCGTGGTGGCCTTCAAGTTGCTGCTGTAAAGGCGCCTGGTTTCGGTGACAGGAGAAAAGACATGCTTGGCGATATTGCTGTAATAGTAGGCGCTAAGTATGTAGTAAATGACGAGCTTGCTGTTAAGATGGAAGACATCGCTCTAAGCGATCTTGGTACTGCTAAGAGCGTACGCATCACAAAAGACGCA…
HorseNL10	Equus caballus	Netherlands	Perisodactyla	Europe	8	1	LF	6	GGATATCTTTCGCCTTACTTTGTTACAAATGCTGAAAAAATGCTGGTGGAATTTGAAAATCCATACATATTTCTTACTGAAAAGAAGATTAATCTTGTACAAAGCATTCTACCAATCTTAGAAAACGTTGCACGGTCTGGAAGACCATTGCTCATCATAGCTGAAGACGTTGAAGGTGAAGCTCTGAGCACGCTTGTACTCAATAAGCTCCGTGGTGGCCTTCAAGTTGCTGCTGTAAAGGCGCCTGGTTTCGGTGACAGGAGAAAAGACATGCTTGGCGATATTGCTGTAATAGTAGGCGCTAAGTATGTAGTAAATGACGAGCTTGCTGTTAAGATGGAAGACATCGCTCTAAGCGATCTTGGTACTGCTAAGAGCGTACGCATCACAAAAGACGCA…
HorseNL1	Equus caballus	Netherlands	Perisodactyla	Europe	8	1	LF	6	GGATATCTTTCGCCTTACTTTGTTACAAATGCTGAAAAAATGCTGGTGGAATTTGAAAATCCATACATATTTCTTACTGAAAAGAAGATTAATCTTGTACAAAGCATTCTACCAATCTTAGAAAACGTTGCACGGTCTGGAAGACCATTGCTCATCATAGCTGAAGACGTTGAAGGTGAAGCTCTGAGCACGCTTGTACTCAATAAGCTCCGTGGTGGCCTTCAAGTTGCTGCTGTAAAGGCGCCTGGTTTCGGTGACAGGAGAAAAGACATGCTTGGCGATATTGCTGTAATAGTAGGCGCTAAGTATGTAGTAAATGACGAGCTTGCTGTTAAGATGGAAGACATCGCTCTAAGCGATCTTGGTACTGCTAAGAGCGTACGCATCACAAAAGACGCA…
EU839853	Equus caballus	Czech Republic	Perisodactyla	Europe	8	1			TATCTTTCGCCTTACTTTGTTACAAATGCTGAAAAAATGCTGGTGGAATTTGAAAATCCATACATATTTCTTACTGAAAAGAAGATTAATCTTGTACAAAGCATTCTACCAATCTTAGAAAACGTTGCACGGTCTGGAAGACCATTGCTCATCATAGCTGAAGACGTTGAAGGTGAAGCTCTGAGCACGCTTGTACTCAATAAGCTCCGTGGTGGCCTTCAAGTTGCTGCTGTAAAGGCGCCTGGTTTCGGTGACAGGAGAAAAGACATGCTTGGCGATATTGCTGTAATAGTAGGCGCTAAGTATGTAGTAAATGACGAGCTTGCTGTTAAGATGGAAGACATCGCTCTAAGCGATCTTGGTACTGCTAAGAGCGTACGCATCACAAAAGACGCAACT…
AY529490	Equus caballus	Sweden	Perisodactyla	Europe	8	1	LF	6	TTATGCTACGGTTGTTTGTTCTATTGGTCTAAAGTTTAGGAGGTTCAAAAATGTCAAATACGGTAGTCACGGGTGAGGTATTAGATAAGTCTATTAGGGAAGTAGTACGCATCCTAGAAGATGCAGTTGGTTGTACTGCTGGTCCTAAAGGCCTCACTGTAGCGATTAGTAAGCCTTATGGGTCGCCAGAGATCACAAAGGATGGCTACAAGGTAATGAAGAGTATAAAGCCTGAAGAACCACTGGCTGCCGCTATAGCGAGCATCATTACTCAGAGTGCTTCTCAGTGTAATGATAAGGTGGGAGATGGAACTACTACATGCTCCATACTAACAGCAAAAGTGATTGAAGAAGTCTCAAAAGCGAAAGCTGCTGGATCTGATATTGTTAGCATAAAGA…
AF482760	Equus caballus	Germany	Perisodactyla	Europe	8	1	LF	6	GAAGGAGAGTGACATAATAGCTAAGGAAGCATAGTCTTATGCTACGGTTGTTTGTTCTATTGGTCTAAAGTTTAGGAGGTTCAAAAATGTCAAATACGGTAGTCACGGGTGAGGTATTAGATAAGTCTATTAGGGAAGTAGTACGCATCCTAGAAGATGCAGTTGGTTGTACTGCTGGTCCTAAAGGCCTCACTGTAGCGATTAGTAAGCCTTATGGGTCGCCAGAGATCACAAAGGATGGCTACAAGGTAATGAAGAGTATAAAGCCTGAAGAACCACTGGCTGCCGCTATAGCGAGCATCATTACTCAGAGTGCTTCTCAGTGTAATGATAAGGTGGGAGATGGAACTACTACATGCTCCATACTAACAGCAAAAGTGATTGAAGAAGTCTCAAAAG…
KJ832470	Equus caballus	France	Perisodactyla	Europe	17	1	LF	76	ATGTCAAATACGGTAGTCACGGGTGAGGTATTAGATAAGTCTATTAGGGAGGTAGTACGCATCCTAGAAGATGCAGTTGGTTGTACTGCTGGTCCTAAAGGCCTCACTGTAGCGATTAGTAAGCCTTATGGGTCGCCAGAGATCACAAAGGATGGCTACAAGGTAATGAAGAGTATAAAGCCTGAAGAACCACTGGCTGCCGCTATAGCGAGCATCATTACTCAGAGTGCTTCTCAGTGTAATGATAAGGTGGGAGATGGAACTACTACATGCTCCATACTAACAGCAAAAGTGATTGAAGAAGTCTCAAAAGCGAAAGCTGCTGGATCTGATATTGTTAGCATAAAGAATGGTATTCTCAAGGCTAAGGAAGCGGTTCTCACAGCGCTTATGTCTATG…
ReljaHorseK299	Equus caballus	Croatia	Perisodactyla	Europe	35	1			ATATTCCTTACTGAAAAGAAGATTAATCTTGTACAAAGCATTCTACCAATCTTAGAAAACGTTGCACGGTCTGGAAGACCATTGCTCATCATAGCTGAAGACGTTGAAGGTGAAGCTCTGAGCACGCTTGTACTCAATAAGCTCCGTGGTGGCCTTCAAGTTGCTGCTGTAAAGGCGCCTGGTTTTGGTGACAGGAGAAAAGACATGCTTGGCGATATTGCTGTAATAGTAGGCGCTAAGTATGTAGTAAATGACGAGCTTGCTGTTAAGATGGAAGATATCGCTCTAAGCGATCTTGGTACTGCTAAGAGCGTACGCATCACAAAAGACGCAACTACTATCATAGGTAGTGTTGATAGCAGTTCT
KJ832471	Equus caballus	France	Perisodactyla	Europe	35	1	LF	81	ATGTCAAATACGGTAGTCACGGGTGAGGTATTAGATAAGTCTATTAGGGAGGTAGTACGCATCCTAGAAGATGCAGTTGGTTGTACTGCTGGTCCTAAAGGCCTCACTGTAGCGATTAGTAAGCCTTATGGGTCGCCAGAGATCACAAAGGATGGCTACAAGGTAATGAAGAGTATAAAGCCTGAAGAACCACTGGCTGCCGCTATAGCGAGCATCATTACTCAGAGTGCTTCTCAGTGTAATGATAAGGTGGGAGATGGAACTACTACATGCTCCATACTAACAGCAAAAGTGATTGAAGAAGTCTCAAAAGCGAAAGCTGCTGGATCTGATATTGTTAGCATAAAGAATGGTATTCTCAAGGCTAAGGAAGCGGTTCTCACAGCGCTTATGTCTATG…
JF893918	Equus caballus	Germany	Perisodactyla	Europe	35	1	LF	81	GGATATCTTTCGCCTTACTTTGTTACAAATGCTGAAAAAATGCTGGTGGAATTTGAAAATCCATACATATTCCTTACTGAAAAGAAGATTAATCTTGTACAAAGCATTCTACCAATCTTAGAAAACGTTGCACGGTCTGGAAGACCATTGCTCATCATAGCTGAAGACGTTGAAGGTGAAGCTCTGAGCACGCTTGTACTCAATAAGCTCCGTGGTGGCCTTCAAGTTGCTGCTGTAAAGGCGCCTGGTTTTGGTGACAGGAGAAAAGACATGCTTGGCGATATTGCTGTAATAGTAGGCGCTAAGTATGTAGTAAATGACGAGCTTGCTGTTAAGATGGAAGATATCGCTCTAAGCGATCTTGGTACTGCTAAGAGCGTACGCATCACAAAAGACGCA…
HorseNL14	Equus caballus	Netherlands	Perisodactyla	Europe	35	1	LF	2	GGATATCTTTCGCCTTACTTTGTTACAAATGCTGAAAAAATGCTGGTGGAATTTGAAAATCCATACATATTCCTTACTGAAAAGAAGATTAATCTTGTACAAAGCATTCTACCAATCTTAGAAAACGTTGCACGGTCTGGAAGACCATTGCTCATCATAGCTGAAGACGTTGAAGGTGAAGCTCTGAGCACGCTTGTACTCAATAAGCTCCGTGGTGGCCTTCAAGTTGCTGCTGTAAAGGCGCCTGGTTTTGGTGACAGGAGAAAAGACATGCTTGGCGATATTGCTGTAATAGTAGGCGCTAAGTATGTAGTAAATGACGAGCTTGCTGTTAAGATGGAAGATATCGCTCTAAGCGATCTTGGTACTGCTAAGAGCGTACGCATCACAAAAGACGCA…
KJ832469	Equus caballus	France	Perisodactyla	Europe	36	1	LF	56	ATGTCAAATACGGTAGTCACGGGTGAGGTATTAGATAAGTCTATTAGGGAGGTAGTACGCATCCTAGAAGATGCAGTTGGTTGTACTGCTGGTCCTAAAGGCCTCACTGTAGCGATTAGTAAGCCTTATGGGTCGCCAGAGATCACAAAGGATGGCTACAAGGTAATGAAGAGTATAAAGCCTGAAGAACCACTGGCTGCCGCTATAGCGAGCATCATTACTCAGAGTGCTTCTCAGTGTAATGATAAGGTGGGAGATGGAACTACTACATGCTCCATACTAACAGCAAAAGTGATTGAAGAAGTCTCAAAAGCGAAAGCTGCTGGATCTGATATTGTTAGCATAAAGAATGGTATTCTCAAGGCTAAGGAAGCGGTTCTTACAGCGCTTATGTCTATG…
AY529489	Equus caballus	Sweden	Perisodactyla	Europe	39	1	LF	84	TTATGCTACGGTTGTTTGTTCTATTGGTCTAAAGTTTAGGAGGTTCAAAAATGTCAAATACGGTAGTCACGGGTGAGGTATTAGATAAGTCTATTAGGGAGGTAGTACGCATCCTAGAAGATGCAGTTGGTTGTACTGCTGGTCCTAAAGGCCTCACTGTAGCGATTAGTAAGCCTTATGGGTCGCCAGAGATCACAAAGGATGGCTACAAGGTAATGAAGAGTATAAAGCCTGAAGAACCACTGGCTGCCGCTATAGCGAGCATCATTACTCAGAGTGCTTCTCAGTGTAATGATAAGGTGGGAGATGGAACTACTACATGCTCCATACTAACAGCAAAAGTGATTGAAGAAGTCTCAAAAGCGAAAGCTGCTGGATCTGATATTGTTAGCATAAAGA…
JF893915	Equus caballus	Germany	Perisodactyla	Europe	46	1	LF	19	GGATATCTTTCGCCTTACTTTGTTACAAATGCTGAAAAAATGCTGGTGGAATTTGAAAATCCATACATATTCCTTACTGAAAAGAAGATTAATCTTGTACAAAGCATTCTACCAATCTTAGAAAACGTTGCACGGTCTGGAAGACCATTGCTCATCATAGCTGAAGACGTTGAAGGTGAAGCTCTGAGCACGCTTGTACTCAATAAGCTCCGTGGTGGCCTTCAAGTTGCTGCTGTAAAGGCGCCTGGTTTTGGTGACAGGAGAAAAGACATGCTTGGCGATATTGCTGTAATAGTAGGCGCTAAGTATGTAGTAAATGACGAGCTTGCTGTTAAGATGGAAGACATCGCTCTAAGCGATCTTGGTACTGCTAAGAGCGTACGCATCACAAAAGACGCA…
HorseNL8	Equus caballus	Netherlands	Perisodactyla	Europe	57	1	LF	82	GGATATCTTTCGCCTTACTTTGTTACAAATGCTGAAAAAATGCTGGTGGAATTTGAAAATCCATACATATTCCTTACTGAAAAGAAGATTAATCTTGTACAAAGCATTCTACCAATCTTAGAAAACGTTGCACGGTCTGGAAGACCATTGCTCATCATAGCTGAAGACGTTGAAGGTGAAGCTCTGAGCACACTTGTACTCAATAAGCTCCGTGGTGGCCTTCAAGTTGCTGCTGTAAAGGCGCCTGGTTTTGGTGACAGGAGAAAAGACATGCTTGGCGATATTGCTGTAATAGTAGGCGCTAAGTATGTAGTAAATGACGAGCTTGCTGTTAAGATGGAAGATATCGCTCTAAGCGATCTTGGTACTGCTAAGAGCGTACGCATCACAAAAGACGCA…
HorseNL12	Equus caballus	Netherlands	Perisodactyla	Europe	66	1	LF	39	GGATATCTTTCGCCTTACTTTGTTACAAATGCTGAAAAAATGCTGGTGGAATTTGAAAATCCATACATATTCCTTACTGAAAAGAAGATTAATCTTGTACAAAGCATTCTACCAATCTTAGAAAACGTTGCACGGTCTGGAAGACCATTGCTCATCATAGCTGAAGACGTTGAAGGTGAAGCTCTGAGCACACTTGTACTCAATAAGCTCCGTGGTGGCCTTCAAGTTGCTGCTGTAAAGGCGCCTGGTTTTGGTGACAGGAGAAAAGACATGCTTGGCGATATTGCTGTAATAGTAGGCGCTAAGTATGTAGTAAATGACGAGCTTGCTGTTAAGATGGAAGACATCGCTCTAAGCGATCTTGGTACTGCTAAGAGCGTACGCATCACAAAAGACGCA…
EU839858	Equus caballus	Czech Republic	Perisodactyla	Europe	82	1			TATCTTTCGCCTTACTTTGTTACAAATGCTGAAAAAATGCTGGTGGAATTTGAAAATCCATACATATTCCTTACTGAAAAGAAGATTAATCTTGTACAAAGCATTCTACCAATCTTAGAAAACGTTGCACGGTCTGGAAGACCATTGCTCATCATAGCTGAAGACGTTGAAGGTGAAGCTCTGAGCACGCTTGTACTCAATAAGCTCCGTGGTGGCCTTCAAGTTGCTGCTGTAAAGGCGCCTGGTTTCGGTGACAGAAGAAAAGACATGCTTGGCGATATTGCTGTAATAGTAGGCGCTAAGTATGTAGTAAATGACGAGCTTGCTGTTAAGATGGAAGACATCGCTCTAAGCGATCTTGGTACTGCTAAGAGCGTGCGAATCACAAAAGACGCAACT…
AY848749	Equus caballus	Italy	Perisodactyla	Europe	82	1	LF	117	GGATTTCTTTCGCCTTACTTTGTTACAAATGCTGAAAAAATGCTGGTGGAATTTGAAAATCCATACATATTCCTTACTGAAAAGAAGATTAATCTTGTACAAAGCATTCTACCAATCTTAGAAAACGTTGCACGGTCTGGAAGACCATTGCTCATCATAGCTGAAGACGTTGAAGGTGAAGCTCTGAGCACGCTTGTACTCAATAAGCTCCGTGGTGGCCTTCAAGTTGCTGCTGTAAAGGCGCCTGGTTTCGGTGACAGAAGAAAAGACATGCTTGGCGATATTGCTGTAATAGTAGGCGCTAAGTATGTAGTAAATGACGAGCTTGCTGTTAAGATGGAAGACATCGCTCTAAGCGATCTTGGTACTGCTAAGAGCGTGCGAATCACAAAAGACGCA…
AY848747	Equus caballus	Italy	Perisodactyla	Europe	82	1	LF	116	GGATATCTTTCGCCTTACTTTGTTACGAATGCTGAAAAAATGCTGGTGGAATTTGAAAATCCATACATATTCCTTACTGAAAAGAAGATTAATCTTGTACAAAGCATTCTACCAATCTTAGAAAACGTTGCACGGTCTGGAAGACCATTGCTCATCATAGCTGAAGACGTTGAAGGTGAAGCTCTGAGCACGCTTGTACTCAATAAGCTCCGTGGTGGCCTTCAAGTTGCTGCTGTAAAGGCGCCTGGTTTCGGTGACAGAAGAAAAGACATGCTTGGCGATATTGCTGTAATAGTAGGCGCTAAGTATGTAGTAAATGACGAGCTTGCTGTTAAGATGGAAGACATCGCTCTAAGCGATCTTGGTACTGCTAAGAGCGTGCGAATCACAAAAGACGCA…
EF647585	Equus caballus	USA	Perisodactyla	North America	82	1	LF	12	TTATGCTACGGTTGTTTGTTCTATTGGTCTAAAGTTTAGGAGGTTCAAAAATGTCAAATACGGTAGTCACGGGTGAGGTATTAGATAAGTCTATTAGGGAGGTAGTACGCATCCTAGAAGATGCAGTTGGTTGTACTGCTGGTCCTAAAGGCCTCACTGTAGCGATTAGTAAGCCTTATGGGTCGCCAGAGATCACAAAGGATGGCTACAAGGTAATGAAGAGTATAAAGCCTGAAGAACCACTGGCTGCCGCTATAGCGAGCATCATTACTCAGAGTGCTTCTCAGTGTAATGATAAGGTGGGAGATGGAACTACTACATGCTCCATACTAACAGCAAAAGTGATTGAAGAAGTCTCAAAAGCGAAAGCTGCTGGATCTGATATTGTTAGCATAAAGA…
AF172161	Equus caballus	USA	Perisodactyla	North America	82	1	LF	113	GAGTTCGACGGTAAGAAGTTCATAGTGATGAAGGAGAGTGACATAATAGCTAAGGAAGCATAGTCTTATGCTACGGTTGTTTGTTCTATTGGTCTAAAGTTTAGGAGGTTCAAAAATGTCAAATACGGTAGTCACGGGTGAGGTATTAGATAAGTCTATTAGGGAGGTAGTACGCATCCTAGAAGATGCAGTTGGTTGTACTGCTGGTCCTAAAGGCCTCACTGTAGCGATTAGTAAGCCTTATGGGTCGCCAGAGATCACAAAGGATGGCTACAAGGTAATGAAGAGTATAAAGCCTGAAGAACCACTGGCTGCCGCTATAGCGAGCATCATTACTCAGAGTGCTTCTCAGTGTAATGATAAGGTGGGAGATGGAACTACTACATGCTCCATACTAAC…
AF172160	Equus caballus	USA	Perisodactyla	North America	82	1	LF	113	GAGTTCGACGGTAAGAAGTTCATAGTGATGAAGGAGAGTGACATAATAGCTAAGGAAGCATAGTCTTATGCTACGGTTGTTTGTTCTATTGGTCTAAAGTTTAGGAGGTTCAAAAATGTCAAATACGGTAGTCACGGGTGAGGTATTAGATAAGTCTATTAGGGAGGTAGTACGCATCCTAGAAGATGCAGTTGGTTGTACTGCTGGTCCTAAAGGCCTCACTGTAGCGATTAGTAAGCCTTATGGGTCGCCAGAGATCACAAAGGATGGCTACAAGGTAATGAAGAGTATAAAGCCTGAAGAACCACTGGCTGCCGCTATAGCGAGCATCATTACTCAGAGTGCTTCTCAGTGTAATGATAAGGTGGGAGATGGAACTACTACATGCTCCATACTAAC…
U96727	Equus caballus	USA	Perisodactyla	North America	82	1	LF	113	AGAGTTCGACGGTAAGAAGTTCATAGTGATGAAGGAGAGTGACATAATAGCTAAGGAAGCATAGTCTTATGCTACGGTTGTTTGTTCTATTGGTCTAAAGTTTAGGAGGTTCAAAAATGTCAAATACGGTAGTCACGGGTGAGGTATTAGATAAGTCTATTAGGGAGGTAGTACGCATCCTAGAAGATGCAGTTGGTTGTACTGCTGGTCCTAAAGGCCTCACTGTAGCGATTAGTAAGCCTTATGGGTCGCCAGAGATCACAAAGGATGGCTACAAGGTAATGAAGAGTATAAAGCCTGAAGAACCACTGGCTGCCGCTATAGCGAGCATCATTACTCAGAGTGCTTCTCAGTGTAATGATAAGGTGGGAGATGGAACTACTACATGCTCCATACTAA…
AF172158	Equus caballus	USA	Perisodactyla	North America	82	1	LF	113	GAGTTCGACGGTAAGAAGTTCATAGTGATGAAGGAGAGTGACATAATAGCTAAGGAAGCATAGTCTTATGCTACGGTTGTTTGTTCTATTGGTCTAAAGTTTAGGAGGTTCAAAAATGTCAAATACGGTAGTCACGGGTGAGGTATTAGATAAGTCTATTAGGGAGGTAGTACGCATCCTAGAAGATGCAGTTGGTTGTACTGCTGGTCCTAAAGGCCTCACTGTAGCGATTAGTAAGCCTTATGGGTCGCCAGAGATCACAAAGGATGGCTACAAGGTAATGAAGAGTATAAAGCCTGAAGAACCACTGGCTGCCGCTATAGCGAGCATCATTACTCAGAGTGCTCCTCAGTGTAATGATAAGGTGGGAGATGGAACTACTACATGCTCCATACTAAC…
JF494840	Equus caballus	USA	Perisodactyla	North America	82	1	LF	113	TGTCAAATACGGTAGTCACGGGTGAGGTATTAGATAAGTCTATTAGGGAGGTAGTACGCATCCTAGAAGATGCAGTTGGTTGTACTGCTGGTCCTAAAGGCCTCACTGTAGCGATTAGTAAGCCTTATGGGTCGCCAGAGATCACAAAGGATGGCTACAAGGTAATGAAGAGTATAAAGCCTGAAGAACCACTGGCTGCCGCTATAGCGAGCATCATTACTCAGAGTGCTTCTCAGTGTAATGATAAGGTGGGAGATGGAACTACTACATGCTCCATACTAACAGCAAAAGTGATTGAAGAAGTCTCAAAAGCGAAAGCTGCTGGATCTGATATTGTTAGCATAAAGAATGGTATTCTCAAGGCTAAGGAAGCGGTTCTTACAGCGCTTATGTCTATGA…
AF172162	Equus caballus	USA	Perisodactyla	North America	82	1	LF	113	GAGTTCGACGGTAAGAAGTTCATAGTGATGAAGGAGAGTGACATAATAGCTAAGGAAGCATAGTCTTATGCTACGGTTGTTTGTTCTATTGGTCTAAAGTTTAGGAGGTTCAAAAATGTCAAATACGGTAGTCACGGGTGAGGTATTAGATAAGTCTATTAGGGAGGTAGTACGCATCCTAGAAGATGCAGTTGGTTGTACTGCTGGTCCTAAAGGCCTCACTGTAGCGATTAGTAAGCCTTATGGGTCGCCAGAGATCACAAAGGATGGCTACAAGGTAATGAAGAGTATAAAGCCTGAAGAACCACTGGCTGCCGCTATAGCGAGCATCATTACTCAGAGTGCTTCTCAGTGTAATGATAAGGTGGGAGATGGAACTACTACATGCTCCATACTAAC…
AY848748	Equus caballus	Italy	Perisodactyla	Europe	89	1	LF	125	GGATATCTTTCGCCTTACTTTGTTACAAATGCTGAAAAAATGCTGGTGGAATTTGAAAATCCATACATATTCCTTACTGAAAAGATGATTAATCTTGTACAAAGCATTCTATCAATCTTGGAAAACGTTGCACGGTCTGGAAGACCATTGCTCATCATAGCTGAAGACGTTGAAGGTGAAGCTCTGAGCACGCTTGTACTCAATAAGCTCCGTGGTGGCCTTCAAGTTGCTGCTGTAAAGGCGCCTGGTTTCGGTGACAGAAGAAAAGACATGCTTGGCGATATTGCTGTAATAGTAGGCGCTAAGTATGTAGTAAATGACGAGCTTGCTGTTAAGATGGAAGACATCGCTCTAAGCGATCTTGGTACTGCTAAGAGCGTGCGAATCACAGAAGACGCA…
50 EE	Erinaceus europaeus	Czech Republic	Erinaceomorpha	Europe	3	1	LF	4	GGATATCTTTCGCCTTACTTTGTTACAAATGCTGAAAAAATGCTGGTGGAATTTGAAAATCCATACATATTCCTTACTGAAAAGAAGATTAATCTTGTACAAAGCATTCTACCAATCTTAGAAAACGTTGCACGGTCTGGAAGACCATTGCTCATCATAGCTGAAGACGTTGAAGGTGAAGCTCTGAGCACGCTTGTACTCAATAAGCTCCGTGGTGGCCTTCAAGTTGCTGCTGTAAAGGCGCCTGGTTTCGGTGACAGGAGAAAAGACATGCTTGGCGATATTGCTGTAATAGTAGGCGCTAAGTGTGTAGTAAATGACGAGCTTGCTGTTAAGATGGAAGACATCGCTCTAAGCGATCTTGGTACTGCTAAGAGCGTACGCATCACAAAAGACGCA…
JN571164	Erinaceus europaeus	Germany	Erinaceomorpha	Europe	7	1	LF	5	GGATATCTTTCGCCTTACTTTGTTACAAATGCTGAAAAAATGCTGGTGGAATTTGAAAATCCATACATATTCCTTACTGAAAAGAAGATTAATCTTGTACAAAGCATTCTACCAATCTTAGAAAACGTTGCACGGTCTGGAAGACCATTGCTCATCATAGCTGAAGACGTTGAAGGTGAAGCTCTGAGCACGCTTGTACTCAATAAGCTCCGTGGTGGCCTTCAAGTTGCTGCTGTAAAGGCGCCTGGTTTCGGTGACAGGAGAAAAGACATGCTTGGCGATATTGCTGTAATAGTAGGCGCTAAGTATGTAGTAAATGACGAGCTTGCTGTTAAGATGGAAGACATCGCTCTAAGCGATCTTGGTACTGCTAAGAGCGTACGCATCACAAAAGACGCA…
KU712133	Erinaceus europaeus	Germany	Erinaceomorpha	Europe	7	1	LF	5	GGATATCTTTCGCCTTACTTTGTTACAAATGCTGAAAAAATGCTGGTGGAATTTGAAAATCCATACATATTCCTTACTGAAAAGAAGATTAATCTTGTACAAAGCATTCTACCAATCTTAGAAAACGTTGCACGGTCTGGAAGACCATTGCTCATCATAGCTGAAGACGTTGAAGGTGAAGCTCTGAGCACGCTTGTACTCAATAAGCTCCGTGGTGGCCTTCAAGTTGCTGCTGTAAAGGCGCCTGGTTTCGGTGACAGGAGAAAAGACATGCTTGGCGATATTGCTGTAATAGTAGGCGCTAAGTATGTAGTAAATGACGAGCTTGCTGTTAAGATGGAAGACATCGCTCTAAGCGATCTTGGTACTGCTAAGAGCGTACGCATCACAAAAGACGCA…
49 EE	Erinaceus europaeus	Czech Republic	Erinaceomorpha	Europe	7	1	LF	5	GGATATCTTTCGCCTTACTTTGTTACAAATGCTGAAAAAATGCTGGTGGAATTTGAAAATCCATACATATTCCTTACTGAAAAGAAGATTAATCTTGTACAAAGCATTCTACCAATCTTAGAAAACGTTGCACGGTCTGGAAGACCATTGCTCATCATAGCTGAAGACGTTGAAGGTGAAGCTCTGAGCACGCTTGTACTCAATAAGCTCCGTGGTGGCCTTCAAGTTGCTGCTGTAAAGGCGCCTGGTTTCGGTGACAGGAGAAAAGACATGCTTGGCGATATTGCTGTAATAGTAGGCGCTAAGTATGTAGTAAATGACGAGCTTGCTGTTAAGATGGAAGACATCGCTCTAAGCGATCTTGGTACTGCTAAGAGCGTACGCATCACAAAAGACGCA…
34 EE	Erinaceus europaeus	Czech Republic	Erinaceomorpha	Europe	7	1	LF	5	GGATATCTTTCGCCTTACTTTGTTACAAATGCTGAAAAAATGCTGGTGGAATTTGAAAATCCATACATATTCCTTACTGAAAAGAAGATTAATCTTGTACAAAGCATTCTACCAATCTTAGAAAACGTTGCACGGTCTGGAAGACCATTGCTCATCATAGCTGAAGACGTTGAAGGTGAAGCTCTGAGCACGCTTGTACTCAATAAGCTCCGTGGTGGCCTTCAAGTTGCTGCTGTAAAGGCGCCTGGTTTCGGTGACAGGAGAAAAGACATGCTTGGCGATATTGCTGTAATAGTAGGCGCTAAGTATGTAGTAAATGACGAGCTTGCTGTTAAGATGGAAGACATCGCTCTAAGCGATCTTGGTACTGCTAAGAGCGTACGCATCACAAAAGACGCA…
47 EE	Erinaceus europaeus	Czech Republic	Erinaceomorpha	Europe	7	1	LF	5	GGATATCTTTCGCCTTACTTTGTTACAAATGCTGAAAAAATGCTGGTGGAATTTGAAAATCCATACATATTCCTTACTGAAAAGAAGATTAATCTTGTACAAAGCATTCTACCAATCTTAGAAAACGTTGCACGGTCTGGAAGACCATTGCTCATCATAGCTGAAGACGTTGAAGGTGAAGCTCTGAGCACGCTTGTACTCAATAAGCTCCGTGGTGGCCTTCAAGTTGCTGCTGTAAAGGCGCCTGGTTTCGGTGACAGGAGAAAAGACATGCTTGGCGATATTGCTGTAATAGTAGGCGCTAAGTATGTAGTAAATGACGAGCTTGCTGTTAAGATGGAAGACATCGCTCTAAGCGATCTTGGTACTGCTAAGAGCGTACGCATCACAAAAGACGCA…
24 EE	Erinaceus europaeus	Czech Republic	Erinaceomorpha	Europe	7	1	LF	5	GGATATCTTTCGCCTTACTTTGTTACAAATGCTGAAAAAATGCTGGTGGAATTTGAAAATCCATACATATTCCTTACTGAAAAGAAGATTAATCTTGTACAAAGCATTCTACCAATCTTAGAAAACGTTGCACGGTCTGGAAGACCATTGCTCATCATAGCTGAAGACGTTGAAGGTGAAGCTCTGAGCACGCTTGTACTCAATAAGCTCCGTGGTGGCCTTCAAGTTGCTGCTGTAAAGGCGCCTGGTTTCGGTGACAGGAGAAAAGACATGCTTGGCGATATTGCTGTAATAGTAGGCGCTAAGTATGTAGTAAATGACGAGCTTGCTGTTAAGATGGAAGACATCGCTCTAAGCGATCTTGGTACTGCTAAGAGCGTACGCATCACAAAAGACGCA…
32 EE	Erinaceus europaeus	Czech Republic	Erinaceomorpha	Europe	7	1	LF	5	GGATATCTTTCGCCTTACTTTGTTACAAATGCTGAAAAAATGCTGGTGGAATTTGAAAATCCATACATATTCCTTACTGAAAAGAAGATTAATCTTGTACAAAGCATTCTACCAATCTTAGAAAACGTTGCACGGTCTGGAAGACCATTGCTCATCATAGCTGAAGACGTTGAAGGTGAAGCTCTGAGCACGCTTGTACTCAATAAGCTCCGTGGTGGCCTTCAAGTTGCTGCTGTAAAGGCGCCTGGTTTCGGTGACAGGAGAAAAGACATGCTTGGCGATATTGCTGTAATAGTAGGCGCTAAGTATGTAGTAAATGACGAGCTTGCTGTTAAGATGGAAGACATCGCTCTAAGCGATCTTGGTACTGCTAAGAGCGTACGCATCACAAAAGACGCA…
hungL119	Erinaceus roumanicus	Hungary	Erinaceomorpha	Europe	2	1	LF	3	GGATATCTTTCGCCTTACTTTGTTACAAATGCTGAAAAAATGCTGGTGGAATTTGAAAATCCATACATATTCCTTACTGAAAAGAAGATTAATTTTGTACAAAGCATTCTACCAATCTTAGAAAACGTTGCACGGTCTGGAAGACCATTGCTCATCATAGCTGAAGACGTTGAAGGTGAAGCTCTGAGCACGCTTGTACTCAATAAGCTCCGTGGTGGCCTTCAAGTTGCTGCTGTAAAGGCGCCTGGTTTCGGTGACAGGAGAAAAGACATGCTTGGCGATATTGCTGTAATAGTAGGCGCTAAGTATGTAGTAAATGACGAGCTTGCTGTTAAGATGGAAGACATCGCTCTAAGCGATCTTGGTACTGCTAAGAGCGTACGCATCACAAAAGACGCA…
Sandor_Roadkill_E9	Erinaceus roumanicus	Hungary	Erinaceomorpha	Europe	7	1	LF	5	GGATATCTTTCGCCTTACTTTGTTACAAATGCTGAAAAAATGCTGGTGGAATTTGAAAATCCATACATATTCCTTACTGAAAAGAAGATTAATCTTGTACAAAGCATTCTACCAATCTTAGAAAACGTTGCACGGTCTGGAAGACCATTGCTCATCATAGCTGAAGACGTTGAAGGTGAAGCTCTGAGCACGCTTGTACTCAATAAGCTCCGTGGTGGCCTTCAAGTTGCTGCTGTAAAGGCGCCTGGTTTCGGTGACAGGAGAAAAGACATGCTTGGCGATATTGCTGTAATAGTAGGCGCTAAGTATGTAGTAAATGACGAGCTTGCTGTTAAGATGGAAGACATCGCTCTAAGCGATCTTGGTACTGCTAAGAGCGTACGCATCACAAAAGACGCA…
KF803998	Erinaceus roumanicus	Hungary	Erinaceomorpha	Europe	7	1	LF	5	TGATCGCGGATATCTTTCGCCTTACTTTGTTACAAATGCTGAAAAAATGCTGGTGGAATTTGAAAATCCATACATATTCCTTACTGAAAAGAAGATTAATCTTGTACAAAGCATTCTACCAATCTTAGAAAACGTTGCACGGTCTGGAAGACCATTGCTCATCATAGCTGAAGACGTTGAAGGTGAAGCTCTGAGCACGCTTGTACTCAATAAGCTCCGTGGTGGCCTTCAAGTTGCTGCTGTAAAGGCGCCTGGTTTCGGTGACAGGAGAAAAGACATGCTTGGCGATATTGCTGTAATAGTAGGCGCTAAGTATGTAGTAAATGACGAGCTTGCTGTTAAGATGGAAGACATCGCTCTAAGCGATCTTGGTACTGCTAAGAGCGTACGCATCACAAA…
hungL93	Erinaceus roumanicus	Hungary	Erinaceomorpha	Europe	7	1	LF	5	GGATATCTTTCGCCTTACTTTGTTACAAATGCTGAAAAAATGCTGGTGGAATTTGAAAATCCATACATATTCCTTACTGAAAAGAAGATTAATCTTGTACAAAGCATTCTACCAATCTTAGAAAACGTTGCACGGTCTGGAAGACCATTGCTCATCATAGCTGAAGACGTTGAAGGTGAAGCTCTGAGCACGCTTGTACTCAATAAGCTCCGTGGTGGCCTTCAAGTTGCTGCTGTAAAGGCGCCTGGTTTCGGTGACAGGAGAAAAGACATGCTTGGCGATATTGCTGTAATAGTAGGCGCTAAGTATGTAGTAAATGACGAGCTTGCTGTTAAGATGGAAGACATCGCTCTAAGCGATCTTGGTACTGCTAAGAGCGTACGCATCACAAAAGACGCA…
hungL96	Erinaceus roumanicus	Hungary	Erinaceomorpha	Europe	7	1	LF	5	GGATATCTTTCGCCTTACTTTGTTACAAATGCTGAAAAAATGCTGGTGGAATTTGAAAATCCATACATATTCCTTACTGAAAAGAAGATTAATCTTGTACAAAGCATTCTACCAATCTTAGAAAACGTTGCACGGTCTGGAAGACCATTGCTCATCATAGCTGAAGACGTTGAAGGTGAAGCTCTGAGCACGCTTGTACTCAATAAGCTCCGTGGTGGCCTTCAAGTTGCTGCTGTAAAGGCGCCTGGTTTCGGTGACAGGAGAAAAGACATGCTTGGCGATATTGCTGTAATAGTAGGCGCTAAGTATGTAGTAAATGACGAGCTTGCTGTTAAGATGGAAGACATCGCTCTAAGCGATCTTGGTACTGCTAAGAGCGTACGCATCACAAAAGACGCA…
hungL91	Erinaceus roumanicus	Hungary	Erinaceomorpha	Europe	7	1	LF	5	GGATATCTTTCGCCTTACTTTGTTACAAATGCTGAAAAAATGCTGGTGGAATTTGAAAATCCATACATATTCCTTACTGAAAAGAAGATTAATCTTGTACAAAGCATTCTACCAATCTTAGAAAACGTTGCACGGTCTGGAAGACCATTGCTCATCATAGCTGAAGACGTTGAAGGTGAAGCTCTGAGCACGCTTGTACTCAATAAGCTCCGTGGTGGCCTTCAAGTTGCTGCTGTAAAGGCGCCTGGTTTCGGTGACAGGAGAAAAGACATGCTTGGCGATATTGCTGTAATAGTAGGCGCTAAGTATGTAGTAAATGACGAGCTTGCTGTTAAGATGGAAGACATCGCTCTAAGCGATCTTGGTACTGCTAAGAGCGTACGCATCACAAAAGACGCA…
hungL81	Erinaceus roumanicus	Hungary	Erinaceomorpha	Europe	7	1	LF	5	GGATATCTTTCGCCTTACTTTGTTACAAATGCTGAAAAAATGCTGGTGGAATTTGAAAATCCATACATATTCCTTACTGAAAAGAAGATTAATCTTGTACAAAGCATTCTACCAATCTTAGAAAACGTTGCACGGTCTGGAAGACCATTGCTCATCATAGCTGAAGACGTTGAAGGTGAAGCTCTGAGCACGCTTGTACTCAATAAGCTCCGTGGTGGCCTTCAAGTTGCTGCTGTAAAGGCGCCTGGTTTCGGTGACAGGAGAAAAGACATGCTTGGCGATATTGCTGTAATAGTAGGCGCTAAGTATGTAGTAAATGACGAGCTTGCTGTTAAGATGGAAGACATCGCTCTAAGCGATCTTGGTACTGCTAAGAGCGTACGCATCACAAAAGACGCA…
hungL82	Erinaceus roumanicus	Hungary	Erinaceomorpha	Europe	7	1	LF	5	GGATATCTTTCGCCTTACTTTGTTACAAATGCTGAAAAAATGCTGGTGGAATTTGAAAATCCATACATATTCCTTACTGAAAAGAAGATTAATCTTGTACAAAGCATTCTACCAATCTTAGAAAACGTTGCACGGTCTGGAAGACCATTGCTCATCATAGCTGAAGACGTTGAAGGTGAAGCTCTGAGCACGCTTGTACTCAATAAGCTCCGTGGTGGCCTTCAAGTTGCTGCTGTAAAGGCGCCTGGTTTCGGTGACAGGAGAAAAGACATGCTTGGCGATATTGCTGTAATAGTAGGCGCTAAGTATGTAGTAAATGACGAGCTTGCTGTTAAGATGGAAGACATCGCTCTAAGCGATCTTGGTACTGCTAAGAGCGTACGCATCACAAAAGACGCA…
hungL80	Erinaceus roumanicus	Hungary	Erinaceomorpha	Europe	7	1	LF	5	GGATATCTTTCGCCTTACTTTGTTACAAATGCTGAAAAAATGCTGGTGGAATTTGAAAATCCATACATATTCCTTACTGAAAAGAAGATTAATCTTGTACAAAGCATTCTACCAATCTTAGAAAACGTTGCACGGTCTGGAAGACCATTGCTCATCATAGCTGAAGACGTTGAAGGTGAAGCTCTGAGCACGCTTGTACTCAATAAGCTCCGTGGTGGCCTTCAAGTTGCTGCTGTAAAGGCGCCTGGTTTCGGTGACAGGAGAAAAGACATGCTTGGCGATATTGCTGTAATAGTAGGCGCTAAGTATGTAGTAAATGACGAGCTTGCTGTTAAGATGGAAGACATCGCTCTAAGCGATCTTGGTACTGCTAAGAGCGTACGCATCACAAAAGACGCA…
hungL76	Erinaceus roumanicus	Hungary	Erinaceomorpha	Europe	7	1	LF	5	GGATATCTTTCGCCTTACTTTGTTACAAATGCTGAAAAAATGCTGGTGGAATTTGAAAATCCATACATATTCCTTACTGAAAAGAAGATTAATCTTGTACAAAGCATTCTACCAATCTTAGAAAACGTTGCACGGTCTGGAAGACCATTGCTCATCATAGCTGAAGACGTTGAAGGTGAAGCTCTGAGCACGCTTGTACTCAATAAGCTCCGTGGTGGCCTTCAAGTTGCTGCTGTAAAGGCGCCTGGTTTCGGTGACAGGAGAAAAGACATGCTTGGCGATATTGCTGTAATAGTAGGCGCTAAGTATGTAGTAAATGACGAGCTTGCTGTTAAGATGGAAGACATCGCTCTAAGCGATCTTGGTACTGCTAAGAGCGTACGCATCACAAAAGACGCA…
hungL78	Erinaceus roumanicus	Hungary	Erinaceomorpha	Europe	7	1	LF	5	GGATATCTTTCGCCTTACTTTGTTACAAATGCTGAAAAAATGCTGGTGGAATTTGAAAATCCATACATATTCCTTACTGAAAAGAAGATTAATCTTGTACAAAGCATTCTACCAATCTTAGAAAACGTTGCACGGTCTGGAAGACCATTGCTCATCATAGCTGAAGACGTTGAAGGTGAAGCTCTGAGCACGCTTGTACTCAATAAGCTCCGTGGTGGCCTTCAAGTTGCTGCTGTAAAGGCGCCTGGTTTCGGTGACAGGAGAAAAGACATGCTTGGCGATATTGCTGTAATAGTAGGCGCTAAGTATGTAGTAAATGACGAGCTTGCTGTTAAGATGGAAGACATCGCTCTAAGCGATCTTGGTACTGCTAAGAGCGTACGCATCACAAAAGACGCA…
hungL74	Erinaceus roumanicus	Hungary	Erinaceomorpha	Europe	7	1			GGATATCTTTCGCCTTACTTTRTTACAAATGCTGAAAAAATGCTGGTGGAATTTGAAAATCCATACATATTCCTTACTGAAAAGAAGATTAATCTTGTACAAAGCATTCTACCAATCTTAGAAAACGTTGCACGGTCTGGAAGACCATTGCTCATCATAGCTGAAGACGTTGAAGGTGAAGCTCTGAGCACGCTTGTACTCAATAAGCTCCGTGGTGGCCTTCAAGTTGCTGCTGTAAAGGCGCCTGGTTTCGGTGACAGGAGAAAAGACATGCTTGGCGATATTGCTGTAATAGTAGGCGCTAAGTATGTAGTAAATGACGAGCTTGCTGTTAAGATGGAAGACATCGCTCTAAGCGATCTTGGTACTGCTAAGAGCGTACGCATCACAAAAGACGCA…
hungL7	Erinaceus roumanicus	Hungary	Erinaceomorpha	Europe	7	1	LF	5	GGATATCTTTCGCCTTACTTTGTTACAAATGCTGAAAAAATGCTGGTGGAATTTGAAAATCCATACATATTCCTTACTGAAAAGAAGATTAATCTTGTACAAAGCATTCTACCAATCTTAGAAAACGTTGCACGGTCTGGAAGACCATTGCTCATCATAGCTGAAGACGTTGAAGGTGAAGCTCTGAGCACGCTTGTACTCAATAAGCTCCGTGGTGGCCTTCAAGTTGCTGCTGTAAAGGCGCCTGGTTTCGGTGACAGGAGAAAAGACATGCTTGGCGATATTGCTGTAATAGTAGGCGCTAAGTATGTAGTAAATGACGAGCTTGCTGTTAAGATGGAAGACATCGCTCTAAGCGATCTTGGTACTGCTAAGAGCGTACGCATCACAAAAGACGCA…
hungL68	Erinaceus roumanicus	Hungary	Erinaceomorpha	Europe	7	1	LF	5	GGATATCTTTCGCCTTACTTTGTTACAAATGCTGAAAAAATGCTGGTGGAATTTGAAAATCCATACATATTCCTTACTGAAAAGAAGATTAATCTTGTACAAAGCATTCTACCAATCTTAGAAAACGTTGCACGGTCTGGAAGACCATTGCTCATCATAGCTGAAGACGTTGAAGGTGAAGCTCTGAGCACGCTTGTACTCAATAAGCTCCGTGGTGGCCTTCAAGTTGCTGCTGTAAAGGCGCCTGGTTTCGGTGACAGGAGAAAAGACATGCTTGGCGATATTGCTGTAATAGTAGGCGCTAAGTATGTAGTAAATGACGAGCTTGCTGTTAAGATGGAAGACATCGCTCTAAGCGATCTTGGTACTGCTAAGAGCGTACGCATCACAAAAGACGCA…
hungL60	Erinaceus roumanicus	Hungary	Erinaceomorpha	Europe	7	1	LF	5	GGATATCTTTCGCCTTACTTTGTTACAAATGCTGAAAAAATGCTGGTGGAATTTGAAAATCCATACATATTCCTTACTGAAAAGAAGATTAATCTTGTACAAAGCATTCTACCAATCTTAGAAAACGTTGCACGGTCTGGAAGACCATTGCTCATCATAGCTGAAGACGTTGAAGGTGAAGCTCTGAGCACGCTTGTACTCAATAAGCTCCGTGGTGGCCTTCAAGTTGCTGCTGTAAAGGCGCCTGGTTTCGGTGACAGGAGAAAAGACATGCTTGGCGATATTGCTGTAATAGTAGGCGCTAAGTATGTAGTAAATGACGAGCTTGCTGTTAAGATGGAAGACATCGCTCTAAGCGATCTTGGTACTGCTAAGAGCGTACGCATCACAAAAGACGCA…
hungL57	Erinaceus roumanicus	Hungary	Erinaceomorpha	Europe	7	1	LF	5	GGATATCTTTCGCCTTACTTTGTTACAAATGCTGAAAAAATGCTGGTGGAATTTGAAAATCCATACATATTCCTTACTGAAAAGAAGATTAATCTTGTACAAAGCATTCTACCAATCTTAGAAAACGTTGCACGGTCTGGAAGACCATTGCTCATCATAGCTGAAGACGTTGAAGGTGAAGCTCTGAGCACGCTTGTACTCAATAAGCTCCGTGGTGGCCTTCAAGTTGCTGCTGTAAAGGCGCCTGGTTTCGGTGACAGGAGAAAAGACATGCTTGGCGATATTGCTGTAATAGTAGGCGCTAAGTATGTAGTAAATGACGAGCTTGCTGTTAAGATGGAAGACATCGCTCTAAGCGATCTTGGTACTGCTAAGAGCGTACGCATCACAAAAGACGCA…
hungL58	Erinaceus roumanicus	Hungary	Erinaceomorpha	Europe	7	1	LF	5	GGATATCTTTCGCCTTACTTTGTTACAAATGCTGAAAAAATGCTGGTGGAATTTGAAAATCCATACATATTCCTTACTGAAAAGAAGATTAATCTTGTACAAAGCATTCTACCAATCTTAGAAAACGTTGCACGGTCTGGAAGACCATTGCTCATCATAGCTGAAGACGTTGAAGGTGAAGCTCTGAGCACGCTTGTACTCAATAAGCTCCGTGGTGGCCTTCAAGTTGCTGCTGTAAAGGCGCCTGGTTTCGGTGACAGGAGAAAAGACATGCTTGGCGATATTGCTGTAATAGTAGGCGCTAAGTATGTAGTAAATGACGAGCTTGCTGTTAAGATGGAAGACATCGCTCTAAGCGATCTTGGTACTGCTAAGAGCGTACGCATCACAAAAGACGCA…
hungL38	Erinaceus roumanicus	Hungary	Erinaceomorpha	Europe	7	1	LF	5	GGATATCTTTCGCCTTACTTTGTTACAAATGCTGAAAAAATGCTGGTGGAATTTGAAAATCCATACATATTCCTTACTGAAAAGAAGATTAATCTTGTACAAAGCATTCTACCAATCTTAGAAAACGTTGCACGGTCTGGAAGACCATTGCTCATCATAGCTGAAGACGTTGAAGGTGAAGCTCTGAGCACGCTTGTACTCAATAAGCTCCGTGGTGGCCTTCAAGTTGCTGCTGTAAAGGCGCCTGGTTTCGGTGACAGGAGAAAAGACATGCTTGGCGATATTGCTGTAATAGTAGGCGCTAAGTATGTAGTAAATGACGAGCTTGCTGTTAAGATGGAAGACATCGCTCTAAGCGATCTTGGTACTGCTAAGAGCGTACGCATCACAAAAGACGCA…
hungL36	Erinaceus roumanicus	Hungary	Erinaceomorpha	Europe	7	1	LF	5	GGATATCTTTCGCCTTACTTTGTTACAAATGCTGAAAAAATGCTGGTGGAATTTGAAAATCCATACATATTCCTTACTGAAAAGAAGATTAATCTTGTACAAAGCATTCTACCAATCTTAGAAAACGTTGCACGGTCTGGAAGACCATTGCTCATCATAGCTGAAGACGTTGAAGGTGAAGCTCTGAGCACGCTTGTACTCAATAAGCTCCGTGGTGGCCTTCAAGTTGCTGCTGTAAAGGCGCCTGGTTTCGGTGACAGGAGAAAAGACATGCTTGGCGATATTGCTGTAATAGTAGGCGCTAAGTATGTAGTAAATGACGAGCTTGCTGTTAAGATGGAAGACATCGCTCTAAGCGATCTTGGTACTGCTAAGAGCGTACGCATCACAAAAGACGCA…
hungL35	Erinaceus roumanicus	Hungary	Erinaceomorpha	Europe	7	1	LF	5	GGATATCTTTCGCCTTACTTTGTTACAAATGCTGAAAAAATGCTGGTGGAATTTGAAAATCCATACATATTCCTTACTGAAAAGAAGATTAATCTTGTACAAAGCATTCTACCAATCTTAGAAAACGTTGCACGGTCTGGAAGACCATTGCTCATCATAGCTGAAGACGTTGAAGGTGAAGCTCTGAGCACGCTTGTACTCAATAAGCTCCGTGGTGGCCTTCAAGTTGCTGCTGTAAAGGCGCCTGGTTTCGGTGACAGGAGAAAAGACATGCTTGGCGATATTGCTGTAATAGTAGGCGCTAAGTATGTAGTAAATGACGAGCTTGCTGTTAAGATGGAAGACATCGCTCTAAGCGATCTTGGTACTGCTAAGAGCGTACGCATCACAAAAGACGCA…
hungL176	Erinaceus roumanicus	Hungary	Erinaceomorpha	Europe	7	1	LF	5	GGATATCTTTCGCCTTACTTTGTTACAAATGCTGAAAAAATGCTGGTGGAATTTGAAAATCCATACATATTCCTTACTGAAAAGAAGATTAATCTTGTACAAAGCATTCTACCAATCTTAGAAAACGTTGCACGGTCTGGAAGACCATTGCTCATCATAGCTGAAGACGTTGAAGGTGAAGCTCTGAGCACGCTTGTACTCAATAAGCTCCGTGGTGGCCTTCAAGTTGCTGCTGTAAAGGCGCCTGGTTTCGGTGACAGGAGAAAAGACATGCTTGGCGATATTGCTGTAATAGTAGGCGCTAAGTATGTAGTAAATGACGAGCTTGCTGTTAAGATGGAAGACATCGCTCTAAGCGATCTTGGTACTGCTAAGAGCGTACGCATCACAAAAGACGCA…
hungL171	Erinaceus roumanicus	Hungary	Erinaceomorpha	Europe	7	1	LF	5	GGATATCTTTCGCCTTACTTTGTTACAAATGCTGAAAAAATGCTGGTGGAATTTGAAAATCCATACATATTCCTTACTGAAAAGAAGATTAATCTTGTACAAAGCATTCTACCAATCTTAGAAAACGTTGCACGGTCTGGAAGACCATTGCTCATCATAGCTGAAGACGTTGAAGGTGAAGCTCTGAGCACGCTTGTACTCAATAAGCTCCGTGGTGGCCTTCAAGTTGCTGCTGTAAAGGCGCCTGGTTTCGGTGACAGGAGAAAAGACATGCTTGGCGATATTGCTGTAATAGTAGGCGCTAAGTATGTAGTAAATGACGAGCTTGCTGTTAAGATGGAAGACATCGCTCTAAGCGATCTTGGTACTGCTAAGAGCGTACGCATCACAAAAGACGCA…
hungL175	Erinaceus roumanicus	Hungary	Erinaceomorpha	Europe	7	1	LF	5	GGATATCTTTCGCCTTACTTTGTTACAAATGCTGAAAAAATGCTGGTGGAATTTGAAAATCCATACATATTCCTTACTGAAAAGAAGATTAATCTTGTACAAAGCATTCTACCAATCTTAGAAAACGTTGCACGGTCTGGAAGACCATTGCTCATCATAGCTGAAGACGTTGAAGGTGAAGCTCTGAGCACGCTTGTACTCAATAAGCTCCGTGGTGGCCTTCAAGTTGCTGCTGTAAAGGCGCCTGGTTTCGGTGACAGGAGAAAAGACATGCTTGGCGATATTGCTGTAATAGTAGGCGCTAAGTATGTAGTAAATGACGAGCTTGCTGTTAAGATGGAAGACATCGCTCTAAGCGATCTTGGTACTGCTAAGAGCGTACGCATCACAAAAGACGCA…
hungL166	Erinaceus roumanicus	Hungary	Erinaceomorpha	Europe	7	1	LF	5	GGATATCTTTCGCCTTACTTTGTTACAAATGCTGAAAAAATGCTGGTGGAATTTGAAAATCCATACATATTCCTTACTGAAAAGAAGATTAATCTTGTACAAAGCATTCTACCAATCTTAGAAAACGTTGCACGGTCTGGAAGACCATTGCTCATCATAGCTGAAGACGTTGAAGGTGAAGCTCTGAGCACGCTTGTACTCAATAAGCTCCGTGGTGGCCTTCAAGTTGCTGCTGTAAAGGCGCCTGGTTTCGGTGACAGGAGAAAAGACATGCTTGGCGATATTGCTGTAATAGTAGGCGCTAAGTATGTAGTAAATGACGAGCTTGCTGTTAAGATGGAAGACATCGCTCTAAGCGATCTTGGTACTGCTAAGAGCGTACGCATCACAAAAGACGCA…
hungL165	Erinaceus roumanicus	Hungary	Erinaceomorpha	Europe	7	1	LF	5	GGATATCTTTCGCCTTACTTTGTTACAAATGCTGAAAAAATGCTGGTGGAATTTGAAAATCCATACATATTCCTTACTGAAAAGAAGATTAATCTTGTACAAAGCATTCTACCAATCTTAGAAAACGTTGCACGGTCTGGAAGACCATTGCTCATCATAGCTGAAGACGTTGAAGGTGAAGCTCTGAGCACGCTTGTACTCAATAAGCTCCGTGGTGGCCTTCAAGTTGCTGCTGTAAAGGCGCCTGGTTTCGGTGACAGGAGAAAAGACATGCTTGGCGATATTGCTGTAATAGTAGGCGCTAAGTATGTAGTAAATGACGAGCTTGCTGTTAAGATGGAAGACATCGCTCTAAGCGATCTTGGTACTGCTAAGAGCGTACGCATCACAAAAGACGCA…
hungL162dot2	Erinaceus roumanicus	Hungary	Erinaceomorpha	Europe	7	1	LF	5	GGATATCTTTCGCCTTACTTTGTTACAAATGCTGAAAAAATGCTGGTGGAATTTGAAAATCCATACATATTCCTTACTGAAAAGAAGATTAATCTTGTACAAAGCATTCTACCAATCTTAGAAAACGTTGCACGGTCTGGAAGACCATTGCTCATCATAGCTGAAGACGTTGAAGGTGAAGCTCTGAGCACGCTTGTACTCAATAAGCTCCGTGGTGGCCTTCAAGTTGCTGCTGTAAAGGCGCCTGGTTTCGGTGACAGGAGAAAAGACATGCTTGGCGATATTGCTGTAATAGTAGGCGCTAAGTATGTAGTAAATGACGAGCTTGCTGTTAAGATGGAAGACATCGCTCTAAGCGATCTTGGTACTGCTAAGAGCGTACGCATCACAAAAGACGCA…
hungL156	Erinaceus roumanicus	Hungary	Erinaceomorpha	Europe	7	1	LF	5	GGATATCTTTCGCCTTACTTTGTTACAAATGCTGAAAAAATGCTGGTGGAATTTGAAAATCCATACATATTCCTTACTGAAAAGAAGATTAATCTTGTACAAAGCATTCTACCAATCTTAGAAAACGTTGCACGGTCTGGAAGACCATTGCTCATCATAGCTGAAGACGTTGAAGGTGAAGCTCTGAGCACGCTTGTACTCAATAAGCTCCGTGGTGGCCTTCAAGTTGCTGCTGTAAAGGCGCCTGGTTTCGGTGACAGGAGAAAAGACATGCTTGGCGATATTGCTGTAATAGTAGGCGCTAAGTATGTAGTAAATGACGAGCTTGCTGTTAAGATGGAAGACATCGCTCTAAGCGATCTTGGTACTGCTAAGAGCGTACGCATCACAAAAGACGCA…
hungL157	Erinaceus roumanicus	Hungary	Erinaceomorpha	Europe	7	1	LF	5	GGATATCTTTCGCCTTACTTTGTTACAAATGCTGAAAAAATGCTGGTGGAATTTGAAAATCCATACATATTCCTTACTGAAAAGAAGATTAATCTTGTACAAAGCATTCTACCAATCTTAGAAAACGTTGCACGGTCTGGAAGACCATTGCTCATCATAGCTGAAGACGTTGAAGGTGAAGCTCTGAGCACGCTTGTACTCAATAAGCTCCGTGGTGGCCTTCAAGTTGCTGCTGTAAAGGCGCCTGGTTTCGGTGACAGGAGAAAAGACATGCTTGGCGATATTGCTGTAATAGTAGGCGCTAAGTATGTAGTAAATGACGAGCTTGCTGTTAAGATGGAAGACATCGCTCTAAGCGATCTTGGTACTGCTAAGAGCGTACGCATCACAAAAGACGCA…
hungL149	Erinaceus roumanicus	Hungary	Erinaceomorpha	Europe	7	1	LF	5	GGATATCTTTCGCCTTACTTTGTTACAAATGCTGAAAAAATGCTGGTGGAATTTGAAAATCCATACATATTCCTTACTGAAAAGAAGATTAATCTTGTACAAAGCATTCTACCAATCTTAGAAAACGTTGCACGGTCTGGAAGACCATTGCTCATCATAGCTGAAGACGTTGAAGGTGAAGCTCTGAGCACGCTTGTACTCAATAAGCTCCGTGGTGGCCTTCAAGTTGCTGCTGTAAAGGCGCCTGGTTTCGGTGACAGGAGAAAAGACATGCTTGGCGATATTGCTGTAATAGTAGGCGCTAAGTATGTAGTAAATGACGAGCTTGCTGTTAAGATGGAAGACATCGCTCTAAGCGATCTTGGTACTGCTAAGAGCGTACGCATCACAAAAGACGCA…
hungL151	Erinaceus roumanicus	Hungary	Erinaceomorpha	Europe	7	1	LF	5	GGATATCTTTCGCCTTACTTTGTTACAAATGCTGAAAAAATGCTGGTGGAATTTGAAAATCCATACATATTCCTTACTGAAAAGAAGATTAATCTTGTACAAAGCATTCTACCAATCTTAGAAAACGTTGCACGGTCTGGAAGACCATTGCTCATCATAGCTGAAGACGTTGAAGGTGAAGCTCTGAGCACGCTTGTACTCAATAAGCTCCGTGGTGGCCTTCAAGTTGCTGCTGTAAAGGCGCCTGGTTTCGGTGACAGGAGAAAAGACATGCTTGGCGATATTGCTGTAATAGTAGGCGCTAAGTATGTAGTAAATGACGAGCTTGCTGTTAAGATGGAAGACATCGCTCTAAGCGATCTTGGTACTGCTAAGAGCGTACGCATCACAAAAGACGCA…
hungL14	Erinaceus roumanicus	Hungary	Erinaceomorpha	Europe	7	1	LF	5	GGATATCTTTCGCCTTACTTTGTTACAAATGCTGAAAAAATGCTGGTGGAATTTGAAAATCCATACATATTCCTTACTGAAAAGAAGATTAATCTTGTACAAAGCATTCTACCAATCTTAGAAAACGTTGCACGGTCTGGAAGACCATTGCTCATCATAGCTGAAGACGTTGAAGGTGAAGCTCTGAGCACGCTTGTACTCAATAAGCTCCGTGGTGGCCTTCAAGTTGCTGCTGTAAAGGCGCCTGGTTTCGGTGACAGGAGAAAAGACATGCTTGGCGATATTGCTGTAATAGTAGGCGCTAAGTATGTAGTAAATGACGAGCTTGCTGTTAAGATGGAAGACATCGCTCTAAGCGATCTTGGTACTGCTAAGAGCGTACGCATCACAAAAGACGCA…
hungL144	Erinaceus roumanicus	Hungary	Erinaceomorpha	Europe	7	1	LF	5	GGATATCTTTCGCCTTACTTTGTTACAAATGCTGAAAAAATGCTGGTGGAATTTGAAAATCCATACATATTCCTTACTGAAAAGAAGATTAATCTTGTACAAAGCATTCTACCAATCTTAGAAAACGTTGCACGGTCTGGAAGACCATTGCTCATCATAGCTGAAGACGTTGAAGGTGAAGCTCTGAGCACGCTTGTACTCAATAAGCTCCGTGGTGGCCTTCAAGTTGCTGCTGTAAAGGCGCCTGGTTTCGGTGACAGGAGAAAAGACATGCTTGGCGATATTGCTGTAATAGTAGGCGCTAAGTATGTAGTAAATGACGAGCTTGCTGTTAAGATGGAAGACATCGCTCTAAGCGATCTTGGTACTGCTAAGAGCGTACGCATCACAAAAGACGCA…
hungL147	Erinaceus roumanicus	Hungary	Erinaceomorpha	Europe	7	1	LF	5	GGATATCTTTCGCCTTACTTTGTTACAAATGCTGAAAAAATGCTGGTGGAATTTGAAAATCCATACATATTCCTTACTGAAAAGAAGATTAATCTTGTACAAAGCATTCTACCAATCTTAGAAAACGTTGCACGGTCTGGAAGACCATTGCTCATCATAGCTGAAGACGTTGAAGGTGAAGCTCTGAGCACGCTTGTACTCAATAAGCTCCGTGGTGGCCTTCAAGTTGCTGCTGTAAAGGCGCCTGGTTTCGGTGACAGGAGAAAAGACATGCTTGGCGATATTGCTGTAATAGTAGGCGCTAAGTATGTAGTAAATGACGAGCTTGCTGTTAAGATGGAAGACATCGCTCTAAGCGATCTTGGTACTGCTAAGAGCGTACGCATCACAAAAGACGCA…
hungL13	Erinaceus roumanicus	Hungary	Erinaceomorpha	Europe	7	1	LF	5	GGATATCTTTCGCCTTACTTTGTTACAAATGCTGAAAAAATGCTGGTGGAATTTGAAAATCCATACATATTCCTTACTGAAAAGAAGATTAATCTTGTACAAAGCATTCTACCAATCTTAGAAAACGTTGCACGGTCTGGAAGACCATTGCTCATCATAGCTGAAGACGTTGAAGGTGAAGCTCTGAGCACGCTTGTACTCAATAAGCTCCGTGGTGGCCTTCAAGTTGCTGCTGTAAAGGCGCCTGGTTTCGGTGACAGGAGAAAAGACATGCTTGGCGATATTGCTGTAATAGTAGGCGCTAAGTATGTAGTAAATGACGAGCTTGCTGTTAAGATGGAAGACATCGCTCTAAGCGATCTTGGTACTGCTAAGAGCGTACGCATCACAAAAGACGCA…
hung9on18	Erinaceus roumanicus	Hungary	Erinaceomorpha	Europe	7	1	LF	5	GGATATCTTTCGCCTTACTTTGTTACAAATGCTGAAAAAATGCTGGTGGAATTTGAAAATCCATACATATTCCTTACTGAAAAGAAGATTAATCTTGTACAAAGCATTCTACCAATCTTAGAAAACGTTGCACGGTCTGGAAGACCATTGCTCATCATAGCTGAAGACGTTGAAGGTGAAGCTCTGAGCACGCTTGTACTCAATAAGCTCCGTGGTGGCCTTCAAGTTGCTGCTGTAAAGGCGCCTGGTTTCGGTGACAGGAGAAAAGACATGCTTGGCGATATTGCTGTAATAGTAGGCGCTAAGTATGTAGTAAATGACGAGCTTGCTGTTAAGATGGAAGACATCGCTCTAAGCGATCTTGGTACTGCTAAGAGCGTACGCATCACAAAAGACGCA…
hung9on19	Erinaceus roumanicus	Hungary	Erinaceomorpha	Europe	7	1	LF	5	GGATATCTTTCGCCTTACTTTGTTACAAATGCTGAAAAAATGCTGGTGGAATTTGAAAATCCATACATATTCCTTACTGAAAAGAAGATTAATCTTGTACAAAGCATTCTACCAATCTTAGAAAACGTTGCACGGTCTGGAAGACCATTGCTCATCATAGCTGAAGACGTTGAAGGTGAAGCTCTGAGCACGCTTGTACTCAATAAGCTCCGTGGTGGCCTTCAAGTTGCTGCTGTAAAGGCGCCTGGTTTCGGTGACAGGAGAAAAGACATGCTTGGCGATATTGCTGTAATAGTAGGCGCTAAGTATGTAGTAAATGACGAGCTTGCTGTTAAGATGGAAGACATCGCTCTAAGCGATCTTGGTACTGCTAAGAGCGTACGCATCACAAAAGACGCA…
hung9on12	Erinaceus roumanicus	Hungary	Erinaceomorpha	Europe	7	1	LF	5	GGATATCTTTCGCCTTACTTTGTTACAAATGCTGAAAAAATGCTGGTGGAATTTGAAAATCCATACATATTCCTTACTGAAAAGAAGATTAATCTTGTACAAAGCATTCTACCAATCTTAGAAAACGTTGCACGGTCTGGAAGACCATTGCTCATCATAGCTGAAGACGTTGAAGGTGAAGCTCTGAGCACGCTTGTACTCAATAAGCTCCGTGGTGGCCTTCAAGTTGCTGCTGTAAAGGCGCCTGGTTTCGGTGACAGGAGAAAAGACATGCTTGGCGATATTGCTGTAATAGTAGGCGCTAAGTATGTAGTAAATGACGAGCTTGCTGTTAAGATGGAAGACATCGCTCTAAGCGATCTTGGTACTGCTAAGAGCGTACGCATCACAAAAGACGCA…
hung9on14dot1	Erinaceus roumanicus	Hungary	Erinaceomorpha	Europe	7	1	LF	5	GGATATCTTTCGCCTTACTTTGTTACAAATGCTGAAAAAATGCTGGTGGAATTTGAAAATCCATACATATTCCTTACTGAAAAGAAGATTAATCTTGTACAAAGCATTCTACCAATCTTAGAAAACGTTGCACGGTCTGGAAGACCATTGCTCATCATAGCTGAAGACGTTGAAGGTGAAGCTCTGAGCACGCTTGTACTCAATAAGCTCCGTGGTGGCCTTCAAGTTGCTGCTGTAAAGGCGCCTGGTTTCGGTGACAGGAGAAAAGACATGCTTGGCGATATTGCTGTAATAGTAGGCGCTAAGTATGTAGTAAATGACGAGCTTGCTGTTAAGATGGAAGACATCGCTCTAAGCGATCTTGGTACTGCTAAGAGCGTACGCATCACAAAAGACGCA…
hung7on35	Erinaceus roumanicus	Hungary	Erinaceomorpha	Europe	7	1	LF	5	GGATATCTTTCGCCTTACTTTGTTACAAATGCTGAAAAAATGCTGGTGGAATTTGAAAATCCATACATATTCCTTACTGAAAAGAAGATTAATCTTGTACAAAGCATTCTACCAATCTTAGAAAACGTTGCACGGTCTGGAAGACCATTGCTCATCATAGCTGAAGACGTTGAAGGTGAAGCTCTGAGCACGCTTGTACTCAATAAGCTCCGTGGTGGCCTTCAAGTTGCTGCTGTAAAGGCGCCTGGTTTCGGTGACAGGAGAAAAGACATGCTTGGCGATATTGCTGTAATAGTAGGCGCTAAGTATGTAGTAAATGACGAGCTTGCTGTTAAGATGGAAGACATCGCTCTAAGCGATCTTGGTACTGCTAAGAGCGTACGCATCACAAAAGACGCA…
hung7on32	Erinaceus roumanicus	Hungary	Erinaceomorpha	Europe	7	1	LF	5	GGATATCTTTCGCCTTACTTTGTTACAAATGCTGAAAAAATGCTGGTGGAATTTGAAAATCCATACATATTCCTTACTGAAAAGAAGATTAATCTTGTACAAAGCATTCTACCAATCTTAGAAAACGTTGCACGGTCTGGAAGACCATTGCTCATCATAGCTGAAGACGTTGAAGGTGAAGCTCTGAGCACGCTTGTACTCAATAAGCTCCGTGGTGGCCTTCAAGTTGCTGCTGTAAAGGCGCCTGGTTTCGGTGACAGGAGAAAAGACATGCTTGGCGATATTGCTGTAATAGTAGGCGCTAAGTATGTAGTAAATGACGAGCTTGCTGTTAAGATGGAAGACATCGCTCTAAGCGATCTTGGTACTGCTAAGAGCGTACGCATCACAAAAGACGCA…
hung2on9	Erinaceus roumanicus	Hungary	Erinaceomorpha	Europe	7	1	LF	5	GGATATCTTTCGCCTTACTTTGTTACAAATGCTGAAAAAATGCTGGTGGAATTTGAAAATCCATACATATTCCTTACTGAAAAGAAGATTAATCTTGTACAAAGCATTCTACCAATCTTAGAAAACGTTGCACGGTCTGGAAGACCATTGCTCATCATAGCTGAAGACGTTGAAGGTGAAGCTCTGAGCACGCTTGTACTCAATAAGCTCCGTGGTGGCCTTCAAGTTGCTGCTGTAAAGGCGCCTGGTTTCGGTGACAGGAGAAAAGACATGCTTGGCGATATTGCTGTAATAGTAGGCGCTAAGTATGTAGTAAATGACGAGCTTGCTGTTAAGATGGAAGACATCGCTCTAAGCGATCTTGGTACTGCTAAGAGCGTACGCATCACAAAAGACGCA…
hung5on5	Erinaceus roumanicus	Hungary	Erinaceomorpha	Europe	7	1	LF	5	GGATATCTTTCGCCTTACTTTGTTACAAATGCTGAAAAAATGCTGGTGGAATTTGAAAATCCATACATATTCCTTACTGAAAAGAAGATTAATCTTGTACAAAGCATTCTACCAATCTTAGAAAACGTTGCACGGTCTGGAAGACCATTGCTCATCATAGCTGAAGACGTTGAAGGTGAAGCTCTGAGCACGCTTGTACTCAATAAGCTCCGTGGTGGCCTTCAAGTTGCTGCTGTAAAGGCGCCTGGTTTCGGTGACAGGAGAAAAGACATGCTTGGCGATATTGCTGTAATAGTAGGCGCTAAGTATGTAGTAAATGACGAGCTTGCTGTTAAGATGGAAGACATCGCTCTAAGCGATCTTGGTACTGCTAAGAGCGTACGCATCACAAAAGACGCA…
hung4on6	Erinaceus roumanicus	Hungary	Erinaceomorpha	Europe	7	1	LF	5	GGATATCTTTCGCCTTACTTTGTTACAAATGCTGAAAAAATGCTGGTGGAATTTGAAAATCCATACATATTCCTTACTGAAAAGAAGATTAATCTTGTACAAAGCATTCTACCAATCTTAGAAAACGTTGCACGGTCTGGAAGACCATTGCTCATCATAGCTGAAGACGTTGAAGGTGAAGCTCTGAGCACGCTTGTACTCAATAAGCTCCGTGGTGGCCTTCAAGTTGCTGCTGTAAAGGCGCCTGGTTTCGGTGACAGGAGAAAAGACATGCTTGGCGATATTGCTGTAATAGTAGGCGCTAAGTATGTAGTAAATGACGAGCTTGCTGTTAAGATGGAAGACATCGCTCTAAGCGATCTTGGTACTGCTAAGAGCGTACGCATCACAAAAGACGCA…
hung1on7dot2	Erinaceus roumanicus	Hungary	Erinaceomorpha	Europe	7	1			CTTTGTTACAAATGCTGAAAAAATGCTGGTGGAATTTGAAAATCCATACATATTCCTTACTGAAAAGAAGATTAATCTTGTACAAAGCATTCTACCAATCTTAGAAAACGTTGCACGGTCTGGAAGACCATTGCTCATCATAGCTGAAGACGTTGAAGGTGAAGCTCTGAGCACGCTTGTACTCAATAAGCTCCGTGGTGGCCTTCAAGTTGCTGCTGTAAAGGCGCCTGGTTTCGGTGACAGGAGAAAAGACATGCTTGGCGATATTGCTGTAATAGTAGGCGCTAAGTATGTAGTAAATGACGAGCTTGCTGTTAAGATGGAAGACATCGCTCTAAGCGATCTTGGTACTGCTAAGAGCGTACGCATCACAAAAGACGCAACTACTATCATAGGTAG…
hung1on7dot1	Erinaceus roumanicus	Hungary	Erinaceomorpha	Europe	7	1	LF	5	GGATATCTTTCGCCTTACTTTGTTACAAATGCTGAAAAAATGCTGGTGGAATTTGAAAATCCATACATATTCCTTACTGAAAAGAAGATTAATCTTGTACAAAGCATTCTACCAATCTTAGAAAACGTTGCACGGTCTGGAAGACCATTGCTCATCATAGCTGAAGACGTTGAAGGTGAAGCTCTGAGCACGCTTGTACTCAATAAGCTCCGTGGTGGCCTTCAAGTTGCTGCTGTAAAGGCGCCTGGTTTCGGTGACAGGAGAAAAGACATGCTTGGCGATATTGCTGTAATAGTAGGCGCTAAGTATGTAGTAAATGACGAGCTTGCTGTTAAGATGGAAGACATCGCTCTAAGCGATCTTGGTACTGCTAAGAGCGTACGCATCACAAAAGACGCA…
hung1on21	Erinaceus roumanicus	Hungary	Erinaceomorpha	Europe	7	1	LF	5	GGATATCTTTCGCCTTACTTTGTTACAAATGCTGAAAAAATGCTGGTGGAATTTGAAAATCCATACATATTCCTTACTGAAAAGAAGATTAATCTTGTACAAAGCATTCTACCAATCTTAGAAAACGTTGCACGGTCTGGAAGACCATTGCTCATCATAGCTGAAGACGTTGAAGGTGAAGCTCTGAGCACGCTTGTACTCAATAAGCTCCGTGGTGGCCTTCAAGTTGCTGCTGTAAAGGCGCCTGGTTTCGGTGACAGGAGAAAAGACATGCTTGGCGATATTGCTGTAATAGTAGGCGCTAAGTATGTAGTAAATGACGAGCTTGCTGTTAAGATGGAAGACATCGCTCTAAGCGATCTTGGTACTGCTAAGAGCGTACGCATCACAAAAGACGCA…
hung1on11	Erinaceus roumanicus	Hungary	Erinaceomorpha	Europe	7	1	LF	5	GGATATCTTTCGCCTTACTTTGTTACAAATGCTGAAAAAATGCTGGTGGAATTTGAAAATCCATACATATTCCTTACTGAAAAGAAGATTAATCTTGTACAAAGCATTCTACCAATCTTAGAAAACGTTGCACGGTCTGGAAGACCATTGCTCATCATAGCTGAAGACGTTGAAGGTGAAGCTCTGAGCACGCTTGTACTCAATAAGCTCCGTGGTGGCCTTCAAGTTGCTGCTGTAAAGGCGCCTGGTTTCGGTGACAGGAGAAAAGACATGCTTGGCGATATTGCTGTAATAGTAGGCGCTAAGTATGTAGTAAATGACGAGCTTGCTGTTAAGATGGAAGACATCGCTCTAAGCGATCTTGGTACTGCTAAGAGCGTACGCATCACAAAAGACGCA…
hung1on13	Erinaceus roumanicus	Hungary	Erinaceomorpha	Europe	7	1	LF	5	GGATATCTTTCGCCTTACTTTGTTACAAATGCTGAAAAAATGCTGGTGGAATTTGAAAATCCATACATATTCCTTACTGAAAAGAAGATTAATCTTGTACAAAGCATTCTACCAATCTTAGAAAACGTTGCACGGTCTGGAAGACCATTGCTCATCATAGCTGAAGACGTTGAAGGTGAAGCTCTGAGCACGCTTGTACTCAATAAGCTCCGTGGTGGCCTTCAAGTTGCTGCTGTAAAGGCGCCTGGTTTCGGTGACAGGAGAAAAGACATGCTTGGCGATATTGCTGTAATAGTAGGCGCTAAGTATGTAGTAAATGACGAGCTTGCTGTTAAGATGGAAGACATCGCTCTAAGCGATCTTGGTACTGCTAAGAGCGTACGCATCACAAAAGACGCA…
hung15on6	Erinaceus roumanicus	Hungary	Erinaceomorpha	Europe	7	1	LF	5	GGATATCTTTCGCCTTACTTTGTTACAAATGCTGAAAAAATGCTGGTGGAATTTGAAAATCCATACATATTCCTTACTGAAAAGAAGATTAATCTTGTACAAAGCATTCTACCAATCTTAGAAAACGTTGCACGGTCTGGAAGACCATTGCTCATCATAGCTGAAGACGTTGAAGGTGAAGCTCTGAGCACGCTTGTACTCAATAAGCTCCGTGGTGGCCTTCAAGTTGCTGCTGTAAAGGCGCCTGGTTTCGGTGACAGGAGAAAAGACATGCTTGGCGATATTGCTGTAATAGTAGGCGCTAAGTATGTAGTAAATGACGAGCTTGCTGTTAAGATGGAAGACATCGCTCTAAGCGATCTTGGTACTGCTAAGAGCGTACGCATCACAAAAGACGCA…
hung12on9	Erinaceus roumanicus	Hungary	Erinaceomorpha	Europe	7	1	LF	5	GGATATCTTTCGCCTTACTTTGTTACAAATGCTGAAAAAATGCTGGTGGAATTTGAAAATCCATACATATTCCTTACTGAAAAGAAGATTAATCTTGTACAAAGCATTCTACCAATCTTAGAAAACGTTGCACGGTCTGGAAGACCATTGCTCATCATAGCTGAAGACGTTGAAGGTGAAGCTCTGAGCACGCTTGTACTCAATAAGCTCCGTGGTGGCCTTCAAGTTGCTGCTGTAAAGGCGCCTGGTTTCGGTGACAGGAGAAAAGACATGCTTGGCGATATTGCTGTAATAGTAGGCGCTAAGTATGTAGTAAATGACGAGCTTGCTGTTAAGATGGAAGACATCGCTCTAAGCGATCTTGGTACTGCTAAGAGCGTACGCATCACAAAAGACGCA…
hung10on22TD	Erinaceus roumanicus	Hungary	Erinaceomorpha	Europe	7	1	LF	5	GGATATCTTTCGCCTTACTTTGTTACAAATGCTGAAAAAATGCTGGTGGAATTTGAAAATCCATACATATTCCTTACTGAAAAGAAGATTAATCTTGTACAAAGCATTCTACCAATCTTAGAAAACGTTGCACGGTCTGGAAGACCATTGCTCATCATAGCTGAAGACGTTGAAGGTGAAGCTCTGAGCACGCTTGTACTCAATAAGCTCCGTGGTGGCCTTCAAGTTGCTGCTGTAAAGGCGCCTGGTTTCGGTGACAGGAGAAAAGACATGCTTGGCGATATTGCTGTAATAGTAGGCGCTAAGTATGTAGTAAATGACGAGCTTGCTGTTAAGATGGAAGACATCGCTCTAAGCGATCTTGGTACTGCTAAGAGCGTACGCATCACAAAAGACGCA…
hung10on22	Erinaceus roumanicus	Hungary	Erinaceomorpha	Europe	7	1	LF	5	GGATATCTTTCGCCTTACTTTGTTACAAATGCTGAAAAAATGCTGGTGGAATTTGAAAATCCATACATATTCCTTACTGAAAAGAAGATTAATCTTGTACAAAGCATTCTACCAATCTTAGAAAACGTTGCACGGTCTGGAAGACCATTGCTCATCATAGCTGAAGACGTTGAAGGTGAAGCTCTGAGCACGCTTGTACTCAATAAGCTCCGTGGTGGCCTTCAAGTTGCTGCTGTAAAGGCGCCTGGTTTCGGTGACAGGAGAAAAGACATGCTTGGCGATATTGCTGTAATAGTAGGCGCTAAGTATGTAGTAAATGACGAGCTTGCTGTTAAGATGGAAGACATCGCTCTAAGCGATCTTGGTACTGCTAAGAGCGTACGCATCACAAAAGACGCA…
7 ER	Erinaceus roumanicus	Czech Republic	Erinaceomorpha	Europe	7	1	LF	5	GGATATCTTTCGCCTTACTTTGTTACAAATGCTGAAAAAATGCTGGTGGAATTTGAAAATCCATACATATTCCTTACTGAAAAGAAGATTAATCTTGTACAAAGCATTCTACCAATCTTAGAAAACGTTGCACGGTCTGGAAGACCATTGCTCATCATAGCTGAAGACGTTGAAGGTGAAGCTCTGAGCACGCTTGTACTCAATAAGCTCCGTGGTGGCCTTCAAGTTGCTGCTGTAAAGGCGCCTGGTTTCGGTGACAGGAGAAAAGACATGCTTGGCGATATTGCTGTAATAGTAGGCGCTAAGTATGTAGTAAATGACGAGCTTGCTGTTAAGATGGAAGACATCGCTCTAAGCGATCTTGGTACTGCTAAGAGCGTACGCATCACAAAAGACGCA…
5ER	Erinaceus roumanicus	Czech Republic	Erinaceomorpha	Europe	7	1	LF	5	GGATATCTTTCGCCTTACTTTGTTACAAATGCTGAAAAAATGCTGGTGGAATTTGAAAATCCATACATATTCCTTACTGAAAAGAAGATTAATCTTGTACAAAGCATTCTACCAATCTTAGAAAACGTTGCACGGTCTGGAAGACCATTGCTCATCATAGCTGAAGACGTTGAAGGTGAAGCTCTGAGCACGCTTGTACTCAATAAGCTCCGTGGTGGCCTTCAAGTTGCTGCTGTAAAGGCGCCTGGTTTCGGTGACAGGAGAAAAGACATGCTTGGCGATATTGCTGTAATAGTAGGCGCTAAGTATGTAGTAAATGACGAGCTTGCTGTTAAGATGGAAGACATCGCTCTAAGCGATCTTGGTACTGCTAAGAGCGTACGCATCACAAAAGACGCA…
46 ER9	Erinaceus roumanicus	Czech Republic	Erinaceomorpha	Europe	7	1			ATATTCCTTACTGAAAAGAAGATTAATCTTGTACAAAGCATTCTACCAATCTTAGAAAACGTTGCACGGTCTGGAAGACCATTGCTCATCATAGCTGAAGACGTTGAAGGTGAAGCTCTGAGCACGCTTGTACTCAATAAGCTCCGTGGTGGCCTTCAAGTTGCTGCTGTAAAGGCGCCTGGTTTCGGTGACAGGAGAAAAGACATGCTTGGCGATATTGCTGTAATAGTAGGCGCTAAGTATGTAGTAAATGACGAGCTTGCTGTTAAGATGGAAGACATCGCTCTAAGCGATCTTGGTACTGCTAAGAGCGTACGCATCACAAAAGACGCAACTACTATCATAGGTAGTGTTGATAGCAGTTCT
48 ER	Erinaceus roumanicus	Czech Republic	Erinaceomorpha	Europe	7	1	LF	5	GGATATCTTTCGCCTTACTTTGTTACAAATGCTGAAAAAATGCTGGTGGAATTTGAAAATCCATACATATTCCTTACTGAAAAGAAGATTAATCTTGTACAAAGCATTCTACCAATCTTAGAAAACGTTGCACGGTCTGGAAGACCATTGCTCATCATAGCTGAAGACGTTGAAGGTGAAGCTCTGAGCACGCTTGTACTCAATAAGCTCCGTGGTGGCCTTCAAGTTGCTGCTGTAAAGGCGCCTGGTTTCGGTGACAGGAGAAAAGACATGCTTGGCGATATTGCTGTAATAGTAGGCGCTAAGTATGTAGTAAATGACGAGCTTGCTGTTAAGATGGAAGACATCGCTCTAAGCGATCTTGGTACTGCTAAGAGCGTACGCATCACAAAAGACGCA…
4 ER	Erinaceus roumanicus	Czech Republic	Erinaceomorpha	Europe	7	1	LF	5	GGATATCTTTCGCCTTACTTTGTTACAAATGCTGAAAAAATGCTGGTGGAATTTGAAAATCCATACATATTCCTTACTGAAAAGAAGATTAATCTTGTACAAAGCATTCTACCAATCTTAGAAAACGTTGCACGGTCTGGAAGACCATTGCTCATCATAGCTGAAGACGTTGAAGGTGAAGCTCTGAGCACGCTTGTACTCAATAAGCTCCGTGGTGGCCTTCAAGTTGCTGCTGTAAAGGCGCCTGGTTTCGGTGACAGGAGAAAAGACATGCTTGGCGATATTGCTGTAATAGTAGGCGCTAAGTATGTAGTAAATGACGAGCTTGCTGTTAAGATGGAAGACATCGCTCTAAGCGATCTTGGTACTGCTAAGAGCGTACGCATCACAAAAGACGCA…
17 ER8	Erinaceus roumanicus	Czech Republic	Erinaceomorpha	Europe	7	1			ATATTCCTTACTGAAAAGAAGATTAATCTTGTACAAAGCATTCTACCAATCTTAGAAAACGTTGCACGGTCTGGAAGACCATTGCTCATCATAGCTGAAGACGTTGAAGGTGAAGCTCTGAGCACGCTTGTACTCAATAAGCTCCGTGGTGGCCTTCAAGTTGCTGCTGTAAAGGCGCCTGGTTTCGGTGACAGGAGAAAAGACATGCTTGGCGATATTGCTGTAATAGTAGGCGCTAAGTATGTAGTAAATGACGAGCTTGCTGTTAAGATGGAAGACATCGCTCTAAGCGATCTTGGTACTGCTAAGAGCGTACGCATCACAAAAGACGCAACTACTATCATAGGTAGTGTTGATAGCAGTTCT
2 ER	Erinaceus roumanicus	Czech Republic	Erinaceomorpha	Europe	7	1			ATATTCCTTACTGAAAAGAAGATTAATCTTGTACAAAGCATTCTACCAATCTTAGAAAACGTTGCACGGTCTGGAAGACCATTGCTCATCATAGCTGAAGACGTTGAAGGTGAAGCTCTGAGCACGCTTGTACTCAATAAGCTCCGTGGTGGCCTTCAAGTTGCTGCTGTAAAGGCGCCTGGTTTCGGTGACAGGAGAAAAGACATGCTTGGCGATATTGCTGTAATAGTAGGCGCTAAGTATGTAGTAAATGACGAGCTTGCTGTTAAGATGGAAGACATCGCTCTAAGCGATCTTGGTACTGCTAAGAGCGTACGCATCACAAAAGACGCAACTACTATCATAGGTAGTGTTGATAGCAGTTCT
45 EE	Erinaceus roumanicus	Czech Republic	Erinaceomorpha	Europe	7	1			ATATTCCTTACTGAAAAGAAGATTAATCTTGTACAAAGCATTCTACCAATCTTAGAAAACGTTGCACGGTCTGGAAGACCATTGCTCATCATAGCTGAAGACGTTGAAGGTGAAGCTCTGAGCACGCTTGTACTCAATAAGCTCCGTGGTGGCCTTCAAGTTGCTGCTGTAAAGGCGCCTGGTTTCGGTGACAGGAGAAAAGACATGCTTGGCGATATTGCTGTAATAGTAGGCGCTAAGTATGTAGTAAATGACGAGCTTGCTGTTAAGATGGAAGACATCGCTCTAAGCGATCTTGGTACTGCTAAGAGCGTACGCATCACAAAAGACGCAACTACTATCATAGGTAGTGTTGATAGCAGTTCT
Sandor_Roaskill_E11	Erinaceus roumanicus	Hungary	Erinaceomorpha	Europe	7	1	LF	5	GGATATCTTTCGCCTTACTTTGTTACAAATGCTGAAAAAATGCTGGTGGAATTTGAAAATCCATACATATTCCTTACTGAAAAGAAGATTAATCTTGTACAAAGCATTCTACCAATCTTAGAAAACGTTGCACGGTCTGGAAGACCATTGCTCATCATAGCTGAAGACGTTGAAGGTGAAGCTCTGAGCACGCTTGTACTCAATAAGCTCCGTGGTGGCCTTCAAGTTGCTGCTGTAAAGGCGCCTGGTTTCGGTGACAGGAGAAAAGACATGCTTGGCGATATTGCTGTAATAGTAGGCGCTAAGTATGTAGTAAATGACGAGCTTGCTGTTAAGATGGAAGACATCGCTCTAAGCGATCTTGGTACTGCTAAGAGCGTACGCATCACAAAAGACGCA…
Sandor_Roadkill_E66	Erinaceus roumanicus	Hungary	Erinaceomorpha	Europe	7	1	LF	5	GGATATCTTTCGCCTTACTTTGTTACAAATGCTGAAAAAATGCTGGTGGAATTTGAAAATCCATACATATTCCTTACTGAAAAGAAGATTAATCTTGTACAAAGCATTCTACCAATCTTAGAAAACGTTGCACGGTCTGGAAGACCATTGCTCATCATAGCTGAAGACGTTGAAGGTGAAGCTCTGAGCACGCTTGTACTCAATAAGCTCCGTGGTGGCCTTCAAGTTGCTGCTGTAAAGGCGCCTGGTTTCGGTGACAGGAGAAAAGACATGCTTGGCGATATTGCTGTAATAGTAGGCGCTAAGTATGTAGTAAATGACGAGCTTGCTGTTAAGATGGAAGACATCGCTCTAAGCGATCTTGGTACTGCTAAGAGCGTACGCATCACAAAAGACGCA…
Sandor_Roadkill_E5	Erinaceus roumanicus	Hungary	Erinaceomorpha	Europe	7	1	LF	5	GGATATCTTTCGCCTTACTTTGTTACAAATGCTGAAAAAATGCTGGTGGAATTTGAAAATCCATACATATTCCTTACTGAAAAGAAGATTAATCTTGTACAAAGCATTCTACCAATCTTAGAAAACGTTGCACGGTCTGGAAGACCATTGCTCATCATAGCTGAAGACGTTGAAGGTGAAGCTCTGAGCACGCTTGTACTCAATAAGCTCCGTGGTGGCCTTCAAGTTGCTGCTGTAAAGGCGCCTGGTTTCGGTGACAGGAGAAAAGACATGCTTGGCGATATTGCTGTAATAGTAGGCGCTAAGTATGTAGTAAATGACGAGCTTGCTGTTAAGATGGAAGACATCGCTCTAAGCGATCTTGGTACTGCTAAGAGCGTACGCATCACAAAAGACGCA…
Sandor_Roadkill_E7	Erinaceus roumanicus	Hungary	Erinaceomorpha	Europe	7	1	LF	5	GGATATCTTTCGCCTTACTTTGTTACAAATGCTGAAAAAATGCTGGTGGAATTTGAAAATCCATACATATTCCTTACTGAAAAGAAGATTAATCTTGTACAAAGCATTCTACCAATCTTAGAAAACGTTGCACGGTCTGGAAGACCATTGCTCATCATAGCTGAAGACGTTGAAGGTGAAGCTCTGAGCACGCTTGTACTCAATAAGCTCCGTGGTGGCCTTCAAGTTGCTGCTGTAAAGGCGCCTGGTTTCGGTGACAGGAGAAAAGACATGCTTGGCGATATTGCTGTAATAGTAGGCGCTAAGTATGTAGTAAATGACGAGCTTGCTGTTAAGATGGAAGACATCGCTCTAAGCGATCTTGGTACTGCTAAGAGCGTACGCATCACAAAAGACGCA…
14 ER	Erinaceus roumanicus	Czech Republic	Erinaceomorpha	Europe	7	1	LF	5	GGATATCTTTCGCCTTACTTTGTTACAAATGCTGAAAAAATGCTGGTGGAATTTGAAAATCCATACATATTCCTTACTGAAAAGAAGATTAATCTTGTACAAAGCATTCTACCAATCTTAGAAAACGTTGCACGGTCTGGAAGACCATTGCTCATCATAGCTGAAGACGTTGAAGGTGAAGCTCTGAGCACGCTTGTACTCAATAAGCTCCGTGGTGGCCTTCAAGTTGCTGCTGTAAAGGCGCCTGGTTTCGGTGACAGGAGAAAAGACATGCTTGGCGATATTGCTGTAATAGTAGGCGCTAAGTATGTAGTAAATGACGAGCTTGCTGTTAAGATGGAAGACATCGCTCTAAGCGATCTTGGTACTGCTAAGAGCGTACGCATCACAAAAGACGCA…
Sandor_Roadkill_E33	Erinaceus roumanicus	Hungary	Erinaceomorpha	Europe	7	1			GGATATCTTTCGCCTTACTTTGTTACAAATGCTGAAAAAATGCTGGTGGAATTTGAAAATCCATACATATTCCTTACTGAAAAGAAGATTAATCTTGTACAAAGCATTCTACCAATCTTAGAAAACGTTGCACGGTCTGGAAGACCATTGCTCATCATAGCTGAAGACGTTGAAGGTGAAGCTCTGAGCACGCTTGTACTCAATAAGCTCCGTGGTGGCCTTCAAGTTGCTGCTGTAAAGGCGCCTGGTTTCGGTGACAGGAGAAAAGACATGCTTGGCGATATTGCTGTAATAGTAGGCGCTAAGTATGTAGTAAATGACGAGCTTGCTGTTAAGATGGAAGACATCGCTCTAAGCGATCTTGGTACTGCTAAGAGCGTACGCATCACAAAAGACGCA…
9 ER	Erinaceus roumanicus	Czech Republic	Erinaceomorpha	Europe	161	7			ATATTCCTTACTGAAAAGAAGATTAATCTTGTACAGAGCATTTTACCAATATTAGAAAACGTTGCGAGAGCTGGTAGGCCATTGCTCATTATAGCTGAAGATGTTGAAGGTGAGGCTCTGAGCACACTTGTTCTAAATAAGCTACGTGGTGGGCTTCAAGTTGCTGCTGTGAAGGCGCCTGGTTTCGGTGATAGAAGGAAAGACATGCTAGGCGATATTGCTGTAATAGTAGGCGCTAAGTATGTAGTAAATGATGAGCTTGCTGTTAAGATGGAAGATATCGCTCTAAGCGATTTGGGTACTGCCAAGAGCGTGCGCATCACTAAAGACGCAACAACTATCATAGGTAGTGTTGATAGCAGTTCT
17 ER7	Erinaceus roumanicus	Czech Republic	Erinaceomorpha	Europe	161	7			ATATTCCTTACTGAAAAGAAGATTAATCTTGTACAGAGCATTTTACCAATATTAGAAAACGTTGCGAGAGCTGGTAGGCCATTGCTCATTATAGCTGAAGATGTTGAAGGTGAGGCTCTGAGCACACTTGTTCTAAATAAGCTACGTGGTGGGCTTCAAGTTGCTGCTGTGAAGGCGCCTGGTTTCGGTGATAGAAGGAAAGACATGCTAGGCGATATTGCTGTAATAGTAGGCGCTAAGTATGTAGTAAATGATGAGCTTGCTGTTAAGATGGAAGATATCGCTCTAAGCGATTTGGGTACTGCCAAGAGCGTGCGCATCACTAAAGACGCAACAACTATCATAGGTAGTGTTGATAGCAGTTCT
KU712086	Felis catus	Finland	Carnivora	Europe	8	1	LF	6	GGATATCTTTCGCCTTACTTTGTTACAAATGCTGAAAAAATGCTGGTGGAATTTGAAAATCCATACATATTTCTTACTGAAAAGAAGATTAATCTTGTACAAAGCATTCTACCAATCTTAGAAAACGTTGCACGGTCTGGAAGACCATTGCTCATCATAGCTGAAGACGTTGAAGGTGAAGCTCTGAGCACGCTTGTACTCAATAAGCTCCGTGGTGGCCTTCAAGTTGCTGCTGTAAAGGCGCCTGGTTTCGGTGACAGGAGAAAAGACATGCTTGGCGATATTGCTGTAATAGTAGGCGCTAAGTATGTAGTAAATGACGAGCTTGCTGTTAAGATGGAAGACATCGCTCTAAGCGATCTTGGTACTGCTAAGAGCGTACGCATCACAAAAGACGCA…
DQ680012	Felis catus	USA	Carnivora	North America	82	1	LF	113	TTATGCTACGGTTGTTTGTTCTATTGGTCTAAAGTTTAGGAGGTTCAAAAATGTCAAATACGGTAGTCACGGGTGAGGTATTAGATAAGTCTATTAGGGAGGTAGTACGCATCCTAGAAGATGCAGTTGGTTGTACTGCTGGTCCTAAAGGCCTCACTGTAGCGATTAGTAAGCCTTATGGGTCGCCAGAGATCACAAAGGATGGCTACAAGGTAATGAAGAGTATAAAGCCTGAAGAACCACTGGCTGCCGCTATAGCGAGCATCATTACTCAGAGTGCTTCTCAGTGTAATGATAAGGTGGGAGATGGAACTACTACATGCTCCATACTAACGGCAAAAGTGATTGAAGAAGTCTCAAAAGCGAAAGCTGCTGGATCTGATATTGTTAGCATAAAGA…
KU519285	Felis catus	South Korea	Carnivora	Asia	140	4	LF	179	AGTACGCATCCTAGAAGATGCAGTTGGTTGTACTGCTGGTCCTAAGGGCCTCACTGTAGCGATTAGTAAGCCTTATGGGTCACCAGAGATCACAAAGGATGGCTACAAGGTAATGAAGAGTATAAAGCCTGAAGAACCACTGGCTGCCGCTATAGCGAGCATCATTACTCAGAGTGCTTCTCAGTGTAATGATAAGGTGGGAGATGGAACTACTACATGCTCCATACTGACAGCAAAAGTGATTGAAGAAGTCTCAAAAGCGAAAGCTGCTGGATCTGATATTGTTAGCATAAAGAATGGTATTCTCAAGGCTAAGGAAGCGGTTCTTACAGCGCTGATGTCTATGAGACGTGAAGTAGAAGAAGACGAAATTGCACAAGTTGCAACATTGTCTGCAAA…
KU519284	Felis catus	South Korea	Carnivora	Asia	141	4	LF	178	AGTACGCATCCTAGAAGATGCAGTTGGTTGTACTGCTGGTCCTAAGGGCCTCACTGTAGCGATTAGTAAGCCTTATGGGTCACCAGAGATCACAAAGGATGGCTACAAGGTAATGAAGAGTATAAAGCCTGAAGAACCACTGGCTGCCGCTATAGCGAGCATCATTACTCAGAGTGCTTCTCAGTGTAATGATAAGGTGGGAGATGGAACTACTACATGCTCCATACTGACAGCAAAAGTGATTGAAGAAGTCTCAAAAGCGAAAGCTGCTGGATCTGATATTGTTAGCATAAAGAATGGTATTCTCAAGGCTAAGGAAGCGGTTCTTACAGCGCTGATGTCTATGAGACGTGAAGTAGAAGAAGACGAAATTGCACAAGTTGCAACATTGTCTGCAAA…
JQ685509	Haemaphysalis douglasi	Japan	Ixodidae	Asia	169	3	LF	199	ATGTCAAATACGGTAGTCTCGGGTGAGATGTTGGATAAGGCCATTCGCGAGGTAATACGCACTCTCGAAGACGCAGTTGGGTGCACAGCAGGTCCGAAGGGTCTTACTGTCGCCATTAGCAAGCCTTATGGCTCACCAGAAATAACTAAGGATGGCTACAAGGTAATGAAGAGCATAAAACCTGAAGAGCCATTGGCGGCTGCTATAGCTAGCATAATTACCCAGAGTGCCTCTCAGTGTAATGATAAGGTGGGCGACGGTACGACCACGTGTTCCATACTAACTGCAAAGGTTATTGAGGAAGTTTCTCGCGCCAAGGCTGCTGGGTCTGACATTGTAAGTATTCGGAACGGTATCTTGAAAGCAAAAGAGGCGGTACTATCATCTCTGATGTCTATG…
JQ086319.4	Haemaphysalis flava (on Hydropotes inermis)	South Korea	Ixodidae (Artiodactyla)	Asia	141	4	LF	178	ATAGCTAAGGAAGCATAGTCTTATGCTACGGTTGTTTGTTCTATTGGTCTAAAGTTTAGGAGGTTCAAAAATGTCAAATACGGTAGTCACGGGTGAGGTATTAGATAAGTCTATTAGGGAGGTAGTACGCATCCTAGAAGATGCAGTTGGTTGTACTGCTGGTCCTAAGGGCCTCACTGTAGCGATTAGTAAGCCTTATGGGTCACCAGAGATCACAAAGGATGGCTACAAGGTAATGAAGAGTATAAAGCCTGAAGAACCACTGGCTGCCGCTATAGCGAGCATCATTACTCAGAGTGCTTCTCAGTGTAATGATAAGGTGGGAGATGGAACTACTACATGCTCCATACTGACAGCAAAAGTGATTGAAGAAGTCTCAAAAGCGAAAGCTGCTGGATC…
JQ086319.3	Haemaphysalis flava (on Hydropotes inermis)	South Korea	Ixodidae (Artiodactyla)	Asia	141	4	LF	178	ATAGCTAAGGAAGCATAGTCTTATGCTACGGTTGTTTGTTCTATTGGTCTAAAGTTTAGGAGGTTCAAAAATGTCAAATACGGTAGTCACGGGTGAGGTATTAGATAAGTCTATTAGGGAGGTAGTACGCATCCTAGAAGATGCAGTTGGTTGTACTGCTGGTCCTAAGGGCCTCACTGTAGCGATTAGTAAGCCTTATGGGTCACCAGAGATCACAAAGGATGGCTACAAGGTAATGAAGAGTATAAAGCCTGAAGAACCACTGGCTGCCGCTATAGCGAGCATCATTACTCAGAGTGCTTCTCAGTGTAATGATAAGGTGGGAGATGGAACTACTACATGCTCCATACTGACAGCAAAAGTGATTGAAGAAGTCTCAAAAGCGAAAGCTGCTGGATC…
HM752098	Haemaphysalis inermis	South Korea	Artiodactyla	Asia	141	4	LF	178	ATAGCTAAGGAAGCATAGTCTTATGCTACGGTTGTTTGTTCTATTGGTCTAAAGTTTAGGAGGTTCAAAAATGTCAAATACGGTAGTCACGGGTGAGGTATTAGATAAGTCTATTAGGGAGGTAGTACGCATCCTAGAAGATGCAGTTGGTTGTACTGCTGGTCCTAAGGGCCTCACTGTAGCGATTAGTAAGCCTTATGGGTCACCAGAGATCACAAAGGATGGCTACAAGGTAATGAAGAGTATAAAGCCTGAAGAACCACTGGCTGCCGCTATAGCGAGCATCATTACTCAGAGTGCTTCTCAGTGTAATGATAAGGTGGGAGATGGAACTACTACATGCTCCATACTGACAGCAAAAGTGATTGAAGAAGTCTCAAAAGCGAAAGCTGCTGGATC…
KF569920	Haemaphysalis longicornis	China	Ixodidae	Asia	173	3			ATGGTATGCAGTTTGATCGCGGATATCTCTCCCCATACTTTGTAACAAACGCTGAAAAGATGCTAGTGGAGTTTGAAAACCCATACATATTTTTAACAGAAAAGAAAATCAACATAGTTCGCAGTATTTTGCCAGTTTTGGAAGGCGTTGCTAAATCTGGAAGGCCACTATTGATAATTGCAGAAGACGTTGAGGGTGAAGCATTGAGCACTTTGGTACTCAATAAATTGCACGGTGGACTACAAGTTGCCGCTGTTAAGGCTCCTGGCTTTGGTGACAGACGGAAAGACATGCTTGGTGACATAGCAGTTATAGTTGGAGCTCGTTATGTTGTGAACGATGAGCTAGCTGTTAAGATGGAGGACATCACTTTGGCTGATCTTGGTACTGCTAAGAATG…
ReljaMongMU15	Herpestes sp.	Croatia	Carnivora	Europe	35	1			ATATTCCTTACTGAAAAGAAGATTAATCTTGTACAAAGCATTCTACCAATCTTAGAAAACGTTGCACGGTCTGGAAGACCATTGCTCATCATAGCTGAAGACGTTGAAGGTGAAGCTCTGAGCACGCTTGTACTCAATAAGCTCCGTGGTGGCCTTCAAGTTGCTGCTGTAAAGGCGCCTGGTTTTGGTGACAGGAGAAAAGACATGCTTGGCGATATTGCTGTAATAGTAGGCGCTAAGTATGTAGTAAATGACGAGCTTGCTGTTAAGATGGAAGATATCGCTCTAAGCGATCTTGGTACTGCTAAGAGCGTACGCATCACAAAAGACGCAACTACTATCATAGGTAGTGTTGATAGCAGTTCT
LTO6052	Homo sapiens	Netherlands	Primates	Europe	7	1			ATATTCCTTACTGAAAAGAAGATTAATCTTGTACAAAGCATTCTACCAATCTTAGAAAACGTTGCACGGTCTGGAAGACCATTGCTCATCATAGCTGAAGACGTTGAAGGTGAAGCTCTGAGCACGCTTGTACTCAATAAGCTCCGTGGTGGCCTTCAAGTTGCTGCTGTAAAGGCGCCTGGTTTCGGTGACAGGAGAAAAGACATGCTTGGCGATATTGCTGTAATAGTAGGCGCTAAGTATGTAGTAAATGACGAGCTTGCTGTTAAGATGGAAGACATCGCTCTAAGCGATCTTGGTACTGCTAAGAGCGTACGCATCACAAAAGACGCAACTACTATCATAGGTAGTGTTGATAGCAGTTCT
KF015601	Homo sapiens	Poland	Primates	Europe	8	1			TTATGCTACGGTTGTTTGTTCTATTGGTCTAAAGTTTAGGAGGTTCAAAAATGTCAAATACGGTAGTCACGGGTGAGGTATTAGATAAGTCTATTAGGGAAGTAGTACGCATCCTAGAAGATGCAGTTGGTTGTACTGCTGGTCCTAAAGGCCTCACTGTAGCGATTAGTAAGCCTTATGGGTCGCCAGAGATCACAAAGGATGGCTACAAGGTAATGAAGAGTATAAAGCCTGAAGAACCACTGGCTGCCGCTATAGCGAGCATCATTACTCAGAGTGCTTCTCAGTGTAATGATAAGGTGGGAGATGGAACTACTACATGCTCCATACTAACAGCAAAAGTGATTGAAGAAGTCTCAAAAGCGAAAGCTGCTGGATCTGATATTGTTAGCATAAAGA…
LTO205	Homo sapiens	Netherlands	Primates	Europe	8	1			ATATTTCTTACTGAAAAGAAGATTAATCTTGTACAAAGCATTCTACCAATCTTAGAAAACGTTGCACGGTCTGGAAGACCATTGCTCATCATAGCTGAAGACGTTGAAGGTGAAGCTCTGAGCACGCTTGTACTCAATAAGCTCCGTGGTGGCCTTCAAGTTGCTGCTGTAAAGGCGCCTGGTTTCGGTGACAGGAGAAAAGACATGCTTGGCGATATTGCTGTAATAGTAGGCGCTAAGTATGTAGTAAATGACGAGCTTGCTGTTAAGATGGAAGACATCGCTCTAAGCGATCTTGGTACTGCTAAGAGCGTACGCATCACAAAAGACGCAACTACTATCATAGGTAGTGTTGATAGCAGTTCT
AF033101variant	Homo sapiens	Austria	Primates	Europe	8	1	LF	6	TTATGCTACGGTTGTTTGTTCTATTGGTCTAAAGTTTAGGAGGTTCAAAAATGTCAAATACGGTAGTCACGGGTGAGGTATTAGATAAGTCTATTAGGGAAGTAGTACGCATCCTAGAAGATGCAGTTGGTTGTACTGCTGGTCCTAAAGGCCTCACTGTAGCGATTAGTAAGCCTTATGGGTCGCCAGAGATCACAAAGGATGGCTACAAGGTAATGAAGAGTATAAAGCCTGAAGAACCACTGGCTGCCGCTATAGCGAGCATCATTACTCAGAGTGCTTCTCAGTGTAATGATAAGGTGGGAGATGGAACTACTACATGCTCCATACTAACAGCAAAAGTGATTGAAGAAGTCTCAAAAGCGAAAGCTGCTGGATCTGATATTGTTAGCATAAAGA…
AF033101	Homo sapiens	Slovenia	Primates	Europe	8	1	LF	6	TTATGCTACGGTTGTTTGTTCTATTGGTCTAAAGTTTAGGAGGTTCAAAAATGTCAAATACGGTAGTCACGGGTGAGGTATTAGATAAGTCTATTAGGGAAGTAGTACGCATCCTAGAAGATGCAGTTGGTTGTACTGCTGGTCCTAAAGGCCTCACTGTAGCGATTAGTAAGCCTTATGGGTCGCCAGAGATCACAAAGGATGGCTACAAGGTAATGAAGAGTATAAAGCCTGAAGAACCACTGGCTGCCGCTATAGCGAGCATCATTACTCAGAGTGCTTCTCAGTGTAATGATAAGGTGGGAGATGGAACTACTACATGCTCCATACTAACAGCAAAAGTGATTGAAGAAGTCTCAAAAGCGAAAGCTGCTGGATCTGATATTGTTAGCATAAAGA…
MG570466	Homo sapiens	Poland	Primates	Europe	8	1			TTATGCTTCGGTTGTTTGTTCTATTGGTCTAAAGTTTAGGAGGTTCAAAAATGTCAAATACGGTAGTCACGGGTGAGGTATTAGATAAGTCTATTAGGGAAGTAGTACGCATCCTAGAAGATGCAGTTGGTTGTACTGCTGGTCCTAAAGGCCTCACTGTAGCGATTAGTAAGCCTTATGGGTCGCCAGAGATCACAAAGGATGGCTACAAGGTAATGAAGAGTATAAAGCCTGAAGAACCACTGGCTGCCGCTATAGCGAGCATCATTACTCAGAGTGCTTCTCAGTGTAATGATAAGGTGGGAGATGGAACTACTACATGCTCCATACTAACAGCAAAAGTGATTGAAGAAGTCTCAAAAGCGAAAGCTGCTGGATCTGATATTGTTAGCATAAAGA…
BelgiumPatient2014	Homo sapiens	Belgium	Primates	Europe	36	1	LF	56	GGATATCTTTCGCCTTACTTTGTTACAAATGCTGAAAAAATGCTGGTGGAATTTGAAAATCCATACATATTCCTTACTGAAAAGAAGATTAATCTTGTACAAAGCATTCTACCAATCTTAGAAAACGTTGCACGGTCTGGAAGACCATTGCTCATCATAGCTGAAGACGTTGAAGGTGAAGCTCTTAGCACGCTTGTACTCAATAAGCTCCGTGGTGGCCTTCAAGTTGCTGCTGTAAAGGCGCCTGGTTTTGGTGACAGGAGAAAAGACATGCTTGGCGATATTGCTGTAATAGTAGGCGCTAAGTATGTAGTAAATGACGAGCTTGCTGTTAAGATGGAAGATATCGCTCTAAGCGATCTTGGTACTGCTAAGAGCGTACGCATCACAAAAGACGCA…
U96728	Homo sapiens	USA	Primates	North America	82	1	LF	113	AGAGTTCGACGGTAAGAAGTTCATAGTGATGAAGGAGAGTGACATAATAGCTAAGGAAGCATAGTCTTATGCTACGGTTGTTTGTTCTATTGGTCTAAAGTTTAGGAGGTTCAAAAATGTCAAATACGGTAGTCACGGGTGAGGTATTAGATAAGTCTATTAGGGAGGTAGTACGCATCCTAGAAGATGCAGTTGGTTGTACTGCTGGTCCTAAAGGCCTCACTGTAGCGATTAGTAAGCCTTATGGGTCGCCAGAGATCACAAAGGATGGCTACAAGGTAATGAAGAGTATAAAGCCTGAAGAACCACTGGCTGCCGCTATAGCGAGCATCATTACTCAGAGTGCTTCTCAGTGTAATGATAAGGTGGGAGATGGAACTACTACATGCTCCATACTAA…
AF172163	Homo sapiens	USA	Primates	North America	82	1	LF	113	ATGTCAAATACGGTAGTCACGGGTGAGGTATTAGATAAGTCTATTAGGGAGGTAGTACGCATCCTAGAAGATGCAGTTGGTTGTACTGCTGGTCCTAAAGGCCTCACTGTAGCGATTAGTAAGCCTTATGGGTCGCCAGAGATCACAAAGGATGGCTACAAGGTAATGAAGAGTATAAAGCCTGAAGAACCACTGGCTGCCGCTATAGCGAGCATCATTACTCAGAGTGCTTCTCAGTGTAATGATAAGGTGGGAGATGGAACTACTACATGCTCCATACTAACAGCAAAAGTGATTGAAGAAGTCTCAAAAGCGAAAGCTGCTGGATCTGATATTGTTAGCATAAAGAATGGTATTCTCAAGGCTAAGGAAGCGGTTCTTACAGCGCTTATGTCTATG…
JF494839	Homo sapiens	USA	Primates	North America	82	1	LF	113	TGTCAAATACGGTAGTCACGGGTGAGGTATTAGATAAGTCTATTAGGGAGGTAGTACGCATCCTAGAAGATGCAGTTGGTTGTACTGCTGGTCCTAAAGGCCTCACTGTAGCGATTAGTAAGCCTTATGGGTCGCCAGAGATCACAAAGGATGGCTACAAGGTAATGAAGAGTATAAAGCCTGAAGAACCACTGGCTGCCGCTATAGCGAGCATCATTACTCAGAGTGCTTCTCAGTGTAATGATAAGGTGGGAGATGGAACTACTACATGCTCCATACTAACGGCAAAAGTGATTGAAGAAGTCTCAAAAGCGAAAGCTGCTGGATCTGATATTGTTAGCATAAAGAATGGTATTCTCAAGGCTAAGGAAGCGGTTCTTACAGCGCTTATGTCTATGA…
AF172159	Homo sapiens	USA	Primates	North America	82	1	LF	113	ATGTCAAATACGGTAGTCACGGGTGAGGTATTAGATAAGTCTATTAGGGAGGTAGTACGCATCCTAGAAGATGCAGTTGGTTGTACTGCTGGTCCTAAAGGCCTCACTGTAGCGATTAGTAAGCCTTATGGGTCGCCAGAGATCACAAAGGATGGCTACAAGGTAATGAAGAGTATAAAGCCTGAAGAACCACTGGCTGCCGCTATAGCGAGCATCATTACTCAGAGTGCTTCTCAGTGTAATGATAAGGTGGGAGATGGAACTACTACATGCTCCATACTAACAGCAAAAGTGATTGAAGAAGTCTCAAAAGCGAAAGCTGCTGGATCTGATATTGTTAGCATAAAGAATGGTATTCTCAAGGCTAAGGAAGCGGTTCTTACAGCGCTTATGTCTATG…
KJ677107	Homo sapiens	South Korea	Primates	Asia	141	4	LF	178	AGCATAGTCTTATGCTACGGTTGTTTGTTCTATTGGTCTAAAGTTTAGGAGGTTCAAAAATGTCAAATACGGTAGTCACGGGTGAGGTATTAGATAAGTCTATTAGGGAGGTAGTACGCATCCTAGAAGATGCAGTTGGTTGTACTGCTGGTCCTAAGGGCCTCACTGTAGCGATTAGTAAGCCTTATGGGTCACCAGAGATCACAAAGGATGGCTACAAGGTAATGAAGAGTATAAAGCCTGAAGAACCACTGGCTGCCGCTATAGCGAGCATCATTACTCAGAGTGCTTCTCAGTGTAATGATAAGGTGGGAGATGGAACTACTACATGCTCCATACTGACAGCAAAAGTGATTGAAGAAGTCTCAAAAGCGAAAGCTGCTGGATCTGATATTGTTA…
KY709330	Hyalomma lusitanicum (on Erinaceus europaeus)	Italy	Ixodidae (Erinaceomoprha)	Europe	82	1			GGATATCTTTCGCCTTACTTTGTTACAAATGCTGAAAAAATGCTGGTGGAATTTGAAAATCCATACATATTCCTTACTGAAAAGAAGATTAATCTTGTACAAAGCATTCTACCAATCTTAGAAAACGTTGCACGGTCTGGAAGACCATTGCTCATCATAGCTGAAGACGTTGAAGGTGAAGCTCTGAGCACGCTTGTACTCAATAAGCTCCGTGGTGGCCTTCAAGTTGCTGCTGTAAAGGCGCCTGGTTTCGGTGACAGAAGAAAAGACATGCTTGGCGATATTGCTGTAATAGTAGGCGCTAAGTATGTAGTAAATGACGAGCTTGCTGTTAAGATGGAAGACATCGCTCTAAGCGATCTTGGTACTGCTAAGAGCGTGCGAATCACAAAAGACGCA…
KY709329	Hyalomma marginatum (on Aves)	Italy	Ixodidae (Aves)	Europe	82	1			GGATATCTTTCGCCTTACTTTGTTACAAATGCTGAAAAAATGCTGGTGGAATTTGAAAATCCATACATATTCCTTACTGAAAAGAAGATTAATCTTGTACAAAGCATTCTACCAATCTTAGAAAACGTTGCACGGTCTGGAAGACCATTGCTCATCATAGCTGAAGACGTTGAAGGTGAAGCTCTGAGCACGCTTGTACTCAATAAGCTCCGTGGTGGCCTTCAAGTTGCTGCTGTAAAGGCGCCTGGTTTCGGTGACAGAAGAAAAGACATGCTTGGCGATATTGCTGTAATAGTAGGCGCTAAGTATGTAGTAAATGACGAGCTTGCTGTTAAGATGGAAGACATCGCTCTAAGCGATCTTGGTACTGCTAAGAGCGTGCGAATCACAAAAGACGCA…
Sandor_Roadkill_C2	Ixodes acuminatus	Hungary	Ixodidae	Europe	7	1	LF	5	GGATATCTTTCGCCTTACTTTGTTACAAATGCTGAAAAAATGCTGGTGGAATTTGAAAATCCATACATATTCCTTACTGAAAAGAAGATTAATCTTGTACAAAGCATTCTACCAATCTTAGAAAACGTTGCACGGTCTGGAAGACCATTGCTCATCATAGCTGAAGACGTTGAAGGTGAAGCTCTGAGCACGCTTGTACTCAATAAGCTCCGTGGTGGCCTTCAAGTTGCTGCTGTAAAGGCGCCTGGTTTCGGTGACAGGAGAAAAGACATGCTTGGCGATATTGCTGTAATAGTAGGCGCTAAGTATGTAGTAAATGACGAGCTTGCTGTTAAGATGGAAGACATCGCTCTAAGCGATCTTGGTACTGCTAAGAGCGTACGCATCACAAAAGACGCA…
Sandor_Roadkill_C89	Ixodes acuminatus	Hungary	Ixodidae	Europe	7	1	LF	5	GGATATCTTTCGCCTTACTTTGTTACAAATGCTGAAAAAATGCTGGTGGAATTTGAAAATCCATACATATTCCTTACTGAAAAGAAGATTAATCTTGTACAAAGCATTCTACCAATCTTAGAAAACGTTGCACGGTCTGGAAGACCATTGCTCATCATAGCTGAAGACGTTGAAGGTGAAGCTCTGAGCACGCTTGTACTCAATAAGCTCCGTGGTGGCCTTCAAGTTGCTGCTGTAAAGGCGCCTGGTTTCGGTGACAGGAGAAAAGACATGCTTGGCGATATTGCTGTAATAGTAGGCGCTAAGTATGTAGTAAATGACGAGCTTGCTGTTAAGATGGAAGACATCGCTCTAAGCGATCTTGGTACTGCTAAGAGCGTACGCATCACAAAAGACGCA…
Sandor_Roadkill_C122	Ixodes acuminatus	Hungary	Ixodidae	Europe	7	1	LF	5	GGATATCTTTCGCCTTACTTTGTTACAAATGCTGAAAAAATGCTGGTGGAATTTGAAAATCCATACATATTCCTTACTGAAAAGAAGATTAATCTTGTACAAAGCATTCTACCAATCTTAGAAAACGTTGCACGGTCTGGAAGACCATTGCTCATCATAGCTGAAGACGTTGAAGGTGAAGCTCTGAGCACGCTTGTACTCAATAAGCTCCGTGGTGGCCTTCAAGTTGCTGCTGTAAAGGCGCCTGGTTTCGGTGACAGGAGAAAAGACATGCTTGGCGATATTGCTGTAATAGTAGGCGCTAAGTATGTAGTAAATGACGAGCTTGCTGTTAAGATGGAAGACATCGCTCTAAGCGATCTTGGTACTGCTAAGAGCGTACGCATCACAAAAGACGCA…
IFmerel12	Ixodes frontalis (on Aves)	Belgium	Ixodidae (Aves)	Europe	161	7	LF	183	GGATATCTTTCGCCTTACTTTGTTACGAATGCTGAAAAGATGCTGGTGGAATTTGAAAATCCATACATATTCCTTACTGAAAAGAAGATTAATCTTGTACAGAGCATTTTACCAATATTAGAAAACGTTGCGAGAGCTGGTAGGCCATTGCTCATTATAGCTGAAGATGTTGAAGGTGAGGCTCTGAGCACACTTGTTCTAAATAAGCTACGTGGTGGGCTTCAAGTTGCTGCTGTGAAGGCGCCTGGTTTCGGTGATAGAAGGAAAGACATGCTAGGCGATATTGCTGTAATAGTAGGCGCTAAGTATGTAGTAAATGATGAGCTTGCTGTTAAGATGGAAGATATCGCTCTAAGCGATTTGGGTACTGCCAAGAGCGTGCGCATCACTAAAGACGCA…
IF8	Ixodes frontalis (on Aves)	Belgium	Ixodidae (Aves)	Europe	161	7	LF	183	GGATATCTTTCGCCTTACTTTGTTACGAATGCTGAAAAGATGCTGGTGGAATTTGAAAATCCATACATATTCCTTACTGAAAAGAAGATTAATCTTGTACAGAGCATTTTACCAATATTAGAAAACGTTGCGAGAGCTGGTAGGCCATTGCTCATTATAGCTGAAGATGTTGAAGGTGAGGCTCTGAGCACACTTGTTCTAAATAAGCTACGTGGTGGGCTTCAAGTTGCTGCTGTGAAGGCGCCTGGTTTCGGTGATAGAAGGAAAGACATGCTAGGCGATATTGCTGTAATAGTAGGCGCTAAGTATGTAGTAAATGATGAGCTTGCTGTTAAGATGGAAGATATCGCTCTAAGCGATTTGGGTACTGCCAAGAGCGTGCGCATCACTAAAGACGCA…
Sandor_Roadkill_C77	Ixodes hexagonus	Hungary	Ixodidae	Europe	7	1	LF	5	GGATATCTTTCGCCTTACTTTGTTACAAATGCTGAAAAAATGCTGGTGGAATTTGAAAATCCATACATATTCCTTACTGAAAAGAAGATTAATCTTGTACAAAGCATTCTACCAATCTTAGAAAACGTTGCACGGTCTGGAAGACCATTGCTCATCATAGCTGAAGACGTTGAAGGTGAAGCTCTGAGCACGCTTGTACTCAATAAGCTCCGTGGTGGCCTTCAAGTTGCTGCTGTAAAGGCGCCTGGTTTCGGTGACAGGAGAAAAGACATGCTTGGCGATATTGCTGTAATAGTAGGCGCTAAGTATGTAGTAAATGACGAGCTTGCTGTTAAGATGGAAGACATCGCTCTAAGCGATCTTGGTACTGCTAAGAGCGTACGCATCACAAAAGACGCA…
HedghogTick33	Ixodes hexagonus (on Erinecaus europaeus)	Netherlands	Ixodidae (Erinaceomoprha)	Europe	7	1			ATCGCGGATATCTTTCGCCTTACTTTGTTACAAATGCTGAAAAAATGCTGGTGGAATTTGAAAATCCATACATATTCCTTACTGAAAAGAAGATTAATCTTGTACAAAGCATTCTACCAATCTTAGAAAACGTTGCACGGTCTGGAAGACCATTGCTCATCATAGCTGAAGACGTTGAAGGTGAAGCTCTGAGCACGCTTGTACTCAATAAGCTCCGTGGTGGCCTTCAAGTTGCTGCTGTAAAGGCGCCTGGTTTCGGTGACAGGAGAAAAGACATGCTTGGCGATATTGCTGTAATAGTAGGCGCTAAGTATGTAGTAAATGACGAGCTTGCTGTTAAGATGGAAGACATCGCTCTAAGCGATCTTGGTACTGCTAAGAGCGTACGCATCACAAAAG…
HedghogTick25	Ixodes hexagonus (on Erinecaus europaeus)	Netherlands	Ixodidae (Erinaceomoprha)	Europe	7	1	LF	5	GCAGTTTGATCGCGGATATCTTTCGCCTTACTTTGTTACAAATGCTGAAAAAATGCTGGTGGAATTTGAAAATCCATACATATTCCTTACTGAAAAGAAGATTAATCTTGTACAAAGCATTCTACCAATCTTAGAAAACGTTGCACGGTCTGGAAGACCATTGCTCATCATAGCTGAAGACGTTGAAGGTGAAGCTCTGAGCACGCTTGTACTCAATAAGCTCCGTGGTGGCCTTCAAGTTGCTGCTGTAAAGGCGCCTGGTTTCGGTGACAGGAGAAAAGACATGCTTGGCGATATTGCTGTAATAGTAGGCGCTAAGTATGTAGTAAATGACGAGCTTGCTGTTAAGATGGAAGACATCGCTCTAAGCGATCTTGGTACTGCTAAGAGCGTACGCAT…
HedghogTick26	Ixodes hexagonus (on Erinecaus europaeus)	Netherlands	Ixodidae (Erinaceomoprha)	Europe	7	1	LF	5	TTGATCGCGGATATCTTTCGCCTTACTTTGTTACAAATGCTGAAAAAATGCTGGTGGAATTTGAAAATCCATACATATTCCTTACTGAAAAGAAGATTAATCTTGTACAAAGCATTCTACCAATCTTAGAAAACGTTGCACGGTCTGGAAGACCATTGCTCATCATAGCTGAAGACGTTGAAGGTGAAGCTCTGAGCACGCTTGTACTCAATAAGCTCCGTGGTGGCCTTCAAGTTGCTGCTGTAAAGGCGCCTGGTTTCGGTGACAGGAGAAAAGACATGCTTGGCGATATTGCTGTAATAGTAGGCGCTAAGTATGTAGTAAATGACGAGCTTGCTGTTAAGATGGAAGACATCGCTCTAAGCGATCTTGGTACTGCTAAGAGCGTACGCATCACAA…
HedghogTick32	Ixodes hexagonus (on Erinecaus europaeus)	Netherlands	Ixodidae (Erinaceomoprha)	Europe	7	1	LF	5	TGATCGCGGATATCTTTCGCCTTACTTTGTTACAAATGCTGAAAAAATGCTGGTGGAATTTGAAAATCCATACATATTCCTTACTGAAAAGAAGATTAATCTTGTACAAAGCATTCTACCAATCTTAGAAAACGTTGCACGGTCTGGAAGACCATTGCTCATCATAGCTGAAGACGTTGAAGGTGAAGCTCTGAGCACGCTTGTACTCAATAAGCTCCGTGGTGGCCTTCAAGTTGCTGCTGTAAAGGCGCCTGGTTTCGGTGACAGGAGAAAAGACATGCTTGGCGATATTGCTGTAATAGTAGGCGCTAAGTATGTAGTAAATGACGAGCTTGCTGTTAAGATGGAAGACATCGCTCTAAGCGATCTTGGTACTGCTAAGAGCGTACGCATCACAAA…
HedghogIhexagonus72	Ixodes hexagonus (on Erinecaus europaeus)	Netherlands	Ixodidae (Erinaceomoprha)	Europe	7	1	LF	5	GCGGATATCTTTCGCCTTACTTTGTTACAAATGCTGAAAAAATGCTGGTGGAATTTGAAAATCCATACATATTCCTTACTGAAAAGAAGATTAATCTTGTACAAAGCATTCTACCAATCTTAGAAAACGTTGCACGGTCTGGAAGACCATTGCTCATCATAGCTGAAGACGTTGAAGGTGAAGCTCTGAGCACGCTTGTACTCAATAAGCTCCGTGGTGGCCTTCAAGTTGCTGCTGTAAAGGCGCCTGGTTTCGGTGACAGGAGAAAAGACATGCTTGGCGATATTGCTGTAATAGTAGGCGCTAAGTATGTAGTAAATGACGAGCTTGCTGTTAAGATGGAAGACATCGCTCTAAGCGATCTTGGTACTGCTAAGAGCGTACGCATCACAAAAGACG…
HedghogTick24	Ixodes hexagonus (on Erinecaus europaeus)	Netherlands	Ixodidae (Erinaceomoprha)	Europe	7	1	LF	5	GCAGTTTGATCGCGGATATCTTTCGCCTTACTTTGTTACAAATGCTGAAAAAATGCTGGTGGAATTTGAAAATCCATACATATTCCTTACTGAAAAGAAGATTAATCTTGTACAAAGCATTCTACCAATCTTAGAAAACGTTGCACGGTCTGGAAGACCATTGCTCATCATAGCTGAAGACGTTGAAGGTGAAGCTCTGAGCACGCTTGTACTCAATAAGCTCCGTGGTGGCCTTCAAGTTGCTGCTGTAAAGGCGCCTGGTTTCGGTGACAGGAGAAAAGACATGCTTGGCGATATTGCTGTAATAGTAGGCGCTAAGTATGTAGTAAATGACGAGCTTGCTGTTAAGATGGAAGACATCGCTCTAAGCGATCTTGGTACTGCTAAGAGCGTACGCAT…
HH1202	Ixodes hexagonus (on Erinecaus europaeus)	Belgium	Ixodidae (Erinaceomoprha)	Europe	7	1			ATATTCCTTACTGAAAAGAAGATTAATCTTGTACAAAGCATTCTACCAATCTTAGAAAACGTTGCACGGTCTGGAAGACCATTGCTCATCATAGCTGAAGACGTTGAAGGTGAAGCTCTGAGCACGCTTGTACTCAATAAGCTCCGTGGTGGCCTTCAAGTTGCTGCTGTAAAGGCGCCTGGTTTCGGTGACAGGAGAAAAGACATGCTTGGCGATATTGCTGTAATAGTAGGCGCTAAGTATGTAGTAAATGACGAGCTTGCTGTTAAGATGGAAGACATCGCTCTAAGCGATCTTGGTACTGCTAAGAGCGTACGCATCACAAAAGACGCAACTACTATCATAGGTAGTGTTGATAGCAGTTCT
HH673	Ixodes hexagonus (on Erinecaus europaeus)	Belgium	Ixodidae (Erinaceomoprha)	Europe	7	1	LF	5	GGATATCTTTCGCCTTACTTTGTTACAAATGCTGAAAAAATGCTGGTGGAATTTGAAAATCCATACATATTCCTTACTGAAAAGAAGATTAATCTTGTACAAAGCATTCTACCAATCTTAGAAAACGTTGCACGGTCTGGAAGACCATTGCTCATCATAGCTGAAGACGTTGAAGGTGAAGCTCTGAGCACGCTTGTACTCAATAAGCTCCGTGGTGGCCTTCAAGTTGCTGCTGTAAAGGCGCCTGGTTTCGGTGACAGGAGAAAAGACATGCTTGGCGATATTGCTGTAATAGTAGGCGCTAAGTATGTAGTAAATGACGAGCTTGCTGTTAAGATGGAAGACATCGCTCTAAGCGATCTTGGTACTGCTAAGAGCGTACGCATCACAAAAGACGCA…
HH690	Ixodes hexagonus (on Erinecaus europaeus)	Belgium	Ixodidae (Erinaceomoprha)	Europe	7	1	LF	5	GGATATCTTTCGCCTTACTTTGTTACAAATGCTGAAAAAATGCTGGTGGAATTTGAAAATCCATACATATTCCTTACTGAAAAGAAGATTAATCTTGTACAAAGCATTCTACCAATCTTAGAAAACGTTGCACGGTCTGGAAGACCATTGCTCATCATAGCTGAAGACGTTGAAGGTGAAGCTCTGAGCACGCTTGTACTCAATAAGCTCCGTGGTGGCCTTCAAGTTGCTGCTGTAAAGGCGCCTGGTTTCGGTGACAGGAGAAAAGACATGCTTGGCGATATTGCTGTAATAGTAGGCGCTAAGTATGTAGTAAATGACGAGCTTGCTGTTAAGATGGAAGACATCGCTCTAAGCGATCTTGGTACTGCTAAGAGCGTACGCATCACAAAAGACGCA…
HH795	Ixodes hexagonus (on Erinecaus europaeus)	Belgium	Ixodidae (Erinaceomoprha)	Europe	7	1	LF	5	GGATATCTTTCGCCTTACTTTGTTACAAATGCTGAAAAAATGCTGGTGGAATTTGAAAATCCATACATATTCCTTACTGAAAAGAAGATTAATCTTGTACAAAGCATTCTACCAATCTTAGAAAACGTTGCACGGTCTGGAAGACCATTGCTCATCATAGCTGAAGACGTTGAAGGTGAAGCTCTGAGCACGCTTGTACTCAATAAGCTCCGTGGTGGCCTTCAAGTTGCTGCTGTAAAGGCGCCTGGTTTCGGTGACAGGAGAAAAGACATGCTTGGCGATATTGCTGTAATAGTAGGCGCTAAGTATGTAGTAAATGACGAGCTTGCTGTTAAGATGGAAGACATCGCTCTAAGCGATCTTGGTACTGCTAAGAGCGTACGCATCACAAAAGACGCA…
HH828	Ixodes hexagonus (on Erinecaus europaeus)	Belgium	Ixodidae (Erinaceomoprha)	Europe	7	1			ATATTCCTTACTGAAAAGAAGATTAATCTTGTACAAAGCATTCTACCAATCTTAGAAAACGTTGCACGGTCTGGAAGACCATTGCTCATCATAGCTGAAGACGTTGAAGGTGAAGCTCTGAGCACGCTTGTACTCAATAAGCTCCGTGGTGGCCTTCAAGTTGCTGCTGTAAAGGCGCCTGGTTTCGGTGACAGGAGAAAAGACATGCTTGGCGATATTGCTGTAATAGTAGGCGCTAAGTATGTAGTAAATGACGAGCTTGCTGTTAAGATGGAAGACATCGCTCTAAGCGATCTTGGTACTGCTAAGAGCGTACGCATCACAAAAGACGCAACTACTATCATAGGTAGTGTTGATAGCAGTTCT
HH1200	Ixodes hexagonus (on Erinecaus europaeus)	Belgium	Ixodidae (Erinaceomoprha)	Europe	7	1			ATATTCCTTACTGAAAAGAAGATTAATCTTGTACAAAGCATTCTACCAATCTTAGAAAACGTTGCACGGTCTGGAAGACCATTGCTCATCATAGCTGAAGACGTTGAAGGTGAAGCTCTGAGCACGCTTGTACTCAATAAGCTCCGTGGTGGCCTTCAAGTTGCTGCTGTAAAGGCGCCTGGTTTCGGTGACAGGAGAAAAGACATGCTTGGCGATATTGCTGTAATAGTAGGCGCTAAGTATGTAGTAAATGACGAGCTTGCTGTTAAGATGGAAGACATCGCTCTAAGCGATCTTGGTACTGCTAAGAGCGTACGCATCACAAAAGACGCAACTACTATCATAGGTAGTGTTGATAGCAGTTCT
HH235	Ixodes hexagonus (on Erinecaus europaeus)	Belgium	Ixodidae (Erinaceomoprha)	Europe	7	1	LF	5	GGATATCTTTCGCCTTACTTTGTTACAAATGCTGAAAAAATGCTGGTGGAATTTGAAAATCCATACATATTCCTTACTGAAAAGAAGATTAATCTTGTACAAAGCATTCTACCAATCTTAGAAAACGTTGCACGGTCTGGAAGACCATTGCTCATCATAGCTGAAGACGTTGAAGGTGAAGCTCTGAGCACGCTTGTACTCAATAAGCTCCGTGGTGGCCTTCAAGTTGCTGCTGTAAAGGCGCCTGGTTTCGGTGACAGGAGAAAAGACATGCTTGGCGATATTGCTGTAATAGTAGGCGCTAAGTATGTAGTAAATGACGAGCTTGCTGTTAAGATGGAAGACATCGCTCTAAGCGATCTTGGTACTGCTAAGAGCGTACGCATCACAAAAGACGCA…
HH551	Ixodes hexagonus (on Erinecaus europaeus)	Belgium	Ixodidae (Erinaceomoprha)	Europe	7	1	LF	5	GGATATCTTTCGCCTTACTTTGTTACAAATGCTGAAAAAATGCTGGTGGAATTTGAAAATCCATACATATTCCTTACTGAAAAGAAGATTAATCTTGTACAAAGCATTCTACCAATCTTAGAAAACGTTGCACGGTCTGGAAGACCATTGCTCATCATAGCTGAAGACGTTGAAGGTGAAGCTCTGAGCACGCTTGTACTCAATAAGCTCCGTGGTGGCCTTCAAGTTGCTGCTGTAAAGGCGCCTGGTTTCGGTGACAGGAGAAAAGACATGCTTGGCGATATTGCTGTAATAGTAGGCGCTAAGTATGTAGTAAATGACGAGCTTGCTGTTAAGATGGAAGACATCGCTCTAAGCGATCTTGGTACTGCTAAGAGCGTACGCATCACAAAAGACGCA…
HH689	Ixodes hexagonus (on Erinecaus europaeus)	Belgium	Ixodidae (Erinaceomoprha)	Europe	7	1			ATATTCCTTACTGAAAAGAAGATTAATCTTGTACAAAGCATTCTACCAATCTTAGAAAACGTTGCACGGTCTGGAAGACCATTGCTCATCATAGCTGAAGACGTTGAAGGTGAAGCTCTGAGCACGCTTGTACTCAATAAGCTCCGTGGTGGCCTTCAAGTTGCTGCTGTAAAGGCGCCTGGTTTCGGTGACAGGAGAAAAGACATGCTTGGCGATATTGCTGTAATAGTAGGCGCTAAGTATGTAGTAAATGACGAGCTTGCTGTTAAGATGGAAGACATCGCTCTAAGCGATCTTGGTACTGCTAAGAGCGTACGCATCACAAAAGACGCAACTACTATCATAGGTAGTGTTGATAGCAGTTCT
HH722	Ixodes hexagonus (on Erinecaus europaeus)	Belgium	Ixodidae (Erinaceomoprha)	Europe	7	1			ATATTCCTTACTGAAAAGAAGATTAATCTTGTACAAAGCATTCTACCAATCTTAGAAAACGTTGCACGGTCTGGAAGACCATTGCTCATCATAGCTGAAGACGTTGAAGGTGAAGCTCTGAGCACGCTTGTACTCAATAAGCTCCGTGGTGGCCTTCAAGTTGCTGCTGTAAAGGCGCCTGGTTTCGGTGACAGGAGAAAAGACATGCTTGGCGATATTGCTGTAATAGTAGGCGCTAAGTATGTAGTAAATGACGAGCTTGCTGTTAAGATGGAAGACATCGCTCTAAGCGATCTTGGTACTGCTAAGAGCGTACGCATCACAAAAGACGCAACTACTATCATAGGTAGTGTTGATAGCAGTTCT
HH823	Ixodes hexagonus (on Erinecaus europaeus)	Belgium	Ixodidae (Erinaceomoprha)	Europe	7	1			ATATTCCTTACTGAAAAGAAGATTAATCTTGTACAAAGCATTCTACCAATCTTAGAAAACGTTGCACGGTCTGGAAGACCATTGCTCATCATAGCTGAAGACGTTGAAGGTGAAGCTCTGAGCACGCTTGTACTCAATAAGCTCCGTGGTGGCCTTCAAGTTGCTGCTGTAAAGGCGCCTGGTTTCGGTGACAGGAGAAAAGACATGCTTGGCGATATTGCTGTAATAGTAGGCGCTAAGTATGTAGTAAATGACGAGCTTGCTGTTAAGATGGAAGACATCGCTCTAAGCGATCTTGGTACTGCTAAGAGCGTACGCATCACAAAAGACGCAACTACTATCATAGGTAGTGTTGATAGCAGTTCT
HH108	Ixodes hexagonus (on Erinecaus europaeus)	Belgium	Ixodidae (Erinaceomoprha)	Europe	7	1			ATATTCCTTACTGAAAAGAAGATTAATCTTGTACAAAGCATTCTACCAATCTTAGAAAACGTTGCACGGTCTGGAAGACCATTGCTCATCATAGCTGAAGACGTTGAAGGTGAAGCTCTGAGCACGCTTGTACTCAATAAGCTCCGTGGTGGCCTTCAAGTTGCTGCTGTAAAGGCGCCTGGTTTCGGTGACAGGAGAAAAGACATGCTTGGCGATATTGCTGTAATAGTAGGCGCTAAGTATGTAGTAAATGACGAGCTTGCTGTTAAGATGGAAGACATCGCTCTAAGCGATCTTGGTACTGCTAAGAGCGTACGCATCACAAAAGACGCAACTACTATCATAGGTAGTGTTGATAGCAGTTCT
HH608	Ixodes hexagonus (on Erinecaus europaeus)	Belgium	Ixodidae (Erinaceomoprha)	Europe	7	1			ATATTCCTTACTGAAAAGAAGATTAATCTTGTACAAAGCATTCTACCAATCTTAGAAAACGTTGCACGGTCTGGAAGACCATTGCTCATCATAGCTGAAGACGTTGAAGGTGAAGCTCTGAGCACGCTTGTACTCAATAAGCTCCGTGGTGGCCTTCAAGTTGCTGCTGTAAAGGCGCCTGGTTTCGGTGACAGGAGAAAAGACATGCTTGGCGATATTGCTGTAATAGTAGGCGCTAAGTATGTAGTAAATGACGAGCTTGCTGTTAAGATGGAAGACATCGCTCTAAGCGATCTTGGTACTGCTAAGAGCGTACGCATCACAAAAGACGCAACTACTATCATAGGTAGTGTTGATAGCAGTTCT
HH720	Ixodes hexagonus (on Erinecaus europaeus)	Belgium	Ixodidae (Erinaceomoprha)	Europe	7	1	LF	5	GGATATCTTTCGCCTTACTTTGTTACAAATGCTGAAAAAATGCTGGTGGAATTTGAAAATCCATACATATTCCTTACTGAAAAGAAGATTAATCTTGTACAAAGCATTCTACCAATCTTAGAAAACGTTGCACGGTCTGGAAGACCATTGCTCATCATAGCTGAAGACGTTGAAGGTGAAGCTCTGAGCACGCTTGTACTCAATAAGCTCCGTGGTGGCCTTCAAGTTGCTGCTGTAAAGGCGCCTGGTTTCGGTGACAGGAGAAAAGACATGCTTGGCGATATTGCTGTAATAGTAGGCGCTAAGTATGTAGTAAATGACGAGCTTGCTGTTAAGATGGAAGACATCGCTCTAAGCGATCTTGGTACTGCTAAGAGCGTACGCATCACAAAAGACGCA…
HH563	Ixodes hexagonus (on Erinecaus europaeus)	Belgium	Ixodidae (Erinaceomoprha)	Europe	7	1			ATATTCCTTACTGAAAAGAAGATTAATCTTGTACAAAGCATTCTACCAATCTTAGAAAACGTTGCACGGTCTGGAAGACCATTGCTCATCATAGCTGAAGACGTTGAAGGTGAAGCTCTGAGCACGCTTGTACTCAATAAGCTCCGTGGTGGCCTTCAAGTTGCTGCTGTAAAGGCGCCTGGTTTCGGTGACAGGAGAAAAGACATGCTTGGCGATATTGCTGTAATAGTAGGCGCTAAGTATGTAGTAAATGACGAGCTTGCTGTTAAGATGGAAGACATCGCTCTAAGCGATCTTGGTACTGCTAAGAGCGTACGCATCACAAAAGACGCAACTACTATCATAGGTAGTGTTGATAGCAGTTCT
HH579	Ixodes hexagonus (on Erinecaus europaeus)	Belgium	Ixodidae (Erinaceomoprha)	Europe	7	1			ATATTCCTTACTGAAAAGAAGATTAATCTTGTACAAAGCATTCTACCAATCTTAGAAAACGTTGCACGGTCTGGAAGACCATTGCTCATCATAGCTGAAGACGTTGAAGGTGAAGCTCTGAGCACGCTTGTACTCAATAAGCTCCGTGGTGGCCTTCAAGTTGCTGCTGTAAAGGCGCCTGGTTTCGGTGACAGGAGAAAAGACATGCTTGGCGATATTGCTGTAATAGTAGGCGCTAAGTATGTAGTAAATGACGAGCTTGCTGTTAAGATGGAAGACATCGCTCTAAGCGATCTTGGTACTGCTAAGAGCGTACGCATCACAAAAGACGCAACTACTATCATAGGTAGTGTTGATAGCAGTTCT
HH672	Ixodes hexagonus (on Erinecaus europaeus)	Belgium	Ixodidae (Erinaceomoprha)	Europe	7	1	LF	5	GGATATCTTTCGCCTTACTTTGTTACAAATGCTGAAAAAATGCTGGTGGAATTTGAAAATCCATACATATTCCTTACTGAAAAGAAGATTAATCTTGTACAAAGCATTCTACCAATCTTAGAAAACGTTGCACGGTCTGGAAGACCATTGCTCATCATAGCTGAAGACGTTGAAGGTGAAGCTCTGAGCACGCTTGTACTCAATAAGCTCCGTGGTGGCCTTCAAGTTGCTGCTGTAAAGGCGCCTGGTTTCGGTGACAGGAGAAAAGACATGCTTGGCGATATTGCTGTAATAGTAGGCGCTAAGTATGTAGTAAATGACGAGCTTGCTGTTAAGATGGAAGACATCGCTCTAAGCGATCTTGGTACTGCTAAGAGCGTACGCATCACAAAAGACGCA…
HH675	Ixodes hexagonus (on Erinecaus europaeus)	Belgium	Ixodidae (Erinaceomoprha)	Europe	7	1	LF	5	GGATATCTTTCGCCTTACTTTGTTACAAATGCTGAAAAAATGCTGGTGGAATTTGAAAATCCATACATATTCCTTACTGAAAAGAAGATTAATCTTGTACAAAGCATTCTACCAATCTTAGAAAACGTTGCACGGTCTGGAAGACCATTGCTCATCATAGCTGAAGACGTTGAAGGTGAAGCTCTGAGCACGCTTGTACTCAATAAGCTCCGTGGTGGCCTTCAAGTTGCTGCTGTAAAGGCGCCTGGTTTCGGTGACAGGAGAAAAGACATGCTTGGCGATATTGCTGTAATAGTAGGCGCTAAGTATGTAGTAAATGACGAGCTTGCTGTTAAGATGGAAGACATCGCTCTAAGCGATCTTGGTACTGCTAAGAGCGTACGCATCACAAAAGACGCA…
HH704	Ixodes hexagonus (on Erinecaus europaeus)	Belgium	Ixodidae (Erinaceomoprha)	Europe	7	1	LF	5	GGATATCTTTCGCCTTACTTTGTTACAAATGCTGAAAAAATGCTGGTGGAATTTGAAAATCCATACATATTCCTTACTGAAAAGAAGATTAATCTTGTACAAAGCATTCTACCAATCTTAGAAAACGTTGCACGGTCTGGAAGACCATTGCTCATCATAGCTGAAGACGTTGAAGGTGAAGCTCTGAGCACGCTTGTACTCAATAAGCTCCGTGGTGGCCTTCAAGTTGCTGCTGTAAAGGCGCCTGGTTTCGGTGACAGGAGAAAAGACATGCTTGGCGATATTGCTGTAATAGTAGGCGCTAAGTATGTAGTAAATGACGAGCTTGCTGTTAAGATGGAAGACATCGCTCTAAGCGATCTTGGTACTGCTAAGAGCGTACGCATCACAAAAGACGCA…
HH712	Ixodes hexagonus (on Erinecaus europaeus)	Belgium	Ixodidae (Erinaceomoprha)	Europe	7	1	LF	5	GGATATCTTTCGCCTTACTTTGTTACAAATGCTGAAAAAATGCTGGTGGAATTTGAAAATCCATACATATTCCTTACTGAAAAGAAGATTAATCTTGTACAAAGCATTCTACCAATCTTAGAAAACGTTGCACGGTCTGGAAGACCATTGCTCATCATAGCTGAAGACGTTGAAGGTGAAGCTCTGAGCACGCTTGTACTCAATAAGCTCCGTGGTGGCCTTCAAGTTGCTGCTGTAAAGGCGCCTGGTTTCGGTGACAGGAGAAAAGACATGCTTGGCGATATTGCTGTAATAGTAGGCGCTAAGTATGTAGTAAATGACGAGCTTGCTGTTAAGATGGAAGACATCGCTCTAAGCGATCTTGGTACTGCTAAGAGCGTACGCATCACAAAAGACGCA…
HH714	Ixodes hexagonus (on Erinecaus europaeus)	Belgium	Ixodidae (Erinaceomoprha)	Europe	7	1	LF	5	GGATATCTTTCGCCTTACTTTGTTACAAATGCTGAAAAAATGCTGGTGGAATTTGAAAATCCATACATATTCCTTACTGAAAAGAAGATTAATCTTGTACAAAGCATTCTACCAATCTTAGAAAACGTTGCACGGTCTGGAAGACCATTGCTCATCATAGCTGAAGACGTTGAAGGTGAAGCTCTGAGCACGCTTGTACTCAATAAGCTCCGTGGTGGCCTTCAAGTTGCTGCTGTAAAGGCGCCTGGTTTCGGTGACAGGAGAAAAGACATGCTTGGCGATATTGCTGTAATAGTAGGCGCTAAGTATGTAGTAAATGACGAGCTTGCTGTTAAGATGGAAGACATCGCTCTAAGCGATCTTGGTACTGCTAAGAGCGTACGCATCACAAAAGACGCA…
HH554	Ixodes hexagonus (on Erinecaus europaeus)	Belgium	Ixodidae (Erinaceomoprha)	Europe	7	1	LF	5	GGATATCTTTCGCCTTACTTTGTTACAAATGCTGAAAAAATGCTGGTGGAATTTGAAAATCCATACATATTCCTTACTGAAAAGAAGATTAATCTTGTACAAAGCATTCTACCAATCTTAGAAAACGTTGCACGGTCTGGAAGACCATTGCTCATCATAGCTGAAGACGTTGAAGGTGAAGCTCTGAGCACGCTTGTACTCAATAAGCTCCGTGGTGGCCTTCAAGTTGCTGCTGTAAAGGCGCCTGGTTTCGGTGACAGGAGAAAAGACATGCTTGGCGATATTGCTGTAATAGTAGGCGCTAAGTATGTAGTAAATGACGAGCTTGCTGTTAAGATGGAAGACATCGCTCTAAGCGATCTTGGTACTGCTAAGAGCGTACGCATCACAAAAGACGCA…
HH193	Ixodes hexagonus (on Erinecaus europaeus)	Belgium	Ixodidae (Erinaceomoprha)	Europe	7	1	LF	5	GGATATCTTTCGCCTTACTTTGTTACAAATGCTGAAAAAATGCTGGTGGAATTTGAAAATCCATACATATTCCTTACTGAAAAGAAGATTAATCTTGTACAAAGCATTCTACCAATCTTAGAAAACGTTGCACGGTCTGGAAGACCATTGCTCATCATAGCTGAAGACGTTGAAGGTGAAGCTCTGAGCACGCTTGTACTCAATAAGCTCCGTGGTGGCCTTCAAGTTGCTGCTGTAAAGGCGCCTGGTTTCGGTGACAGGAGAAAAGACATGCTTGGCGATATTGCTGTAATAGTAGGCGCTAAGTATGTAGTAAATGACGAGCTTGCTGTTAAGATGGAAGACATCGCTCTAAGCGATCTTGGTACTGCTAAGAGCGTACGCATCACAAAAGACGCA…
HH609	Ixodes hexagonus (on Erinecaus europaeus)	Belgium	Ixodidae (Erinaceomoprha)	Europe	7	1	LF	5	GGATATCTTTCGCCTTACTTTGTTACAAATGCTGAAAAAATGCTGGTGGAATTTGAAAATCCATACATATTCCTTACTGAAAAGAAGATTAATCTTGTACAAAGCATTCTACCAATCTTAGAAAACGTTGCACGGTCTGGAAGACCATTGCTCATCATAGCTGAAGACGTTGAAGGTGAAGCTCTGAGCACGCTTGTACTCAATAAGCTCCGTGGTGGCCTTCAAGTTGCTGCTGTAAAGGCGCCTGGTTTCGGTGACAGGAGAAAAGACATGCTTGGCGATATTGCTGTAATAGTAGGCGCTAAGTATGTAGTAAATGACGAGCTTGCTGTTAAGATGGAAGACATCGCTCTAAGCGATCTTGGTACTGCTAAGAGCGTACGCATCACAAAAGACGCA…
HH191	Ixodes hexagonus (on Erinecaus europaeus)	Belgium	Ixodidae (Erinaceomoprha)	Europe	7	1	LF	5	GGATATCTTTCGCCTTACTTTGTTACAAATGCTGAAAAAATGCTGGTGGAATTTGAAAATCCATACATATTCCTTACTGAAAAGAAGATTAATCTTGTACAAAGCATTCTACCAATCTTAGAAAACGTTGCACGGTCTGGAAGACCATTGCTCATCATAGCTGAAGACGTTGAAGGTGAAGCTCTGAGCACGCTTGTACTCAATAAGCTCCGTGGTGGCCTTCAAGTTGCTGCTGTAAAGGCGCCTGGTTTCGGTGACAGGAGAAAAGACATGCTTGGCGATATTGCTGTAATAGTAGGCGCTAAGTATGTAGTAAATGACGAGCTTGCTGTTAAGATGGAAGACATCGCTCTAAGCGATCTTGGTACTGCTAAGAGCGTACGCATCACAAAAGACGCA…
HH192	Ixodes hexagonus (on Erinecaus europaeus)	Belgium	Ixodidae (Erinaceomoprha)	Europe	7	1	LF	5	GGATATCTTTCGCCTTACTTTGTTACAAATGCTGAAAAAATGCTGGTGGAATTTGAAAATCCATACATATTCCTTACTGAAAAGAAGATTAATCTTGTACAAAGCATTCTACCAATCTTAGAAAACGTTGCACGGTCTGGAAGACCATTGCTCATCATAGCTGAAGACGTTGAAGGTGAAGCTCTGAGCACGCTTGTACTCAATAAGCTCCGTGGTGGCCTTCAAGTTGCTGCTGTAAAGGCGCCTGGTTTCGGTGACAGGAGAAAAGACATGCTTGGCGATATTGCTGTAATAGTAGGCGCTAAGTATGTAGTAAATGACGAGCTTGCTGTTAAGATGGAAGACATCGCTCTAAGCGATCTTGGTACTGCTAAGAGCGTACGCATCACAAAAGACGCA…
HH460	Ixodes hexagonus (on Erinecaus europaeus)	Belgium	Ixodidae (Erinaceomoprha)	Europe	7	1			TGGAATTTGAAAATCCATACATATTCCTTACTGAAAAGAAGATTAATCTTGTACAAAGCATTCTACCAATCTTAGAAAACGTTGCACGGTCTGGAAGACCATTGCTCATCATAGCTGAAGACGTTGAAGGTGAAGCTCTGAGCACGCTTGTACTCAATAAGCTCCGTGGTGGCCTTCAAGTTGCTGCTGTAAAGGCGCCTGGTTTCGGTGACAGGAGAAAAGACATGCTTGGCGATATTGCTGTAATAGTAGGCGCTAAGTATGTAGTAAATGACGAGCTTGCTGTTAAGATGGAAGACATCGCTCTAAGCGATCTTGGTACTGCTAAGAGCGTACGCATCACAAAAGACGCAACTACTATCATAGGTAGTGTTGATAGCAGTTCTGAAAGCATAGCTA…
HH480	Ixodes hexagonus (on Erinecaus europaeus)	Belgium	Ixodidae (Erinaceomoprha)	Europe	7	1	LF	5	GGATATCTTTCGCCTTACTTTGTTACAAATGCTGAAAAAATGCTGGTGGAATTTGAAAATCCATACATATTCCTTACTGAAAAGAAGATTAATCTTGTACAAAGCATTCTACCAATCTTAGAAAACGTTGCACGGTCTGGAAGACCATTGCTCATCATAGCTGAAGACGTTGAAGGTGAAGCTCTGAGCACGCTTGTACTCAATAAGCTCCGTGGTGGCCTTCAAGTTGCTGCTGTAAAGGCGCCTGGTTTCGGTGACAGGAGAAAAGACATGCTTGGCGATATTGCTGTAATAGTAGGCGCTAAGTATGTAGTAAATGACGAGCTTGCTGTTAAGATGGAAGACATCGCTCTAAGCGATCTTGGTACTGCTAAGAGCGTACGCATCACAAAAGACGCA…
HH562	Ixodes hexagonus (on Erinecaus europaeus)	Belgium	Ixodidae (Erinaceomoprha)	Europe	7	1			GGATATCTTTCGCCTTACTTTGTTACAAATGCTGAAAAAATGCTGGTGGAATTTGAAAATCCATACATATTCCTTACTGAAAAGAAGATTAATCTTGTACAAAGCATTCTACCAATCTTAGAAAACGTTGCACGGTCTGGAAGACCATTGCTCATCATAGCTGAAGACGTTGAAGGTGAAGCTCTGAGCACGCTTGTACTCAATAAGCTCCGTGGTGGCCTTCAAGTTGCTGCTGTAAAGGCGCCTGGTTTCGGTGACAGGAGAAAAGACATGCTTGGCGATATTGCTGTAATAGTAGGCGCTAAGTATGTAGTAAATGACGAGCTTGCTGTTAAGATGGAAGACATCGCTCTAAGCGATCTTGGTACTGCTAAGAGCGTACGCATCACAAAAGACGCA…
HH674	Ixodes hexagonus (on Erinecaus europaeus)	Belgium	Ixodidae (Erinaceomoprha)	Europe	7	1			TTTCGCCTTACTTTGTTACAAATGCTGAAAAAATGYTGGTGGAATTTGAAAATCCATACATATTCCTTACTGAAAAGAAGATTAATCTTGTACAAAGCATTCTACCAATCTTAGAAAACGTTGCACGGTCTGGAAGACCATTGCTCATCATAGCTGAAGACGTTGAAGGTGAAGCTCTGAGCACGCTTGTACTCAATAAGCTCCGTGGTGGCCTTCAAGTTGCTGCTGTAAAGGCGCCTGGTTTCGGTGACAGGAGAAAAGACATGCTTGGCGATATTGCTGTAATAGTAGGCGCTAAGTATGTAGTAAATGACGAGCTTGCTGTTAAGATGGAAGACATCGCTCTAAGCGATCTTGGTACTGCTAAGAGCGTACGCATCACAAAAGACGCAACTACTA…
MartersNLticks181	Ixodes hexagonus (on Martes martes)	Netherlands	Ixodidae (Carnivora)	Europe	35	1			GGATATCTTTCGCCTTACTTTGTTACAAATGCTGAAAAAATGCTGGTGGAATTTGAAAATCCATACATATTCCTTACTGAAAAGAAGATTAATCTTGTACAAAGCATTCTACCAATCTTAGAAAACGTTGCACGGTCTGGAAGACCATTGCTCATCATAGCTGAAGACGTTGAAGGTGAAGCTCTGAGCACGCTTGTACTCAATAAGCTCCGTGGTGGCCTTCAAGTTGCTGCTGTAAAGGCGCCTGGTTTTGGTGACAGGAGAAAAGACATGCTTGGCGATATTGCTGTAATAGTAGGCGCTAAGTATGTAGTAAATGACGAGCTTGCTGTTAAGATGGAAGATATCGCTCTAAGCGATCTTGGTACTGCTAAGAGCGTACGCATCACAAAAGACGCA…
MartersNLticks180	Ixodes hexagonus (on Martes martes)	Netherlands	Ixodidae (Carnivora)	Europe	47	1	LF	78	GGATATCTTTCGCCTTACTTTGTTACAAATGCTGAAAAAATGCTGGTGGAATTTGAAAATCCATACATATTCCTTACTGAAAAGAAGATTAATCTTGTACAAAGCATTCTACCAATCTTAGAAAACGTTGCACGGTCTGGAAGACCATTGCTCATCATAGCTGAAGACGTTGAAGGTGAAGCTCTTAGCACGCTTGTACTCAATAAGCTCCGTGGTGGCCTTCAAGTTGCTGCTGTAAAGGCGCCTGGTTTTGGTGACAGGAGAAAAGACATGCTTGGCGATATTGCTGTAATAGTAGGCGCTAAGTATGTAGTAAATGACGAGCTTGCTGTTAAGATGGAAGACATCGCTCTAAGCGATCTTGGTACTGCTAAGAGCGTACGCATCACAAAAGACGCA…
MartersNLticks51	Ixodes hexagonus (on Martes martes)	Netherlands	Ixodidae (Carnivora)	Europe	47	1	LF	78	GGATATCTTTCGCCTTACTTTGTTACAAATGCTGAAAAAATGCTGGTGGAATTTGAAAATCCATACATATTCCTTACTGAAAAGAAGATTAATCTTGTACAAAGCATTCTACCAATCTTAGAAAACGTTGCACGGTCTGGAAGACCATTGCTCATCATAGCTGAAGACGTTGAAGGTGAAGCTCTTAGCACGCTTGTACTCAATAAGCTCCGTGGTGGCCTTCAAGTTGCTGCTGTAAAGGCGCCTGGTTTTGGTGACAGGAGAAAAGACATGCTTGGCGATATTGCTGTAATAGTAGGCGCTAAGTATGTAGTAAATGACGAGCTTGCTGTTAAGATGGAAGACATCGCTCTAAGCGATCTTGGTACTGCTAAGAGCGTACGCATCACAAAAGACGCA…
MartersBelgieticks216	Ixodes hexagonus (on Mustela putorius)	Belgium	Ixodidae (Carnivora)	Europe	7	1	LF	5	GGATATCTTTCGCCTTACTTTGTTACAAATGCTGAAAAAATGCTGGTGGAATTTGAAAATCCATACATATTCCTTACTGAAAAGAAGATTAATCTTGTACAAAGCATTCTACCAATCTTAGAAAACGTTGCACGGTCTGGAAGACCATTGCTCATCATAGCTGAAGACGTTGAAGGTGAAGCTCTGAGCACGCTTGTACTCAATAAGCTCCGTGGTGGCCTTCAAGTTGCTGCTGTAAAGGCGCCTGGTTTCGGTGACAGGAGAAAAGACATGCTTGGCGATATTGCTGTAATAGTAGGCGCTAAGTATGTAGTAAATGACGAGCTTGCTGTTAAGATGGAAGACATCGCTCTAAGCGATCTTGGTACTGCTAAGAGCGTACGCATCACAAAAGACGCA…
MartersBelgieticks849	Ixodes hexagonus (on Mustela putorius)	Belgium	Ixodidae (Carnivora)	Europe	7	1	LF	5	GGATATCTTTCGCCTTACTTTGTTACAAATGCTGAAAAAATGCTGGTGGAATTTGAAAATCCATACATATTCCTTACTGAAAAGAAGATTAATCTTGTACAAAGCATTCTACCAATCTTAGAAAACGTTGCACGGTCTGGAAGACCATTGCTCATCATAGCTGAAGACGTTGAAGGTGAAGCTCTGAGCACGCTTGTACTCAATAAGCTCCGTGGTGGCCTTCAAGTTGCTGCTGTAAAGGCGCCTGGTTTCGGTGACAGGAGAAAAGACATGCTTGGCGATATTGCTGTAATAGTAGGCGCTAAGTATGTAGTAAATGACGAGCTTGCTGTTAAGATGGAAGACATCGCTCTAAGCGATCTTGGTACTGCTAAGAGCGTACGCATCACAAAAGACGCA…
MartersNLticks205	Ixodes hexagonus (on Mustela putorius)	Netherlands	Ixodidae (Carnivora)	Europe	47	1	LF	78	GGATATCTTTCGCCTTACTTTGTTACAAATGCTGAAAAAATGCTGGTGGAATTTGAAAATCCATACATATTCCTTACTGAAAAGAAGATTAATCTTGTACAAAGCATTCTACCAATCTTAGAAAACGTTGCACGGTCTGGAAGACCATTGCTCATCATAGCTGAAGACGTTGAAGGTGAAGCTCTTAGCACGCTTGTACTCAATAAGCTCCGTGGTGGCCTTCAAGTTGCTGCTGTAAAGGCGCCTGGTTTTGGTGACAGGAGAAAAGACATGCTTGGCGATATTGCTGTAATAGTAGGCGCTAAGTATGTAGTAAATGACGAGCTTGCTGTTAAGATGGAAGACATCGCTCTAAGCGATCTTGGTACTGCTAAGAGCGTACGCATCACAAAAGACGCA…
MartersBelgieticks564	Ixodes hexagonus (on Mustela putorius)	Belgium	Ixodidae (Carnivora)	Europe	147	3	LF	164	GGATATCTTTCGCCTTACTTTGTTACAAATGCTGAAAAAATGCTGGTGGAATTTGAAAATCCATACATATTCCTTACTGAAAAGAAGATTAATCTTGTACAAAGCATTTTACCAATATTAGAAAACGTTGCGAGAGCTGGCAGACCATTGCTCATCATAGCTGAAGATGTTGAAGGTGAAGCTCTGAGCACGCTTGTACTCAATAAGCTCCGTGGTGGGCTTCAAGTTGCTGCTGTAAAGGCGCCTGGTTTCGGTGATAGAAGAAAAGACATGCTTGGCGATATTGCTGTAATAGTAGGCGCTAAGTATGTAGTAAATGACGAGCTTGCTGTTAAGATGGAAGATATCGCTCTAAGCGATCTTGGTACTGCTAAGAGCGTACGCATCACAAAAGACGCA…
JX219474	Ixodes nipponensis	South Korea	Ixodidae	Asia	141	4	LF	178	ATAGCTAAGGAAGCATAGTCTTATGCTACGGTTGTTTGTTCTATTGGTCTAAAGTTTAGGAGGTTCAAAAATGTCAAATACGGTAGTCACGGGTGAGGTATTAGATAAGTCTATTAGGGAGGTAGTACGCATCCTAGAAGATGCAGTTGGTTGTACTGCTGGTCCTAAGGGCCTCACTGTAGCGATTAGTAAGCCTTATGGGTCACCAGAGATCACAAAGGATGGCTACAAGGTAATGAAGAGTATAAAGCCTGAAGAACCACTGGCTGCCGCTATAGCGAGCATCATTACTCAGAGTGCTTCTCAGTGTAATGATAAGGTGGGAGATGGAACTACTACATGCTCCATACTGACAGCAAAAGTGATTGAAGAAGTCTCAAAAGCGAAAGCTGCTGGATC…
JQ086319.2	Ixodes nipponensis (on Hydropotes inermis)	South Korea	Ixodidae (Artiodactyla)	Asia	141	4	LF	178	ATAGCTAAGGAAGCATAGTCTTATGCTACGGTTGTTTGTTCTATTGGTCTAAAGTTTAGGAGGTTCAAAAATGTCAAATACGGTAGTCACGGGTGAGGTATTAGATAAGTCTATTAGGGAGGTAGTACGCATCCTAGAAGATGCAGTTGGTTGTACTGCTGGTCCTAAGGGCCTCACTGTAGCGATTAGTAAGCCTTATGGGTCACCAGAGATCACAAAGGATGGCTACAAGGTAATGAAGAGTATAAAGCCTGAAGAACCACTGGCTGCCGCTATAGCGAGCATCATTACTCAGAGTGCTTCTCAGTGTAATGATAAGGTGGGAGATGGAACTACTACATGCTCCATACTGACAGCAAAAGTGATTGAAGAAGTCTCAAAAGCGAAAGCTGCTGGATC…
JQ086319.1	Ixodes nipponensis (on Hydropotes inermis)	South Korea	Ixodidae (Artiodactyla)	Asia	141	4	LF	178	ATAGCTAAGGAAGCATAGTCTTATGCTACGGTTGTTTGTTCTATTGGTCTAAAGTTTAGGAGGTTCAAAAATGTCAAATACGGTAGTCACGGGTGAGGTATTAGATAAGTCTATTAGGGAGGTAGTACGCATCCTAGAAGATGCAGTTGGTTGTACTGCTGGTCCTAAGGGCCTCACTGTAGCGATTAGTAAGCCTTATGGGTCACCAGAGATCACAAAGGATGGCTACAAGGTAATGAAGAGTATAAAGCCTGAAGAACCACTGGCTGCCGCTATAGCGAGCATCATTACTCAGAGTGCTTCTCAGTGTAATGATAAGGTGGGAGATGGAACTACTACATGCTCCATACTGACAGCAAAAGTGATTGAAGAAGTCTCAAAAGCGAAAGCTGCTGGATC…
KP276603	Ixodes pacificus	USA	Ixodidae	North America	82	1	LF	113	TCTGATATTGTTAGCATAAAGAATGGTATTCTCAAGGCTAAGGAAGCGGTTCTTACAGCGCTTATGTCTATGAGACGTGAAGTAGAAGAAGACGAAATTGCACAAGTTGCAACATTGTCTGCGAATGGAGACAAGAACATAGGAAGTAAGATTGCACAGTGTGTTAAAGAAGTCGGTAAAGACGGTGTTATAACTGTTGAAGAAAGCAAAGGCTTCAAGGATCTAGAAGTTGAAAAGACTGATGGTATGCAGTTTGATCGCGGATATCTTTCGCCTTACTTTGTTACAAATGCTGAAAAAATGCTGGTGGAATTTGAAAATCCATACATATTCCTTACTGAAAAGAAGATTAATCTTGTACAAAGCATTCTACCAATCTTAGAAAACGTTGCACGGTCT…
AF173989	Ixodes pacificus	USA	Ixodidae	North America	84	1	LF	115	TTATGCTACGGTTGTTTGTTCTATTGGTCTAAAGTTTAGGAGGTTCAAAAATGTCAAATACGGTAGTCACGGGTGAGGTATTAGATAAGTCTATTAGGGAGGTAGTACGCATCCTAGAAGATGCAGTTGGTTGTACTGCTGGTCCTAAAGGCCTCACTGTAGCGATTAGTAAGCCTTATGGGTCGCCAGAGATCACAAAGGATGGCTACAAGGTAATGAAGAGTATAAAGCCTGAAGAACCACTGGCTGCCGCTATAGCGAGCATCATTACTCAGAGTGCTTCTCAGTGTAATGATAAGGTGGGAGATGGAACTACTACATGCTCCATACTAACAGCAAAAGTGATTGAAGAAGTCTCAAAAGCGAAAGCTGCTGGATCTGATATTGTTAGCATAAAGA…
KX980043	Ixodes pavlovskyi	Russia	Ixodidae	Europe	140	4	LF	174	TAGTCTTATGCTACAGTTGTTTGTTCTATTGGTCTAAAGTTTAGGAGGTTCAAAAATGTCAAATACGGTAGTCACGGGTGAGGTATTAGATAAGTCTATTAGGGAGGTAGTACGCATCCTAGAAGATGCAGTTGGTTGTACTGCTGGTCCTAAAGGCCTCACTGTAGCGATTAGTAAGCCTTATGGGTCACCAGAGATCACAAAGGATGGCTACAAGGTAATGAAGAGTATAAAGCCTGAAGAACCACTGGCTGCCGCTATAGCGAGCATCATTACTCAGAGTGCTTCTCAGTGTAATGATAAGGTGGGAGATGGAACTACTACATGCTCCATACTGACAGCAAAAGTGATTGAAGAAGTCTCAAAAGCGAAAGCTGCTGGATCTGATATTGTTAGCAT…
KX980041	Ixodes pavlovskyi	Russia	Ixodidae	Europe	159	6	LF	194	TAGTCTTATGCTCCGGTTGTTTGTTCTATTGGTCTAAAGTTTAGGAGGTTCAAAAATGTCAAATACGGTAGTCACGGGTGAGGTGTTAGATAAGTCTATTAGGGAAGTAGTACGCATCCTCGAAGATGCAGTTGGTTGTACTGCTGGTCCTAAAGGCCTCACTGTAGCGATTAGTAAGCCTTATGGGTCGCCAGAGATCACAAAGGATGGCTACAAGGTAATGAAGAGTATAAAGCCTGAAGAGCCACTGGCTGCCGCTATAGCGAGCATCATTACTCAGAGTGCTTCTCAGTGTAATGATAAGGTGGGAGATGGCACTACTACATGCTCCATACTGACAGCTAAGGTGATCGAGGAAGTCTCAAAGGCAAAAGCTGCGGGATCCGATATTGTTAGCAT…
KX980042	Ixodes pavlovskyi	Russia	Ixodidae	Europe	159	6	LF	194	TAGTCTTATGCTCCGGTTGTTTGTTCTATTGGTCTAAAGTTTAGGAGGTTCAAAAATGTCAAATACGGTAGTCACGGGTGAGGTGTTAGATAAGTCTATTAGGGAAGTAGTACGCATCCTCGAAGATGCAGTTGGTTGTACTGCTGGTCCTAAAGGCCTCACTGTAGCGATTAGTAAGCCTTATGGGTCGCCAGAGATCACAAAGGATGGCTACAAGGTAATGAAGAGTATAAAGCCTGAAGAGCCACTGGCTGCCGCTATAGCGAGCATCATTACTCAGAGTGCTTCTCAGTGTAATGATAAGGTGGGAGATGGCACTACTACATGCTCCATACTGACAGCTAAGGTGATCGAGGAAGTCTCAAAGGCAAAAGCTGCGGGATCCGATATTGTTAGCAT…
KC583434	Ixodes persulcatus	Russia	Ixodidae	Europe	140	4	LF	175	TAGTCTTATGCTACAGTTGTTTGTTCTATTGGTCTAAAGTTTAGGAGGTTCAAAAATGTCAAATACGGTAGTCACGGGTGAGGTATTAGATAAGTCTATTAGGGAGGTAGTACGCATCCTAGAAGATGCAGTTGGTTGTACTGCTGGTCCTAAAGGCCTCACTGTAGCGATTAGTAAGCCTTATGGGTCACCAGAGATCACAAAGGATGGCTACAAGGTAATGAAGAGTATAAAGCCTGAAGAACCACTGGCTGCCGCTATAGCGAGCATCATTACTCAGAGTGCTTCTCAGTGTAATGATAAGGTGGGAGATGGAACTACTACATGCTCCATACTGACAGCAAAAGTGATTGAAGAAGTCTCAAAAGCGAAAGCTGCTGGATCTGATATTGTTAGCAT…
HM366578	Ixodes persulcatus	Russia	Ixodidae	Europe	140	4	LF	177	TAGTCTTATGCTACAGTTGTTTGTTCTATTGGTCTAAAGTTTAGGAGGTTCAAAAATGTCAAATACGGTAGTCACGGGTGAGGTATTAGATAAGTCTATTAGGGAGGTAGTACGCATCCTAGAAGATGCAGTTGGTTGTACTGCTGGTCCTAAAGGCCTCACTGTAGCGATTAGTAAGCCTTATGGGTCACCAGAGATCACAAAGGATGGCTACAAGGTAATGAAGAGTATAAAGCCTGAAGAACCACTGGCTGCCGCTATAGCGAGCATTATTACTCAGAGTGCTTCTCAGTGTAATGATAAGGTGGGAGATGGAACTACTACATGCTCCATACTGACAGCAAAAGTGATTGAAGAAGTCTCAAAAGCGAAAGCTGCTGGATCTGATATTGTTAGCAT…
KF745749	Ixodes persulcatus	Russia	Ixodidae	Europe	140	4	LF	175	CATAGTCTTATGCTACAGTTGTTTGTTCTATTGGTCTAAAGTTTAGGAGGTTCAAAAATGTCAAATACGGTAGTCACGGGTGAGGTATTAGATAAGTCTATTAGGGAGGTAGTACGCATCCTAGAAGATGCAGTTGGTTGTACTGCTGGTCCTAAAGGCCTCACTGTAGCGATTAGTAAGCCTTATGGGTCACCAGAGATCACAAAGGATGGCTACAAGGTAATGAAGAGTATAAAGCCTGAAGAACCACTGGCTGCCGCTATAGCGAGCATCATTACTCAGAGTGCTTCTCAGTGTAATGATAAGGTGGGAGATGGAACTACTACATGCTCCATACTGACAGCAAAAGTGATTGAAGAAGTCTCAAAAGCGAAAGCTGCTGGATCTGATATTGTTAGC…
HM366569	Ixodes persulcatus	Russia	Ixodidae	Europe	140	4	LF	174	TAGTCTTATGCTACAGTTGTTTGTTCTATTGGTCTAAAGTTTAGGAGGTTCAAAAATGTCAAATACGGTAGTCACGGGTGAGGTATTAGATAAGTCTATTAGGGAGGTAGTACGCATCCTAGAAGATGCAGTTGGTTGTACTGCTGGTCCTAAAGGCCTCACTGTAGCGATTAGTAAGCCTTATGGGTCACCAGAGATCACAAAGGATGGCTACAAGGTAATGAAGAGTATAAAGCCTGAAGAACCACTGGCTGCCGCTATAGCGAGCATCATTACTCAGAGTGCTTCTCAGTGTAATGATAAGGTGGGAGATGGAACTACTACATGCTCCATACTGACAGCAAAAGTGATTGAAGAAGTCTCAAAAGCGAAAGCTGCTGGATCTGATATTGTTAGCAT…
HM366568	Ixodes persulcatus	Russia	Ixodidae	Europe	140	4	LF	174	TAGTCTTATGCTACAGTTGTTTGTTCTATTGGTCTAAAGTTTAGGAGGTTCAAAAATGTCAAATACGGTAGTCACGGGTGAGGTATTAGATAAGTCTATTAGGGAGGTAGTACGCATCCTAGAAGATGCAGTTGGTTGTACTGCTGGTCCTAAAGGCCTCACTGTAGCGATTAGTAAGCCTTATGGGTCACCAGAGATCACAAAGGATGGCTACAAGGTAATGAAGAGTATAAAGCCTGAAGAACCACTGGCTGCCGCTATAGCGAGCATCATTACTCAGAGTGCTTCTCAGTGTAATGATAAGGTGGGAGATGGAACTACTACATGCTCCATACTGACAGCAAAAGTGATTGAAGAAGTCTCAAAAGCGAAAGCTGCTGGATCTGATATTGTTAGCAT…
HM366567	Ixodes persulcatus	Russia	Ixodidae	Europe	140	4	LF	174	TAGTCTTATGCTACAGTTGTTTGTTCTATTGGTCTAAAGTTTAGGAGGTTCAAAAATGTCAAATACGGTAGTCACGGGTGAGGTATTAGATAAGTCTATTAGGGAGGTAGTACGCATCCTAGAAGATGCAGTTGGTTGTACTGCTGGTCCTAAAGGCCTCACTGTAGCGATTAGTAAGCCTTATGGGTCACCAGAGATCACAAAGGATGGCTACAAGGTAATGAAGAGTATAAAGCCTGAAGAACCACTGGCTGCCGCTATAGCGAGCATCATTACTCAGAGTGCTTCTCAGTGTAATGATAAGGTGGGAGATGGAACTACTACATGCTCCATACTGACAGCAAAAGTGATTGAAGAAGTCTCAAAAGCGAAAGCTGCTGGATCTGATATTGTTAGCAT…
HM366572	Ixodes persulcatus	Russia	Ixodidae	Europe	140	4	LF	174	TAGTCTTATGCTACAGTTGTTTGTTCTATTGGTCTAAAGTTTAGGAGGTTCAAAAATGTCAAATACGGTAGTCACGGGTGAGGTATTAGATAAGTCTATTAGGGAGGTAGTACGCATCCTAGAAGATGCAGTTGGTTGTACTGCTGGTCCTAAAGGCCTCACTGTAGCGATTAGTAAGCCTTATGGGTCACCAGAGATCACAAAGGATGGCTACAAGGTAATGAAGAGTATAAAGCCTGAAGAACCACTGGCTGCCGCTATAGCGAGCATCATTACTCAGAGTGCTTCTCAGTGTAATGATAAGGTGGGAGATGGAACTACTACATGCTCCATACTGACAGCAAAAGTGATTGAAGAAGTCTCAAAAGCGAAAGCTGCTGGATCTGATATTGTTAGCAT…
KF745748	Ixodes persulcatus	Russia	Ixodidae	Europe	140	4	LF	174	CATAGTCTTATGCTACAGTTGTTTGTTCTATTGGTCTAAAGTTTAGGAGGTTCAAAAATGTCAAATACGGTAGTCACGGGTGAGGTATTAGATAAGTCTATTAGGGAGGTAGTACGCATCCTAGAAGATGCAGTTGGTTGTACTGCTGGTCCTAAAGGCCTCACTGTAGCGATTAGTAAGCCTTATGGGTCACCAGAGATCACAAAGGATGGCTACAAGGTAATGAAGAGTATAAAGCCTGAAGAACCACTGGCTGCCGCTATAGCGAGCATCATTACTCAGAGTGCTTCTCAGTGTAATGATAAGGTGGGAGATGGAACTACTACATGCTCCATACTGACAGCAAAAGTGATTGAAGAAGTCTCAAAAGCGAAAGCTGCTGGATCTGATATTGTTAGC…
HM366574	Ixodes persulcatus	Russia	Ixodidae	Europe	140	4	LF	174	TAGTCTTATGCTACAGTTGTTTGTTCTATTGGTCTAAAGTTTAGGAGGTTCAAAAATGTCAAATACGGTAGTCACGGGTGAGGTATTAGATAAGTCTATTAGGGAGGTAGTACGCATCCTAGAAGATGCAGTTGGTTGTACTGCTGGTCCTAAAGGCCTCACTGTAGCGATTAGTAAGCCTTATGGGTCACCAGAGATCACAAAGGATGGCTACAAGGTAATGAAGAGTATAAAGCCTGAAGAACCACTGGCTGCCGCTATAGCGAGCATCATTACTCAGAGTGCTTCTCAGTGTAATGATAAGGTGGGAGATGGAACTACTACATGCTCCATACTGACAGCAAAAGTGATTGAAGAAGTCTCAAAAGCGAAAGCTGCTGGATCTGATATTGTTAGCAT…
HM366573	Ixodes persulcatus	Russia	Ixodidae	Europe	140	4	LF	174	TAGTCTTATGCTACGGTTGTTTGTTCTATTGGTCTAAAGTTTAGGAGGTTCAAAAATGTCAAATACGGTAGTCACGGGTGAGGTATTAGATAAGTCTATTAGGGAGGTAGTACGCATCCTAGAAGATGCAGTTGGTTGTACTGCTGGTCCTAAAGGCCTCACTGTAGCGATTAGTAAGCCTTATGGGTCACCAGAGATCACAAAGGATGGCTACAAGGTAATGAAGAGTATAAAGCCTGAAGAACCACTGGCTGCCGCTATAGCGAGCATCATTACTCAGAGTGCTTCTCAGTGTAATGATAAGGTGGGAGATGGAACTACTACATGCTCCATACTGACAGCAAAAGTGATTGAAGAAGTCTCAAAAGCGAAAGCTGCTGGATCTGATATTGTTAGCAT…
KX980046	Ixodes persulcatus	Russia	Ixodidae	Europe	140	4	LF	174	TAGTCTTATGCTACAGTTGTTTGTTCTATTGGTCTAAAGTTTAGGAGGTTCAAAAATGTCAAATACGGTAGTCACGGGTGAGGTATTAGATAAGTCTATTAGGGAGGTAGTACGCATCCTAGAAGATGCAGTTGGTTGTACTGCTGGTCCTAAAGGCCTCACTGTAGCGATTAGTAAGCCTTATGGGTCACCAGAGATCACAAAGGATGGCTACAAGGTAATGAAGAGTATAAAGCCTGAAGAACCACTGGCTGCCGCTATAGCGAGCATCATTACTCAGAGTGCTTCTCAGTGTAATGATAAGGTGGGAGATGGAACTACTACATGCTCCATACTGACAGCAAAAGTGATTGAAGAAGTCTCAAAAGCGAAAGCTGCTGGATCTGATATTGTTAGCAT…
HM366576	Ixodes persulcatus	Russia	Ixodidae	Europe	140	4	LF	174	TAGTCTTATGCTACAGTTGTTTGTTCTATTGGTCTAAAGTTTAGGAGGTTCAAAAATGTCAAATACGGTAGTCACGGGTGAGGTATTAGATAAGTCTATTAGGGAGGTAGTACGCATCCTAGAAGATGCAGTTGGTTGTACTGCTGGTCCTAAAGGCCTCACTGTAGCGATTAGTAAGCCTTATGGGTCACCAGAGATCACAAAGGATGGCTACAAGGTAATGAAGAGTATAAAGCCTGAAGAACCACTGGCTGCCGCTATAGCGAGCATCATTACTCAGAGTGCTTCTCAGTGTAATGATAAGGTGGGAGATGGAACTACTACATGCTCCATACTGACAGCAAAAGTGATTGAAGAAGTCTCAAAAGCGAAAGCTGCTGGATCTGATATTGTTAGCAT…
HM366575	Ixodes persulcatus	Russia	Ixodidae	Europe	140	4	LF	174	TAGTCTTATGCTACGGTTGTTTGTTCTATTGGTCTAAAGTTTAGGAGGTTCAAAAATGTCAAATACGGTAGTCACGGGTGAGGTATTAGATAAGTCTATTAGGGAGGTAGTACGCATCCTAGAAGATGCAGTTGGTTGTACTGCTGGTCCTAAAGGCCTCACTGTAGCGATTAGTAAGCCTTATGGGTCACCAGAGATCACAAAGGATGGCTACAAGGTAATGAAGAGTATAAAGCCTGAAGAACCACTGGCTGCCGCTATAGCGAGCATCATTACTCAGAGTGCTTCTCAGTGTAATGATAAGGTGGGAGATGGAACTACTACATGCTCCATACTGACAGCAAAAGTGATTGAAGAAGTCTCAAAAGCGAAAGCTGCTGGATCTGATATTGTTAGCAT…
KF745750	Ixodes persulcatus	Russia	Ixodidae	Europe	140	4	LF	174	CATAGTCTTATGCTACAGTTGTTTGTTCTATTGGTCTAAAGTTTAGGAGGTTCAAAAATGTCAAATACGGTAGTCACGGGTGAGGTATTAGATAAGTCTATTAGGGAGGTAGTACGCATCCTAGAAGATGCAGTTGGTTGTACTGCTGGTCCTAAAGGCCTCACTGTAGCGATTAGTAAGCCTTATGGGTCACCAGAGATCACAAAGGATGGCTACAAGGTAATGAAGAGTATAAAGCCTGAAGAACCACTGGCTGCCGCTATAGCGAGCATCATTACTCAGAGTGCTTCTCAGTGTAATGATAAGGTGGGAGATGGAACTACTACATGCTCCATACTGACAGCAAAAGTGATTGAAGAAGTCTCAAAAGCGAAAGCTGCTGGATCTGATATTGTTAGC…
JQ622144	Ixodes persulcatus	Japan	Ixodidae	Asia	140	4	LF	174	ATGTCAAATACGGTAGTCACGGGTGAGGTATTAGATAAGTCTATTAGGGAGGTAGTACGCATCCTAGAAGATGCAGTTGGTTGTACTGCTGGTCCTAAAGGCCTCACTGTAGCGATTAGTAAGCCTTATGGGTCACCAGAGATCACAAAGGATGGCTACAAGGTAATGAAGAGTATAAAGCCTGAAGAACCACTGGCTGCCGCTATAGCGAGCATCATTACTCAGAGTGCTTCTCAGTGTAATGATAAGGTGGGAGATGGAACTACTACATGCTCCATACTGACAGCAAAAGTGATTGAAGAAGTCTCAAAAGCGAAAGCTGCTGGATCTGATATTGTTAGCATAAAGAATGGTATTCTCAAGGCTAAGGAAGCGGTTCTTACAGCGCTGATGTCTATG…
HM366577	Ixodes persulcatus	Russia	Ixodidae	Europe	142	4	LF	176	TAGTCTTATGCTACGGTTGTTTGTTCTATTGGTCTAAAGTTTAGGAGGTTCAAAAATGTCAAATACGGTAGTCACGGGTGAGGTATTAGATAAGTCTATTAGGGAGGTAGTACGCATCCTAGAAGATGCAGTTGGTTGTACTGCTGGTCCTAAAGGCCTCACTGTAGCGATTAGTAAGCCTTATGGGTCACCAGAGATCACAAAGGATGGCTACAAGGTAATGAAGAGTATAAAGCCTGAAGAACCACTGGCTGCCGCTATAGCGAGCATCATTACTCAGAGTGCTTCTCAGTGTAATGATAAGGTGGGAGATGGAACTACTACATGCTCCATACTGACAGCAAAAGTGATTGAAGAAGTCTCAAAAGCGAAAGCTGCTGGATCTGATATTGTTAGCAT…
KY684733	Ixodes persulcatus	Russia	Ixodidae	Europe	158	6	LF	193	TTCTATTGGTCTAAAGTTTAGGAGGTTCAAAAATGTCAAATACGGTAGTCACGGGTGAGGTGTTAGATAAGTCTATTAGGGAAGTAGTACGCATCCTCGAAGATGCAGTTGGTTGTACTGCTGGTCCTAAAGGCCTCACTGTAGCGATTAGTAAGCCTTATGGGTCGCCAGAGATCACAAAGGATGGCTACAAGGTAATGAAGAGTATAAAGCCTGAAGAGCCACTGGCTGCCGCTATAGCGAGCATCATTACTCAGAGTGCTTCTCAGTGTAATGATAAGGTGGGAGATGGCACTACTACATGCTCCATACTGACAGCTAAGGTGATCGAGGAAGTCTCAAAGGCAAAAGCTGCGGGATCCGATATTGTTAGCATAAAGAATGGTATTCTTAAGGCTA…
KY684729	Ixodes persulcatus	Russia	Ixodidae	Europe	158	6	LF	193	TGTTCTATTGGTCTAAAGTTTAGGAGGTTCAAAAATGTCAAATACGGTAGTCACGGGTGAGGTGTTAGATAAGTCTATTAGGGAAGTAGTACGCATCCTCGAAGATGCAGTTGGTTGTACTGCTGGTCCTAAAGGCCTCACTGTAGCGATTAGTAAGCCTTATGGGTCGCCAGAGATCACAAAGGATGGCTACAAGGTAATGAAGAGTATAAAGCCTGAAGAGCCACTGGCTGCCGCTATAGCGAGCATCATTACTCAGAGTGCTTCTCAGTGTAATGATAAGGTGGGAGATGGCACTACTACATGCTCCATACTGACAGCTAAGGTGATCGAGGAAGTCTCAAAGGCAAAAGCTGCGGGATCCGATATTGTTAGCATAAAGAATGGTATTCTTAAGGC…
KY684732	Ixodes persulcatus	Russia	Ixodidae	Europe	158	6	LF	193	TGTTCTATTGGTCTAAAGTTTAGGAGGTTCAAAAATGTCAAATACGGTAGTCACGGGTGAGGTGTTAGATAAGTCTATTAGGGAAGTAGTACGCATCCTCGAAGATGCAGTTGGTTGTACTGCTGGTCCTAAAGGCCTCACTGTAGCGATTAGTAAGCCTTATGGGTCGCCAGAGATCACAAAGGATGGCTACAAGGTAATGAAGAGTATAAAGCCTGAAGAGCCACTGGCTGCCGCTATAGCGAGCATCATTACTCAGAGTGCTTCTCAGTGTAATGATAAGGTGGGAGATGGCACTACTACATGCTCCATACTGACAGCTAAGGTGATCGAGGAAGTCTCAAAGGCAAAAGCTGCGGGATCCGATATTGTTAGCATAAAGAATGGTATTCTTAAGGC…
KY684731	Ixodes persulcatus	Russia	Ixodidae	Europe	158	6	LF	193	GTTCTATTGGTCTAAAGTTTAGGAGGTTCAAAAATGTCAAATACGGTAGTCACGGGTGAGGTGTTAGATAAGTCTATTAGGGAAGTAGTACGCATCCTCGAAGATGCAGTTGGTTGTACTGCTGGTCCTAAAGGCCTCACTGTAGCGATTAGTAAGCCTTATGGGTCGCCAGAGATCACAAAGGATGGCTACAAGGTAATGAAGAGTATAAAGCCTGAAGAGCCACTGGCTGCCGCTATAGCGAGCATCATTACTCAGAGTGCTTCTCAGTGTAATGATAAGGTGGGAGATGGCACTACTACATGCTCCATACTGACAGCTAAGGTGATCGAGGAAGTCTCAAAGGCAAAAGCTGCGGGATCCGATATTGTTAGCATAAAGAATGGTATTCTTAAGGCT…
KY684730	Ixodes persulcatus	Russia	Ixodidae	Europe	158	6	LF	193	TGTTCTATTGGTCTAAAGTTTAGGAGGTTCAAAAATGTCAAATACGGTAGTCACGGGTGAGGTGTTAGATAAGTCTATTAGGGAAGTAGTACGCATCCTCGAAGATGCAGTTGGTTGTACTGCTGGTCCTAAAGGCCTCACTGTAGCGATTAGTAAGCCTTATGGGTCGCCAGAGATCACAAAGGATGGCTACAAGGTAATGAAGAGTATAAAGCCTGAAGAGCCACTGGCTGCCGCTATAGCGAGCATCATTACTCAGAGTGCTTCTCAGTGTAATGATAAGGTGGGAGATGGCACTACTACATGCTCCATACTGACAGCTAAGGTGATCGAGGAAGTCTCAAAGGCAAAAGCTGCGGGATCCGATATTGTTAGCATAAAGAATGGTATTCTTAAGGC…
KX980044	Ixodes persulcatus	Russia	Ixodidae	Europe	159	6	LF	194	TAGTCTTATGCTCCGGTTGTTTGTTCTATTGGTCTAAAGTTTAGGAGGTTCAAAAATGTCAAATACGGTAGTCACGGGTGAGGTGTTAGATAAGTCTATTAGGGAAGTAGTACGCATCCTCGAAGATGCAGTTGGTTGTACTGCTGGTCCTAAAGGCCTCACTGTAGCGATTAGTAAGCCTTATGGGTCGCCAGAGATCACAAAGGATGGCTACAAGGTAATGAAGAGTATAAAGCCTGAAGAGCCACTGGCTGCCGCTATAGCGAGCATCATTACTCAGAGTGCTTCTCAGTGTAATGATAAGGTGGGAGATGGCACTACTACATGCTCCATACTGACAGCTAAGGTGATCGAGGAAGTCTCAAAGGCAAAAGCTGCGGGATCCGATATTGTTAGCAT…
HM366571	Ixodes persulcatus	Russia	Ixodidae	Europe	159	6	LF	194	TAGTCTTATGCTCCGGTTGTTTGTTCTATTGGTCTAAAGTTTAGGAGGTTCAAAAATGTCAAATACGGTAGTCACGGGTGAGGTGTTAGATAAGTCTATTAGGGAAGTAGTACGCATCCTCGAAGATGCAGTTGGTTGTACTGCTGGTCCTAAAGGCCTCACTGTAGCGATTAGTAAGCCTTATGGGTCGCCAGAGATCACAAAGGATGGCTACAAGGTAATGAAGAGTATAAAGCCTGAAGAGCCACTGGCTGCCGCTATAGCGAGCATCATTACTCAGAGTGCTTCTCAGTGTAATGATAAGGTGGGAGATGGCACTACTACATGCTCCATACTGACAGCTAAGGTGATCGAGGAAGTCTCAAAGGCAAAAGCTGCGGGATCCGATATTGTTAGCAT…
HM366570	Ixodes persulcatus	Russia	Ixodidae	Europe	159	6	LF	194	TAGTCTTATGCTCCGGTTGTTTGTTCTATTGGTCTAAAGTTTAGGAGGTTCAAAAATGTCAAATACGGTAGTCACGGGTGAGGTGTTAGATAAGTCTATTAGGGAAGTAGTACGCATCCTCGAAGATGCAGTTGGTTGTACTGCTGGTCCTAAAGGCCTCACTGTAGCGATTAGTAAGCCTTATGGGTCGCCAGAGATCACAAAGGATGGCTACAAGGTAATGAAGAGTATAAAGCCTGAAGAGCCACTGGCTGCCGCTATAGCGAGCATCATTACTCAGAGTGCTTCTCAGTGTAATGATAAGGTGGGAGATGGCACTACTACATGCTCCATACTGACAGCTAAGGTGATCGAGGAAGTCTCAAAGGCAAAAGCTGCGGGATCCGATATTGTTAGCAT…
KX980045	Ixodes persulcatus	Russia	Ixodidae	Europe	159	6	LF	194	TAGTCTTATGCTCCGGTTGTTTGTTCTATTGGTCTAAAGTTTAGGAGGTTCAAAAATGTCAAATACGGTAGTCACGGGTGAGGTGTTAGATAAGTCTATTAGGGAAGTAGTACGCATCCTCGAAGATGCAGTTGGTTGTACTGCTGGTCCTAAAGGCCTCACTGTAGCGATTAGTAAGCCTTATGGGTCGCCAGAGATCACAAAGGATGGCTACAAGGTAATGAAGAGTATAAAGCCTGAAGAGCCACTGGCTGCCGCTATAGCGAGCATCATTACTCAGAGTGCTTCTCAGTGTAATGATAAGGTGGGAGATGGCACTACTACATGCTCCATACTGACAGCTAAGGTGATCGAGGAAGTCTCAAAGGCAAAAGCTGCGGGATCCGATATTGTTAGCAT…
KC753764	Ixodes persulcatus	Russia	Ixodidae	Europe	160	6	LF	195	AGCATAGTCTTATGCTCCGGTTGTTTGTTCTATTGGTCTAAAGTTTAGGAGGTTCAAAAATGTCAAATACGGTAGTCACGGGTGAGGTGTTAGATAAGTCTATTAGGGAAGTAGTACGCATCCTCGAAGATGCAGTTGGTTGTACTGCTGGTCCTAAAGGCCTCACTGTAGCGATTAGTAAGCCTTATGGGTCGCCAGAGATCACAAAGGATGGCTACAAGGTAATGAAGAGTATAAAGCCTGAAGAGCCACTGGCTGCCGCTATAGCGAGCATCATTACTCAGAGTGCTTCTCAGTGTAATGATAAGGTGGGAGATGGCACTACTACATGCTCCATACTGACAGCTAAGGTGATCGAGGAAGTCTCAAAGGCAAAAGCTGCGGGATCCGATATTGTTA…
JQ086319.5	Ixodes persulcatus (on Hydropotes inermis)	South Korea	Ixodidae (Artiodactyla)	Asia	141	4	LF	178	ATAGCTAAGGAAGCATAGTCTTATGCTACGGTTGTTTGTTCTATTGGTCTAAAGTTTAGGAGGTTCAAAAATGTCAAATACGGTAGTCACGGGTGAGGTATTAGATAAGTCTATTAGGGAGGTAGTACGCATCCTAGAAGATGCAGTTGGTTGTACTGCTGGTCCTAAGGGCCTCACTGTAGCGATTAGTAAGCCTTATGGGTCACCAGAGATCACAAAGGATGGCTACAAGGTAATGAAGAGTATAAAGCCTGAAGAACCACTGGCTGCCGCTATAGCGAGCATCATTACTCAGAGTGCTTCTCAGTGTAATGATAAGGTGGGAGATGGAACTACTACATGCTCCATACTGACAGCAAAAGTGATTGAAGAAGTCTCAAAAGCGAAAGCTGCTGGATC…
KF701462	Ixodes persulcatus (on Rodentia)	Russia	Ixodidae (Rodentia)	Europe	158	6	LF	193	TGTTCTATTGGTCTAAAGTTTAGGAGGTTCAAAAATGTCAAATACGGTAGTCACGGGTGAGGTGTTAGATAAGTCTATTAGGGAAGTAGTACGCATCCTCGAAGATGCAGTTGGTTGTACTGCTGGTCCTAAAGGCCTCACTGTAGCGATTAGTAAGCCTTATGGGTCGCCAGAGATCACAAAGGATGGCTACAAGGTAATGAAGAGTATAAAGCCTGAAGAGCCACTGGCTGCCGCTATAGCGAGCATCATTACTCAGAGTGCTTCTCAGTGTAATGATAAGGTGGGAGATGGCACTACTACATGCTCCATACTGACAGCTAAGGTGATCGAGGAAGTCTCAAAGGCAAAAGCTGCGGGATCCGATATTGTTAGCATAAAGAATGGTATTCTTAAGGC…
KF701461	Ixodes persulcatus (on Rodentia)	Russia	Ixodidae (Rodentia)	Europe	158	6	LF	193	TCCGGTTGTTTGTTCTATTGGTCTAAAGTTTAGGAGGTTCAAAAATGTCAAATACGGTAGTCACGGGTGAGGTGTTAGATAAGTCTATTAGGGAAGTAGTACGCATCCTCGAAGATGCAGTTGGTTGTACTGCTGGTCCTAAAGGCCTCACTGTAGCGATTAGTAAGCCTTATGGGTCGCCAGAGATCACAAAGGATGGCTACAAGGTAATGAAGAGTATAAAGCCTGAAGAGCCACTGGCTGCCGCTATAGCGAGCATCATTACTCAGAGTGCTTCTCAGTGTAATGATAAGGTGGGAGATGGCACTACTACATGCTCCATACTGACAGCTAAGGTGATCGAGGAAGTCTCAAAGGCAAAAGCTGCGGGATCCGATATTGTTAGCATAAAGAATGGTA…
KF701460	Ixodes persulcatus (on Rodentia)	Russia	Ixodidae (Rodentia)	Europe	158	6	LF	193	GTTCTATTGGTCTAAAGTTTAGGAGGTTCAAAAATGTCAAATACGGTAGTCACGGGTGAGGTGTTAGATAAGTCTATTAGGGAAGTAGTACGCATCCTCGAAGATGCAGTTGGTTGTACTGCTGGTCCTAAAGGCCTCACTGTAGCGATTAGTAAGCCTTATGGGTCGCCAGAGATCACAAAGGATGGCTACAAGGTAATGAAGAGTATAAAGCCTGAAGAGCCACTGGCTGCCGCTATAGCGAGCATCATTACTCAGAGTGCTTCTCAGTGTAATGATAAGGTGGGAGATGGCACTACTACATGCTCCATACTGACAGCTAAGGTGATCGAGGAAGTCTCAAAGGCAAAAGCTGCGGGATCCGATATTGTTAGCATAAAGAATGGTATTCTTAAGGCT…
ZH_6EGIII70	Ixodes ricinus	Germany	Ixodidae	Europe	7	1			CTTTGTTACAAATGCTGAAAAAATGCTGGTGGAATTTGAAAATCCATACATATTCCTTACTGAAAAGAAGATTAATCTTGTACAAAGCATTCTACCAATCTTAGAAAACGTTGCACGGTCTGGAAGACCATTGCTCATCATAGCTGAAGACGTTGAAGGTGAAGCTCTGAGCACGCTTGTACTCAATAAGCTCCGTGGTGGCCTTCAAGTTGCTGCTGTAAAGGCGCCTGGTTTCGGTGACAGGAGAAAAGACATGCTTGGCGATATTGCTGTAATAGTAGGCGCTAAGTATGTAGTAAATGACGAGCTTGCTGTTAAGATGGAAGACATCGCTCTAAGCGATCTTGGTACTGCTAAGAGCGTACGCATCACAAAAGACGCAACTACTATCATAGGTAG…
ZH_125EGIII63	Ixodes ricinus	Germany	Ixodidae	Europe	7	1	LF	5	GGATATCTTTCGCCTTACTTTGTTACAAATGCTGAAAAAATGCTGGTGGAATTTGAAAATCCATACATATTCCTTACTGAAAAGAAGATTAATCTTGTACAAAGCATTCTACCAATCTTAGAAAACGTTGCACGGTCTGGAAGACCATTGCTCATCATAGCTGAAGACGTTGAAGGTGAAGCTCTGAGCACGCTTGTACTCAATAAGCTCCGTGGTGGCCTTCAAGTTGCTGCTGTAAAGGCGCCTGGTTTCGGTGACAGGAGAAAAGACATGCTTGGCGATATTGCTGTAATAGTAGGCGCTAAGTATGTAGTAAATGACGAGCTTGCTGTTAAGATGGAAGACATCGCTCTAAGCGATCTTGGTACTGCTAAGAGCGTACGCATCACAAAAGACGCA…
Zuz26	Ixodes ricinus	Czech Republic	Ixodidae	Europe	7	1	LF	5	GGATATCTTTCGCCTTACTTTGTTACAAATGCTGAAAAAATGCTGGTGGAATTTGAAAATCCATACATATTCCTTACTGAAAAGAAGATTAATCTTGTACAAAGCATTCTACCAATCTTAGAAAACGTTGCACGGTCTGGAAGACCATTGCTCATCATAGCTGAAGACGTTGAAGGTGAAGCTCTGAGCACGCTTGTACTCAATAAGCTCCGTGGTGGCCTTCAAGTTGCTGCTGTAAAGGCGCCTGGTTTCGGTGACAGGAGAAAAGACATGCTTGGCGATATTGCTGTAATAGTAGGCGCTAAGTATGTAGTAAATGACGAGCTTGCTGTTAAGATGGAAGACATCGCTCTAAGCGATCTTGGTACTGCTAAGAGCGTACGCATCACAAAAGACGCA…
ZH_126NA33	Ixodes ricinus	Germany	Ixodidae	Europe	7	1	LF	5	GGATATCTTTCGCCTTACTTTGTTACAAATGCTGAAAAAATGCTGGTGGAATTTGAAAATCCATACATATTCCTTACTGAAAAGAAGATTAATCTTGTACAAAGCATTCTACCAATCTTAGAAAACGTTGCACGGTCTGGAAGACCATTGCTCATCATAGCTGAAGACGTTGAAGGTGAAGCTCTGAGCACGCTTGTACTCAATAAGCTCCGTGGTGGCCTTCAAGTTGCTGCTGTAAAGGCGCCTGGTTTCGGTGACAGGAGAAAAGACATGCTTGGCGATATTGCTGTAATAGTAGGCGCTAAGTATGTAGTAAATGACGAGCTTGCTGTTAAGATGGAAGACATCGCTCTAAGCGATCTTGGTACTGCTAAGAGCGTACGCATCACAAAAGACGCA…
Zuz52	Ixodes ricinus	Czech Republic	Ixodidae	Europe	7	1	LF	5	GGATATCTTTCGCCTTACTTTGTTACAAATGCTGAAAAAATGCTGGTGGAATTTGAAAATCCATACATATTCCTTACTGAAAAGAAGATTAATCTTGTACAAAGCATTCTACCAATCTTAGAAAACGTTGCACGGTCTGGAAGACCATTGCTCATCATAGCTGAAGACGTTGAAGGTGAAGCTCTGAGCACGCTTGTACTCAATAAGCTCCGTGGTGGCCTTCAAGTTGCTGCTGTAAAGGCGCCTGGTTTCGGTGACAGGAGAAAAGACATGCTTGGCGATATTGCTGTAATAGTAGGCGCTAAGTATGTAGTAAATGACGAGCTTGCTGTTAAGATGGAAGACATCGCTCTAAGCGATCTTGGTACTGCTAAGAGCGTACGCATCACAAAAGACGCA…
266	Ixodes ricinus	Hungary	Ixodidae	Europe	7	1	LF	5	GGATATCTTTCGCCTTACTTTGTTACAAATGCTGAAAAAATGCTGGTGGAATTTGAAAATCCATACATATTCCTTACTGAAAAGAAGATTAATCTTGTACAAAGCATTCTACCAATCTTAGAAAACGTTGCACGGTCTGGAAGACCATTGCTCATCATAGCTGAAGACGTTGAAGGTGAAGCTCTGAGCACGCTTGTACTCAATAAGCTCCGTGGTGGCCTTCAAGTTGCTGCTGTAAAGGCGCCTGGTTTCGGTGACAGGAGAAAAGACATGCTTGGCGATATTGCTGTAATAGTAGGCGCTAAGTATGTAGTAAATGACGAGCTTGCTGTTAAGATGGAAGACATCGCTCTAAGCGATCTTGGTACTGCTAAGAGCGTACGCATCACAAAAGACGCA…
254	Ixodes ricinus	Hungary	Ixodidae	Europe	7	1	LF	5	GGATATCTTTCGCCTTACTTTGTTACAAATGCTGAAAAAATGCTGGTGGAATTTGAAAATCCATACATATTCCTTACTGAAAAGAAGATTAATCTTGTACAAAGCATTCTACCAATCTTAGAAAACGTTGCACGGTCTGGAAGACCATTGCTCATCATAGCTGAAGACGTTGAAGGTGAAGCTCTGAGCACGCTTGTACTCAATAAGCTCCGTGGTGGCCTTCAAGTTGCTGCTGTAAAGGCGCCTGGTTTCGGTGACAGGAGAAAAGACATGCTTGGCGATATTGCTGTAATAGTAGGCGCTAAGTATGTAGTAAATGACGAGCTTGCTGTTAAGATGGAAGACATCGCTCTAAGCGATCTTGGTACTGCTAAGAGCGTACGCATCACAAAAGACGCA…
RJ5677	Ixodes ricinus	Netherlands	Ixodidae	Europe	7	1	LF	5	GGATATCTTTCGCCTTACTTTGTTACAAATGCTGAAAAAATGCTGGTGGAATTTGAAAATCCATACATATTCCTTACTGAAAAGAAGATTAATCTTGTACAAAGCATTCTACCAATCTTAGAAAACGTTGCACGGTCTGGAAGACCATTGCTCATCATAGCTGAAGACGTTGAAGGTGAAGCTCTGAGCACGCTTGTACTCAATAAGCTCCGTGGTGGCCTTCAAGTTGCTGCTGTAAAGGCGCCTGGTTTCGGTGACAGGAGAAAAGACATGCTTGGCGATATTGCTGTAATAGTAGGCGCTAAGTATGTAGTAAATGACGAGCTTGCTGTTAAGATGGAAGACATCGCTCTAAGCGATCTTGGTACTGCTAAGAGCGTACGCATCACAAAAGACGCA…
229	Ixodes ricinus	Hungary	Ixodidae	Europe	7	1	LF	5	GGATATCTTTCGCCTTACTTTGTTACAAATGCTGAAAAAATGCTGGTGGAATTTGAAAATCCATACATATTCCTTACTGAAAAGAAGATTAATCTTGTACAAAGCATTCTACCAATCTTAGAAAACGTTGCACGGTCTGGAAGACCATTGCTCATCATAGCTGAAGACGTTGAAGGTGAAGCTCTGAGCACGCTTGTACTCAATAAGCTCCGTGGTGGCCTTCAAGTTGCTGCTGTAAAGGCGCCTGGTTTCGGTGACAGGAGAAAAGACATGCTTGGCGATATTGCTGTAATAGTAGGCGCTAAGTATGTAGTAAATGACGAGCTTGCTGTTAAGATGGAAGACATCGCTCTAAGCGATCTTGGTACTGCTAAGAGCGTACGCATCACAAAAGACGCA…
252	Ixodes ricinus	Hungary	Ixodidae	Europe	7	1	LF	5	GGATATCTTTCGCCTTACTTTGTTACAAATGCTGAAAAAATGCTGGTGGAATTTGAAAATCCATACATATTCCTTACTGAAAAGAAGATTAATCTTGTACAAAGCATTCTACCAATCTTAGAAAACGTTGCACGGTCTGGAAGACCATTGCTCATCATAGCTGAAGACGTTGAAGGTGAAGCTCTGAGCACGCTTGTACTCAATAAGCTCCGTGGTGGCCTTCAAGTTGCTGCTGTAAAGGCGCCTGGTTTCGGTGACAGGAGAAAAGACATGCTTGGCGATATTGCTGTAATAGTAGGCGCTAAGTATGTAGTAAATGACGAGCTTGCTGTTAAGATGGAAGACATCGCTCTAAGCGATCTTGGTACTGCTAAGAGCGTACGCATCACAAAAGACGCA…
RJ7611	Ixodes ricinus	Netherlands	Ixodidae	Europe	7	1	LF	5	GGATATCTTTCGCCTTACTTTGTTACAAATGCTGAAAAAATGCTGGTGGAATTTGAAAATCCATACATATTCCTTACTGAAAAGAAGATTAATCTTGTACAAAGCATTCTACCAATCTTAGAAAACGTTGCACGGTCTGGAAGACCATTGCTCATCATAGCTGAAGACGTTGAAGGTGAAGCTCTGAGCACGCTTGTACTCAATAAGCTCCGTGGTGGCCTTCAAGTTGCTGCTGTAAAGGCGCCTGGTTTCGGTGACAGGAGAAAAGACATGCTTGGCGATATTGCTGTAATAGTAGGCGCTAAGTATGTAGTAAATGACGAGCTTGCTGTTAAGATGGAAGACATCGCTCTAAGCGATCTTGGTACTGCTAAGAGCGTACGCATCACAAAAGACGCA…
253	Ixodes ricinus	Hungary	Ixodidae	Europe	7	1	LF	5	GGATATCTTTCGCCTTACTTTGTTACAAATGCTGAAAAAATGCTGGTGGAATTTGAAAATCCATACATATTCCTTACTGAAAAGAAGATTAATCTTGTACAAAGCATTCTACCAATCTTAGAAAACGTTGCACGGTCTGGAAGACCATTGCTCATCATAGCTGAAGACGTTGAAGGTGAAGCTCTGAGCACGCTTGTACTCAATAAGCTCCGTGGTGGCCTTCAAGTTGCTGCTGTAAAGGCGCCTGGTTTCGGTGACAGGAGAAAAGACATGCTTGGCGATATTGCTGTAATAGTAGGCGCTAAGTATGTAGTAAATGACGAGCTTGCTGTTAAGATGGAAGACATCGCTCTAAGCGATCTTGGTACTGCTAAGAGCGTACGCATCACAAAAGACGCA…
RJ6953	Ixodes ricinus	Netherlands	Ixodidae	Europe	7	1	LF	5	GGATATCTTTCGCCTTACTTTGTTACAAATGCTGAAAAAATGCTGGTGGAATTTGAAAATCCATACATATTCCTTACTGAAAAGAAGATTAATCTTGTACAAAGCATTCTACCAATCTTAGAAAACGTTGCACGGTCTGGAAGACCATTGCTCATCATAGCTGAAGACGTTGAAGGTGAAGCTCTGAGCACGCTTGTACTCAATAAGCTCCGTGGTGGCCTTCAAGTTGCTGCTGTAAAGGCGCCTGGTTTCGGTGACAGGAGAAAAGACATGCTTGGCGATATTGCTGTAATAGTAGGCGCTAAGTATGTAGTAAATGACGAGCTTGCTGTTAAGATGGAAGACATCGCTCTAAGCGATCTTGGTACTGCTAAGAGCGTACGCATCACAAAAGACGCA…
246	Ixodes ricinus	Hungary	Ixodidae	Europe	7	1	LF	5	GGATATCTTTCGCCTTACTTTGTTACAAATGCTGAAAAAATGCTGGTGGAATTTGAAAATCCATACATATTCCTTACTGAAAAGAAGATTAATCTTGTACAAAGCATTCTACCAATCTTAGAAAACGTTGCACGGTCTGGAAGACCATTGCTCATCATAGCTGAAGACGTTGAAGGTGAAGCTCTGAGCACGCTTGTACTCAATAAGCTCCGTGGTGGCCTTCAAGTTGCTGCTGTAAAGGCGCCTGGTTTCGGTGACAGGAGAAAAGACATGCTTGGCGATATTGCTGTAATAGTAGGCGCTAAGTATGTAGTAAATGACGAGCTTGCTGTTAAGATGGAAGACATCGCTCTAAGCGATCTTGGTACTGCTAAGAGCGTACGCATCACAAAAGACGCA…
RJ6419	Ixodes ricinus	Netherlands	Ixodidae	Europe	7	1	LF	5	GGATATCTTTCGCCTTACTTTGTTACAAATGCTGAAAAAATGCTGGTGGAATTTGAAAATCCATACATATTCCTTACTGAAAAGAAGATTAATCTTGTACAAAGCATTCTACCAATCTTAGAAAACGTTGCACGGTCTGGAAGACCATTGCTCATCATAGCTGAAGACGTTGAAGGTGAAGCTCTGAGCACGCTTGTACTCAATAAGCTCCGTGGTGGCCTTCAAGTTGCTGCTGTAAAGGCGCCTGGTTTCGGTGACAGGAGAAAAGACATGCTTGGCGATATTGCTGTAATAGTAGGCGCTAAGTATGTAGTAAATGACGAGCTTGCTGTTAAGATGGAAGACATCGCTCTAAGCGATCTTGGTACTGCTAAGAGCGTACGCATCACAAAAGACGCA…
247	Ixodes ricinus	Hungary	Ixodidae	Europe	7	1	LF	5	GGATATCTTTCGCCTTACTTTGTTACAAATGCTGAAAAAATGCTGGTGGAATTTGAAAATCCATACATATTCCTTACTGAAAAGAAGATTAATCTTGTACAAAGCATTCTACCAATCTTAGAAAACGTTGCACGGTCTGGAAGACCATTGCTCATCATAGCTGAAGACGTTGAAGGTGAAGCTCTGAGCACGCTTGTACTCAATAAGCTCCGTGGTGGCCTTCAAGTTGCTGCTGTAAAGGCGCCTGGTTTCGGTGACAGGAGAAAAGACATGCTTGGCGATATTGCTGTAATAGTAGGCGCTAAGTATGTAGTAAATGACGAGCTTGCTGTTAAGATGGAAGACATCGCTCTAAGCGATCTTGGTACTGCTAAGAGCGTACGCATCACAAAAGACGCA…
248	Ixodes ricinus	Hungary	Ixodidae	Europe	7	1	LF	5	GGATATCTTTCGCCTTACTTTGTTACAAATGCTGAAAAAATGCTGGTGGAATTTGAAAATCCATACATATTCCTTACTGAAAAGAAGATTAATCTTGTACAAAGCATTCTACCAATCTTAGAAAACGTTGCACGGTCTGGAAGACCATTGCTCATCATAGCTGAAGACGTTGAAGGTGAAGCTCTGAGCACGCTTGTACTCAATAAGCTCCGTGGTGGCCTTCAAGTTGCTGCTGTAAAGGCGCCTGGTTTCGGTGACAGGAGAAAAGACATGCTTGGCGATATTGCTGTAATAGTAGGCGCTAAGTATGTAGTAAATGACGAGCTTGCTGTTAAGATGGAAGACATCGCTCTAAGCGATCTTGGTACTGCTAAGAGCGTACGCATCACAAAAGACGCA…
RJ3565	Ixodes ricinus	Netherlands	Ixodidae	Europe	7	1			ATATTCCTTACTGAAAAGAAGATTAATCTTGTACAAAGCATTCTACCAATCTTAGAAAACGTTGCACGGTCTGGAAGACCATTGCTCATCATAGCTGAAGACGTTGAAGGTGAAGCTCTGAGCACGCTTGTACTCAATAAGCTCCGTGGTGGCCTTCAAGTTGCTGCTGTAAAGGCGCCTGGTTTCGGTGACAGGAGAAAAGACATGCTTGGCGATATTGCTGTAATAGTAGGCGCTAAGTATGTAGTAAATGACGAGCTTGCTGTTAAGATGGAAGACATCGCTCTAAGCGATCTTGGTACTGCTAAGAGCGTACGCATCACAAAAGACGCAACTACTATCATAGGTAGTGTTGATAGCAGTTCT
RJ3969	Ixodes ricinus	Netherlands	Ixodidae	Europe	7	1	LF	5	GGATATCTTTCGCCTTACTTTGTTACAAATGCTGAAAAAATGCTGGTGGAATTTGAAAATCCATACATATTCCTTACTGAAAAGAAGATTAATCTTGTACAAAGCATTCTACCAATCTTAGAAAACGTTGCACGGTCTGGAAGACCATTGCTCATCATAGCTGAAGACGTTGAAGGTGAAGCTCTGAGCACGCTTGTACTCAATAAGCTCCGTGGTGGCCTTCAAGTTGCTGCTGTAAAGGCGCCTGGTTTCGGTGACAGGAGAAAAGACATGCTTGGCGATATTGCTGTAATAGTAGGCGCTAAGTATGTAGTAAATGACGAGCTTGCTGTTAAGATGGAAGACATCGCTCTAAGCGATCTTGGTACTGCTAAGAGCGTACGCATCACAAAAGACGCA…
243	Ixodes ricinus	Hungary	Ixodidae	Europe	7	1	LF	5	GGATATCTTTCGCCTTACTTTGTTACAAATGCTGAAAAAATGCTGGTGGAATTTGAAAATCCATACATATTCCTTACTGAAAAGAAGATTAATCTTGTACAAAGCATTCTACCAATCTTAGAAAACGTTGCACGGTCTGGAAGACCATTGCTCATCATAGCTGAAGACGTTGAAGGTGAAGCTCTGAGCACGCTTGTACTCAATAAGCTCCGTGGTGGCCTTCAAGTTGCTGCTGTAAAGGCGCCTGGTTTCGGTGACAGGAGAAAAGACATGCTTGGCGATATTGCTGTAATAGTAGGCGCTAAGTATGTAGTAAATGACGAGCTTGCTGTTAAGATGGAAGACATCGCTCTAAGCGATCTTGGTACTGCTAAGAGCGTACGCATCACAAAAGACGCA…
244	Ixodes ricinus	Hungary	Ixodidae	Europe	7	1	LF	5	GGATATCTTTCGCCTTACTTTGTTACAAATGCTGAAAAAATGCTGGTGGAATTTGAAAATCCATACATATTCCTTACTGAAAAGAAGATTAATCTTGTACAAAGCATTCTACCAATCTTAGAAAACGTTGCACGGTCTGGAAGACCATTGCTCATCATAGCTGAAGACGTTGAAGGTGAAGCTCTGAGCACGCTTGTACTCAATAAGCTCCGTGGTGGCCTTCAAGTTGCTGCTGTAAAGGCGCCTGGTTTCGGTGACAGGAGAAAAGACATGCTTGGCGATATTGCTGTAATAGTAGGCGCTAAGTATGTAGTAAATGACGAGCTTGCTGTTAAGATGGAAGACATCGCTCTAAGCGATCTTGGTACTGCTAAGAGCGTACGCATCACAAAAGACGCA…
245	Ixodes ricinus	Hungary	Ixodidae	Europe	7	1	LF	5	GGATATCTTTCGCCTTACTTTGTTACAAATGCTGAAAAAATGCTGGTGGAATTTGAAAATCCATACATATTCCTTACTGAAAAGAAGATTAATCTTGTACAAAGCATTCTACCAATCTTAGAAAACGTTGCACGGTCTGGAAGACCATTGCTCATCATAGCTGAAGACGTTGAAGGTGAAGCTCTGAGCACGCTTGTACTCAATAAGCTCCGTGGTGGCCTTCAAGTTGCTGCTGTAAAGGCGCCTGGTTTCGGTGACAGGAGAAAAGACATGCTTGGCGATATTGCTGTAATAGTAGGCGCTAAGTATGTAGTAAATGACGAGCTTGCTGTTAAGATGGAAGACATCGCTCTAAGCGATCTTGGTACTGCTAAGAGCGTACGCATCACAAAAGACGCA…
RJ2274	Ixodes ricinus	Netherlands	Ixodidae	Europe	7	1	LF	5	GGATATCTTTCGCCTTACTTTGTTACAAATGCTGAAAAAATGCTGGTGGAATTTGAAAATCCATACATATTCCTTACTGAAAAGAAGATTAATCTTGTACAAAGCATTCTACCAATCTTAGAAAACGTTGCACGGTCTGGAAGACCATTGCTCATCATAGCTGAAGACGTTGAAGGTGAAGCTCTGAGCACGCTTGTACTCAATAAGCTCCGTGGTGGCCTTCAAGTTGCTGCTGTAAAGGCGCCTGGTTTCGGTGACAGGAGAAAAGACATGCTTGGCGATATTGCTGTAATAGTAGGCGCTAAGTATGTAGTAAATGACGAGCTTGCTGTTAAGATGGAAGACATCGCTCTAAGCGATCTTGGTACTGCTAAGAGCGTACGCATCACAAAAGACGCA…
RJ3089	Ixodes ricinus	Netherlands	Ixodidae	Europe	7	1	LF	5	GGATATCTTTCGCCTTACTTTGTTACAAATGCTGAAAAAATGCTGGTGGAATTTGAAAATCCATACATATTCCTTACTGAAAAGAAGATTAATCTTGTACAAAGCATTCTACCAATCTTAGAAAACGTTGCACGGTCTGGAAGACCATTGCTCATCATAGCTGAAGACGTTGAAGGTGAAGCTCTGAGCACGCTTGTACTCAATAAGCTCCGTGGTGGCCTTCAAGTTGCTGCTGTAAAGGCGCCTGGTTTCGGTGACAGGAGAAAAGACATGCTTGGCGATATTGCTGTAATAGTAGGCGCTAAGTATGTAGTAAATGACGAGCTTGCTGTTAAGATGGAAGACATCGCTCTAAGCGATCTTGGTACTGCTAAGAGCGTACGCATCACAAAAGACGCA…
Sandor_Roadkill_C72	Ixodes ricinus	Hungary	Ixodidae	Europe	7	1	LF	5	GGATATCTTTCGCCTTACTTTGTTACAAATGCTGAAAAAATGCTGGTGGAATTTGAAAATCCATACATATTCCTTACTGAAAAGAAGATTAATCTTGTACAAAGCATTCTACCAATCTTAGAAAACGTTGCACGGTCTGGAAGACCATTGCTCATCATAGCTGAAGACGTTGAAGGTGAAGCTCTGAGCACGCTTGTACTCAATAAGCTCCGTGGTGGCCTTCAAGTTGCTGCTGTAAAGGCGCCTGGTTTCGGTGACAGGAGAAAAGACATGCTTGGCGATATTGCTGTAATAGTAGGCGCTAAGTATGTAGTAAATGACGAGCTTGCTGTTAAGATGGAAGACATCGCTCTAAGCGATCTTGGTACTGCTAAGAGCGTACGCATCACAAAAGACGCA…
LT105	Ixodes ricinus	Italy	Ixodidae	Europe	7	1			ATATTCCTTACTGAAAAGAAGATTAATCTTGTACAAAGCATTCTACCAATCTTAGAAAACGTTGCACGGTCTGGAAGACCATTGCTCATCATAGCTGAAGACGTTGAAGGTGAAGCTCTGAGCACGCTTGTACTCAATAAGCTCCGTGGTGGCCTTCAAGTTGCTGCTGTAAAGGCGCCTGGTTTCGGTGACAGGAGAAAAGACATGCTTGGCGATATTGCTGTAATAGTAGGCGCTAAGTATGTAGTAAATGACGAGCTTGCTGTTAAGATGGAAGACATCGCTCTAAGCGATCTTGGTACTGCTAAGAGCGTACGCATCACAAAAGACGCAACTACTATCATAGGTAGTGTTGATAGCAGTTCT
265	Ixodes ricinus	Hungary	Ixodidae	Europe	7	1	LF	5	GGATATCTTTCGCCTTACTTTGTTACAAATGCTGAAAAAATGCTGGTGGAATTTGAAAATCCATACATATTCCTTACTGAAAAGAAGATTAATCTTGTACAAAGCATTCTACCAATCTTAGAAAACGTTGCACGGTCTGGAAGACCATTGCTCATCATAGCTGAAGACGTTGAAGGTGAAGCTCTGAGCACGCTTGTACTCAATAAGCTCCGTGGTGGCCTTCAAGTTGCTGCTGTAAAGGCGCCTGGTTTCGGTGACAGGAGAAAAGACATGCTTGGCGATATTGCTGTAATAGTAGGCGCTAAGTATGTAGTAAATGACGAGCTTGCTGTTAAGATGGAAGACATCGCTCTAAGCGATCTTGGTACTGCTAAGAGCGTACGCATCACAAAAGACGCA…
Zuz38	Ixodes ricinus	Czech Republic	Ixodidae	Europe	7	1	LF	5	GGATATCTTTCGCCTTACTTTGTTACAAATGCTGAAAAAATGCTGGTGGAATTTGAAAATCCATACATATTCCTTACTGAAAAGAAGATTAATCTTGTACAAAGCATTCTACCAATCTTAGAAAACGTTGCACGGTCTGGAAGACCATTGCTCATCATAGCTGAAGACGTTGAAGGTGAAGCTCTGAGCACGCTTGTACTCAATAAGCTCCGTGGTGGCCTTCAAGTTGCTGCTGTAAAGGCGCCTGGTTTCGGTGACAGGAGAAAAGACATGCTTGGCGATATTGCTGTAATAGTAGGCGCTAAGTATGTAGTAAATGACGAGCTTGCTGTTAAGATGGAAGACATCGCTCTAAGCGATCTTGGTACTGCTAAGAGCGTACGCATCACAAAAGACGCA…
Sandor_Roadkill_C4	Ixodes ricinus	Hungary	Ixodidae	Europe	7	1	LF	5	GGATATCTTTCGCCTTACTTTGTTACAAATGCTGAAAAAATGCTGGTGGAATTTGAAAATCCATACATATTCCTTACTGAAAAGAAGATTAATCTTGTACAAAGCATTCTACCAATCTTAGAAAACGTTGCACGGTCTGGAAGACCATTGCTCATCATAGCTGAAGACGTTGAAGGTGAAGCTCTGAGCACGCTTGTACTCAATAAGCTCCGTGGTGGCCTTCAAGTTGCTGCTGTAAAGGCGCCTGGTTTCGGTGACAGGAGAAAAGACATGCTTGGCGATATTGCTGTAATAGTAGGCGCTAAGTATGTAGTAAATGACGAGCTTGCTGTTAAGATGGAAGACATCGCTCTAAGCGATCTTGGTACTGCTAAGAGCGTACGCATCACAAAAGACGCA…
Zuz4	Ixodes ricinus	Czech Republic	Ixodidae	Europe	7	1	LF	5	GGATATCTTTCGCCTTACTTTGTTACAAATGCTGAAAAAATGCTGGTGGAATTTGAAAATCCATACATATTCCTTACTGAAAAGAAGATTAATCTTGTACAAAGCATTCTACCAATCTTAGAAAACGTTGCACGGTCTGGAAGACCATTGCTCATCATAGCTGAAGACGTTGAAGGTGAAGCTCTGAGCACGCTTGTACTCAATAAGCTCCGTGGTGGCCTTCAAGTTGCTGCTGTAAAGGCGCCTGGTTTCGGTGACAGGAGAAAAGACATGCTTGGCGATATTGCTGTAATAGTAGGCGCTAAGTATGTAGTAAATGACGAGCTTGCTGTTAAGATGGAAGACATCGCTCTAAGCGATCTTGGTACTGCTAAGAGCGTACGCATCACAAAAGACGCA…
Zuz32	Ixodes ricinus	Czech Republic	Ixodidae	Europe	7	1	LF	5	GGATATCTTTCGCCTTACTTTGTTACAAATGCTGAAAAAATGCTGGTGGAATTTGAAAATCCATACATATTCCTTACTGAAAAGAAGATTAATCTTGTACAAAGCATTCTACCAATCTTAGAAAACGTTGCACGGTCTGGAAGACCATTGCTCATCATAGCTGAAGACGTTGAAGGTGAAGCTCTGAGCACGCTTGTACTCAATAAGCTCCGTGGTGGCCTTCAAGTTGCTGCTGTAAAGGCGCCTGGTTTCGGTGACAGGAGAAAAGACATGCTTGGCGATATTGCTGTAATAGTAGGCGCTAAGTATGTAGTAAATGACGAGCTTGCTGTTAAGATGGAAGACATCGCTCTAAGCGATCTTGGTACTGCTAAGAGCGTACGCATCACAAAAGACGCA…
Zuz37	Ixodes ricinus	Czech Republic	Ixodidae	Europe	7	1	LF	5	GGATATCTTTCGCCTTACTTTGTTACAAATGCTGAAAAAATGCTGGTGGAATTTGAAAATCCATACATATTCCTTACTGAAAAGAAGATTAATCTTGTACAAAGCATTCTACCAATCTTAGAAAACGTTGCACGGTCTGGAAGACCATTGCTCATCATAGCTGAAGACGTTGAAGGTGAAGCTCTGAGCACGCTTGTACTCAATAAGCTCCGTGGTGGCCTTCAAGTTGCTGCTGTAAAGGCGCCTGGTTTCGGTGACAGGAGAAAAGACATGCTTGGCGATATTGCTGTAATAGTAGGCGCTAAGTATGTAGTAAATGACGAGCTTGCTGTTAAGATGGAAGACATCGCTCTAAGCGATCTTGGTACTGCTAAGAGCGTACGCATCACAAAAGACGCA…
Zuz62	Ixodes ricinus	Czech Republic	Ixodidae	Europe	7	1	LF	5	GGATATCTTTCGCCTTACTTTGTTACAAATGCTGAAAAAATGCTGGTGGAATTTGAAAATCCATACATATTCCTTACTGAAAAGAAGATTAATCTTGTACAAAGCATTCTACCAATCTTAGAAAACGTTGCACGGTCTGGAAGACCATTGCTCATCATAGCTGAAGACGTTGAAGGTGAAGCTCTGAGCACGCTTGTACTCAATAAGCTCCGTGGTGGCCTTCAAGTTGCTGCTGTAAAGGCGCCTGGTTTCGGTGACAGGAGAAAAGACATGCTTGGCGATATTGCTGTAATAGTAGGCGCTAAGTATGTAGTAAATGACGAGCTTGCTGTTAAGATGGAAGACATCGCTCTAAGCGATCTTGGTACTGCTAAGAGCGTACGCATCACAAAAGACGCA…
Zuz65	Ixodes ricinus	Czech Republic	Ixodidae	Europe	7	1	LF	5	GGATATCTTTCGCCTTACTTTGTTACAAATGCTGAAAAAATGCTGGTGGAATTTGAAAATCCATACATATTCCTTACTGAAAAGAAGATTAATCTTGTACAAAGCATTCTACCAATCTTAGAAAACGTTGCACGGTCTGGAAGACCATTGCTCATCATAGCTGAAGACGTTGAAGGTGAAGCTCTGAGCACGCTTGTACTCAATAAGCTCCGTGGTGGCCTTCAAGTTGCTGCTGTAAAGGCGCCTGGTTTCGGTGACAGGAGAAAAGACATGCTTGGCGATATTGCTGTAATAGTAGGCGCTAAGTATGTAGTAAATGACGAGCTTGCTGTTAAGATGGAAGACATCGCTCTAAGCGATCTTGGTACTGCTAAGAGCGTACGCATCACAAAAGACGCA…
Zuz73	Ixodes ricinus	Czech Republic	Ixodidae	Europe	7	1			AATGCTGGTGGAATTTGAAAATCCATACATATTCCTTACTGAAAAGAAGATTAATCTTGTACAAAGCATTCTACCAATCTTAGAAAACGTTGCACGGTCTGGAAGACCATTGCTCATCATAGCTGAAGACGTTGAAGGTGAAGCTCTGAGCACGCTTGTACTCAATAAGCTCCGTGGTGGCCTTCAAGTTGCTGCTGTAAAGGCGCCTGGTTTCGGTGACAGGAGAAAAGACATGCTTGGCGATATTGCTGTAATAGTAGGCGCTAAGTATGTAGTAAATGACGAGCTTGCTGTTAAGATGGAAGACATCGCTCTAAGCGATCTTGGTACTGCTAAGAGCGTACGCATCACAAAAGACGCAACTACTATCATAGGTAGTGTTGATAGCAGTTCTGAAAG…
Zuz78	Ixodes ricinus	Czech Republic	Ixodidae	Europe	7	1			GGATATCTTTCGCCTTACTTTGTTACAAATGCTGAAAAAATGCTGGTGGAATTTGAAAATCCATACATATTCCTTACTGAAAAGAAGATTAATCTTGTACAAAGCATTCTACCAATCTTAGAAAACGTTGCACGGTCTGGAAGACCATTGCTCATCATAGCTGAAGACGTTGAAGGTGAAGCTCTGAGCACGCTTGTACTCAATAAGCTCCGTGGTGGCCTTCAAGTTGCTGCTGTAAAGGCGCCTGGTTTCGGTGACAGGAGAAAAGACATGCTTGGCGATATTGCTGTAATAGTAGGCGCTAAGTATGTAGTAAATGACGAGCTTGCTGTTAAGATGGAAGACATCGCTCTAAGCGATCTTGGTACTGCTAAGAGCGTACGCATCACAAAAGACGCA…
Zuz79	Ixodes ricinus	Czech Republic	Ixodidae	Europe	7	1			AAAAATGCTGGTGGAATTTGAAAATCCATACATATTCCTTACTGAAAAGAAGATTAATCTTGTACAAAGCATTCTACCAATCTTAGAAAACGTTGCACGGTCTGGAAGACCATTGCTCATCATAGCTGAAGACGTTGAAGGTGAAGCTCTGAGCACGCTTGTACTCAATAAGCTCCGTGGTGGCCTTCAAGTTGCTGCTGTAAAGGCGCCTGGTTTCGGTGACAGGAGAAAAGACATGCTTGGCGATATTGCTGTAATAGTAGGCGCTAAGTATGTAGTAAATGACGAGCTTGCTGTTAAGATGGAAGACATCGCTCTAAGCGATCTTGGTACTGCTAAGAGCGTACGCATCACAAAAGACGCAACTACTATCATAGGTAGTGTTGATAGCAGTTCTGA…
Zuz28	Ixodes ricinus	Czech Republic	Ixodidae	Europe	7	1	LF	5	GGATATCTTTCGCCTTACTTTGTTACAAATGCTGAAAAAATGCTGGTGGAATTTGAAAATCCATACATATTCCTTACTGAAAAGAAGATTAATCTTGTACAAAGCATTCTACCAATCTTAGAAAACGTTGCACGGTCTGGAAGACCATTGCTCATCATAGCTGAAGACGTTGAAGGTGAAGCTCTGAGCACGCTTGTACTCAATAAGCTCCGTGGTGGCCTTCAAGTTGCTGCTGTAAAGGCGCCTGGTTTCGGTGACAGGAGAAAAGACATGCTTGGCGATATTGCTGTAATAGTAGGCGCTAAGTATGTAGTAAATGACGAGCTTGCTGTTAAGATGGAAGACATCGCTCTAAGCGATCTTGGTACTGCTAAGAGCGTACGCATCACAAAAGACGCA…
Zuz29	Ixodes ricinus	Czech Republic	Ixodidae	Europe	7	1	LF	5	GGATATCTTTCGCCTTACTTTGTTACAAATGCTGAAAAAATGCTGGTGGAATTTGAAAATCCATACATATTCCTTACTGAAAAGAAGATTAATCTTGTACAAAGCATTCTACCAATCTTAGAAAACGTTGCACGGTCTGGAAGACCATTGCTCATCATAGCTGAAGACGTTGAAGGTGAAGCTCTGAGCACGCTTGTACTCAATAAGCTCCGTGGTGGCCTTCAAGTTGCTGCTGTAAAGGCGCCTGGTTTCGGTGACAGGAGAAAAGACATGCTTGGCGATATTGCTGTAATAGTAGGCGCTAAGTATGTAGTAAATGACGAGCTTGCTGTTAAGATGGAAGACATCGCTCTAAGCGATCTTGGTACTGCTAAGAGCGTACGCATCACAAAAGACGCA…
Zuz33	Ixodes ricinus	Czech Republic	Ixodidae	Europe	7	1	LF	5	GGATATCTTTCGCCTTACTTTGTTACAAATGCTGAAAAAATGCTGGTGGAATTTGAAAATCCATACATATTCCTTACTGAAAAGAAGATTAATCTTGTACAAAGCATTCTACCAATCTTAGAAAACGTTGCACGGTCTGGAAGACCATTGCTCATCATAGCTGAAGACGTTGAAGGTGAAGCTCTGAGCACGCTTGTACTCAATAAGCTCCGTGGTGGCCTTCAAGTTGCTGCTGTAAAGGCGCCTGGTTTCGGTGACAGGAGAAAAGACATGCTTGGCGATATTGCTGTAATAGTAGGCGCTAAGTATGTAGTAAATGACGAGCTTGCTGTTAAGATGGAAGACATCGCTCTAAGCGATCTTGGTACTGCTAAGAGCGTACGCATCACAAAAGACGCA…
Zuz45	Ixodes ricinus	Czech Republic	Ixodidae	Europe	7	1	LF	5	GGATATCTTTCGCCTTACTTTGTTACAAATGCTGAAAAAATGCTGGTGGAATTTGAAAATCCATACATATTCCTTACTGAAAAGAAGATTAATCTTGTACAAAGCATTCTACCAATCTTAGAAAACGTTGCACGGTCTGGAAGACCATTGCTCATCATAGCTGAAGACGTTGAAGGTGAAGCTCTGAGCACGCTTGTACTCAATAAGCTCCGTGGTGGCCTTCAAGTTGCTGCTGTAAAGGCGCCTGGTTTCGGTGACAGGAGAAAAGACATGCTTGGCGATATTGCTGTAATAGTAGGCGCTAAGTATGTAGTAAATGACGAGCTTGCTGTTAAGATGGAAGACATCGCTCTAAGCGATCTTGGTACTGCTAAGAGCGTACGCATCACAAAAGACGCA…
Zuz47	Ixodes ricinus	Czech Republic	Ixodidae	Europe	7	1	LF	5	GGATATCTTTCGCCTTACTTTGTTACAAATGCTGAAAAAATGCTGGTGGAATTTGAAAATCCATACATATTCCTTACTGAAAAGAAGATTAATCTTGTACAAAGCATTCTACCAATCTTAGAAAACGTTGCACGGTCTGGAAGACCATTGCTCATCATAGCTGAAGACGTTGAAGGTGAAGCTCTGAGCACGCTTGTACTCAATAAGCTCCGTGGTGGCCTTCAAGTTGCTGCTGTAAAGGCGCCTGGTTTCGGTGACAGGAGAAAAGACATGCTTGGCGATATTGCTGTAATAGTAGGCGCTAAGTATGTAGTAAATGACGAGCTTGCTGTTAAGATGGAAGACATCGCTCTAAGCGATCTTGGTACTGCTAAGAGCGTACGCATCACAAAAGACGCA…
ZH_124DA62	Ixodes ricinus	Germany	Ixodidae	Europe	7	1	LF	5	GGATATCTTTCGCCTTACTTTGTTACAAATGCTGAAAAAATGCTGGTGGAATTTGAAAATCCATACATATTCCTTACTGAAAAGAAGATTAATCTTGTACAAAGCATTCTACCAATCTTAGAAAACGTTGCACGGTCTGGAAGACCATTGCTCATCATAGCTGAAGACGTTGAAGGTGAAGCTCTGAGCACGCTTGTACTCAATAAGCTCCGTGGTGGCCTTCAAGTTGCTGCTGTAAAGGCGCCTGGTTTCGGTGACAGGAGAAAAGACATGCTTGGCGATATTGCTGTAATAGTAGGCGCTAAGTATGTAGTAAATGACGAGCTTGCTGTTAAGATGGAAGACATCGCTCTAAGCGATCTTGGTACTGCTAAGAGCGTACGCATCACAAAAGACGCA…
262	Ixodes ricinus	Hungary	Ixodidae	Europe	7	1	LF	5	GGATATCTTTCGCCTTACTTTGTTACAAATGCTGAAAAAATGCTGGTGGAATTTGAAAATCCATACATATTCCTTACTGAAAAGAAGATTAATCTTGTACAAAGCATTCTACCAATCTTAGAAAACGTTGCACGGTCTGGAAGACCATTGCTCATCATAGCTGAAGACGTTGAAGGTGAAGCTCTGAGCACGCTTGTACTCAATAAGCTCCGTGGTGGCCTTCAAGTTGCTGCTGTAAAGGCGCCTGGTTTCGGTGACAGGAGAAAAGACATGCTTGGCGATATTGCTGTAATAGTAGGCGCTAAGTATGTAGTAAATGACGAGCTTGCTGTTAAGATGGAAGACATCGCTCTAAGCGATCTTGGTACTGCTAAGAGCGTACGCATCACAAAAGACGCA…
Zuz2	Ixodes ricinus	Czech Republic	Ixodidae	Europe	7	1	LF	5	GGATATCTTTCGCCTTACTTTGTTACAAATGCTGAAAAAATGCTGGTGGAATTTGAAAATCCATACATATTCCTTACTGAAAAGAAGATTAATCTTGTACAAAGCATTCTACCAATCTTAGAAAACGTTGCACGGTCTGGAAGACCATTGCTCATCATAGCTGAAGACGTTGAAGGTGAAGCTCTGAGCACGCTTGTACTCAATAAGCTCCGTGGTGGCCTTCAAGTTGCTGCTGTAAAGGCGCCTGGTTTCGGTGACAGGAGAAAAGACATGCTTGGCGATATTGCTGTAATAGTAGGCGCTAAGTATGTAGTAAATGACGAGCTTGCTGTTAAGATGGAAGACATCGCTCTAAGCGATCTTGGTACTGCTAAGAGCGTACGCATCACAAAAGACGCA…
Zuz8	Ixodes ricinus	Czech Republic	Ixodidae	Europe	7	1	LF	5	GGATATCTTTCGCCTTACTTTGTTACAAATGCTGAAAAAATGCTGGTGGAATTTGAAAATCCATACATATTCCTTACTGAAAAGAAGATTAATCTTGTACAAAGCATTCTACCAATCTTAGAAAACGTTGCACGGTCTGGAAGACCATTGCTCATCATAGCTGAAGACGTTGAAGGTGAAGCTCTGAGCACGCTTGTACTCAATAAGCTCCGTGGTGGCCTTCAAGTTGCTGCTGTAAAGGCGCCTGGTTTCGGTGACAGGAGAAAAGACATGCTTGGCGATATTGCTGTAATAGTAGGCGCTAAGTATGTAGTAAATGACGAGCTTGCTGTTAAGATGGAAGACATCGCTCTAAGCGATCTTGGTACTGCTAAGAGCGTACGCATCACAAAAGACGCA…
Zuz9	Ixodes ricinus	Czech Republic	Ixodidae	Europe	7	1			GGTGGAATTTGAAAATCCATACATATTCCTTACTGAAAAGAAGATTAATCTTGTACAAAGCATTCTACCAATCTTAGAAAACGTTGCACGGTCTGGAAGACCATTGCTCATCATAGCTGAAGACGTTGAAGGTGAAGCTCTGAGCACGCTTGTACTCAATAAGCTCCGTGGTGGCCTTCAAGTTGCTGCTGTAAAGGCGCCTGGTTTCGGTGACAGGAGAAAAGACATGCTTGGCGATATTGCTGTAATAGTAGGCGCTAAGTATGTAGTAAATGACGAGCTTGCTGTTAAGATGGAAGACATCGCTCTAAGCGATCTTGGTACTGCTAAGAGCGTACGCATCACAAAAGACGCAACTACTATCATAGGTAGTGTTGATAGCAGTTCTGAAAGCATAGC…
Zuz14	Ixodes ricinus	Czech Republic	Ixodidae	Europe	7	1	LF	5	GGATATCTTTCGCCTTACTTTGTTACAAATGCTGAAAAAATGCTGGTGGAATTTGAAAATCCATACATATTCCTTACTGAAAAGAAGATTAATCTTGTACAAAGCATTCTACCAATCTTAGAAAACGTTGCACGGTCTGGAAGACCATTGCTCATCATAGCTGAAGACGTTGAAGGTGAAGCTCTGAGCACGCTTGTACTCAATAAGCTCCGTGGTGGCCTTCAAGTTGCTGCTGTAAAGGCGCCTGGTTTCGGTGACAGGAGAAAAGACATGCTTGGCGATATTGCTGTAATAGTAGGCGCTAAGTATGTAGTAAATGACGAGCTTGCTGTTAAGATGGAAGACATCGCTCTAAGCGATCTTGGTACTGCTAAGAGCGTACGCATCACAAAAGACGCA…
ZH_126EGIII52	Ixodes ricinus	Germany	Ixodidae	Europe	7	1	LF	5	GGATATCTTTCGCCTTACTTTGTTACAAATGCTGAAAAAATGCTGGTGGAATTTGAAAATCCATACATATTCCTTACTGAAAAGAAGATTAATCTTGTACAAAGCATTCTACCAATCTTAGAAAACGTTGCACGGTCTGGAAGACCATTGCTCATCATAGCTGAAGACGTTGAAGGTGAAGCTCTGAGCACGCTTGTACTCAATAAGCTCCGTGGTGGCCTTCAAGTTGCTGCTGTAAAGGCGCCTGGTTTCGGTGACAGGAGAAAAGACATGCTTGGCGATATTGCTGTAATAGTAGGCGCTAAGTATGTAGTAAATGACGAGCTTGCTGTTAAGATGGAAGACATCGCTCTAAGCGATCTTGGTACTGCTAAGAGCGTACGCATCACAAAAGACGCA…
ZH_126NA51	Ixodes ricinus	Germany	Ixodidae	Europe	7	1	LF	5	GGATATCTTTCGCCTTACTTTGTTACAAATGCTGAAAAAATGCTGGTGGAATTTGAAAATCCATACATATTCCTTACTGAAAAGAAGATTAATCTTGTACAAAGCATTCTACCAATCTTAGAAAACGTTGCACGGTCTGGAAGACCATTGCTCATCATAGCTGAAGACGTTGAAGGTGAAGCTCTGAGCACGCTTGTACTCAATAAGCTCCGTGGTGGCCTTCAAGTTGCTGCTGTAAAGGCGCCTGGTTTCGGTGACAGGAGAAAAGACATGCTTGGCGATATTGCTGTAATAGTAGGCGCTAAGTATGTAGTAAATGACGAGCTTGCTGTTAAGATGGAAGACATCGCTCTAAGCGATCTTGGTACTGCTAAGAGCGTACGCATCACAAAAGACGCA…
ZH_126NA140	Ixodes ricinus	Germany	Ixodidae	Europe	7	1	LF	5	GGATATCTTTCGCCTTACTTTGTTACAAATGCTGAAAAAATGCTGGTGGAATTTGAAAATCCATACATATTCCTTACTGAAAAGAAGATTAATCTTGTACAAAGCATTCTACCAATCTTAGAAAACGTTGCACGGTCTGGAAGACCATTGCTCATCATAGCTGAAGACGTTGAAGGTGAAGCTCTGAGCACGCTTGTACTCAATAAGCTCCGTGGTGGCCTTCAAGTTGCTGCTGTAAAGGCGCCTGGTTTCGGTGACAGGAGAAAAGACATGCTTGGCGATATTGCTGTAATAGTAGGCGCTAAGTATGTAGTAAATGACGAGCTTGCTGTTAAGATGGAAGACATCGCTCTAAGCGATCTTGGTACTGCTAAGAGCGTACGCATCACAAAAGACGCA…
ZH_126EGA96	Ixodes ricinus	Germany	Ixodidae	Europe	7	1	LF	5	GGATATCTTTCGCCTTACTTTGTTACAAATGCTGAAAAAATGCTGGTGGAATTTGAAAATCCATACATATTCCTTACTGAAAAGAAGATTAATCTTGTACAAAGCATTCTACCAATCTTAGAAAACGTTGCACGGTCTGGAAGACCATTGCTCATCATAGCTGAAGACGTTGAAGGTGAAGCTCTGAGCACGCTTGTACTCAATAAGCTCCGTGGTGGCCTTCAAGTTGCTGCTGTAAAGGCGCCTGGTTTCGGTGACAGGAGAAAAGACATGCTTGGCGATATTGCTGTAATAGTAGGCGCTAAGTATGTAGTAAATGACGAGCTTGCTGTTAAGATGGAAGACATCGCTCTAAGCGATCTTGGTACTGCTAAGAGCGTACGCATCACAAAAGACGCA…
ZH_126EGIII35	Ixodes ricinus	Germany	Ixodidae	Europe	7	1	LF	5	GGATATCTTTCGCCTTACTTTGTTACAAATGCTGAAAAAATGCTGGTGGAATTTGAAAATCCATACATATTCCTTACTGAAAAGAAGATTAATCTTGTACAAAGCATTCTACCAATCTTAGAAAACGTTGCACGGTCTGGAAGACCATTGCTCATCATAGCTGAAGACGTTGAAGGTGAAGCTCTGAGCACGCTTGTACTCAATAAGCTCCGTGGTGGCCTTCAAGTTGCTGCTGTAAAGGCGCCTGGTTTCGGTGACAGGAGAAAAGACATGCTTGGCGATATTGCTGTAATAGTAGGCGCTAAGTATGTAGTAAATGACGAGCTTGCTGTTAAGATGGAAGACATCGCTCTAAGCGATCTTGGTACTGCTAAGAGCGTACGCATCACAAAAGACGCA…
ZH_125NA133	Ixodes ricinus	Germany	Ixodidae	Europe	7	1	LF	5	GGATATCTTTCGCCTTACTTTGTTACAAATGCTGAAAAAATGCTGGTGGAATTTGAAAATCCATACATATTCCTTACTGAAAAGAAGATTAATCTTGTACAAAGCATTCTACCAATCTTAGAAAACGTTGCACGGTCTGGAAGACCATTGCTCATCATAGCTGAAGACGTTGAAGGTGAAGCTCTGAGCACGCTTGTACTCAATAAGCTCCGTGGTGGCCTTCAAGTTGCTGCTGTAAAGGCGCCTGGTTTCGGTGACAGGAGAAAAGACATGCTTGGCGATATTGCTGTAATAGTAGGCGCTAAGTATGTAGTAAATGACGAGCTTGCTGTTAAGATGGAAGACATCGCTCTAAGCGATCTTGGTACTGCTAAGAGCGTACGCATCACAAAAGACGCA…
ZH_126EGA114	Ixodes ricinus	Germany	Ixodidae	Europe	7	1	LF	5	GGATATCTTTCGCCTTACTTTGTTACAAATGCTGAAAAAATGCTGGTGGAATTTGAAAATCCATACATATTCCTTACTGAAAAGAAGATTAATCTTGTACAAAGCATTCTACCAATCTTAGAAAACGTTGCACGGTCTGGAAGACCATTGCTCATCATAGCTGAAGACGTTGAAGGTGAAGCTCTGAGCACGCTTGTACTCAATAAGCTCCGTGGTGGCCTTCAAGTTGCTGCTGTAAAGGCGCCTGGTTTCGGTGACAGGAGAAAAGACATGCTTGGCGATATTGCTGTAATAGTAGGCGCTAAGTATGTAGTAAATGACGAGCTTGCTGTTAAGATGGAAGACATCGCTCTAAGCGATCTTGGTACTGCTAAGAGCGTACGCATCACAAAAGACGCA…
ZH_124DIII29	Ixodes ricinus	Germany	Ixodidae	Europe	7	1	LF	5	GGATATCTTTCGCCTTACTTTGTTACAAATGCTGAAAAAATGCTGGTGGAATTTGAAAATCCATACATATTCCTTACTGAAAAGAAGATTAATCTTGTACAAAGCATTCTACCAATCTTAGAAAACGTTGCACGGTCTGGAAGACCATTGCTCATCATAGCTGAAGACGTTGAAGGTGAAGCTCTGAGCACGCTTGTACTCAATAAGCTCCGTGGTGGCCTTCAAGTTGCTGCTGTAAAGGCGCCTGGTTTCGGTGACAGGAGAAAAGACATGCTTGGCGATATTGCTGTAATAGTAGGCGCTAAGTATGTAGTAAATGACGAGCTTGCTGTTAAGATGGAAGACATCGCTCTAAGCGATCTTGGTACTGCTAAGAGCGTACGCATCACAAAAGACGCA…
ZH_126DII52	Ixodes ricinus	Germany	Ixodidae	Europe	7	1	LF	5	GGATATCTTTCGCCTTACTTTGTTACAAATGCTGAAAAAATGCTGGTGGAATTTGAAAATCCATACATATTCCTTACTGAAAAGAAGATTAATCTTGTACAAAGCATTCTACCAATCTTAGAAAACGTTGCACGGTCTGGAAGACCATTGCTCATCATAGCTGAAGACGTTGAAGGTGAAGCTCTGAGCACGCTTGTACTCAATAAGCTCCGTGGTGGCCTTCAAGTTGCTGCTGTAAAGGCGCCTGGTTTCGGTGACAGGAGAAAAGACATGCTTGGCGATATTGCTGTAATAGTAGGCGCTAAGTATGTAGTAAATGACGAGCTTGCTGTTAAGATGGAAGACATCGCTCTAAGCGATCTTGGTACTGCTAAGAGCGTACGCATCACAAAAGACGCA…
AY281823	Ixodes ricinus	Germany	Ixodidae	Europe	7	1	LF	5	TTATGCTACGGTTGTTTGTTCTATTGGTCTAAAGTTTAGGAGGTTCAAAAATGTCAAATACGGTAGTCACGGGTGAGGTATTAGATAAGTCTATTAGGGAGGTAGTACGCATCCTAGAAGATGCAGTTGGTTGTACTGCTGGTCCTAAAGGCCTCACTGTAGCGATTAGTAAGCCTTATGGGTCGCCAGAGATCACAAAGGATGGCTACAAGGTAATGAAGAGTATAAAGCCTGAAGAACCACTGGCTGCCGCTATAGCGAGCATCATTACTCAGAGTGCTTCTCAGTGTAATGATAAGGTGGGAGATGGAACTACTACATGCTCCATACTAACAGCAAAAGTGATTGAAGAAGTCTCAAAAGCGAAAGCTGCTGGATCTGATATTGTTAGCATAAAGA…
ZH_125NA67	Ixodes ricinus	Germany	Ixodidae	Europe	7	1	LF	5	GGATATCTTTCGCCTTACTTTGTTACAAATGCTGAAAAAATGCTGGTGGAATTTGAAAATCCATACATATTCCTTACTGAAAAGAAGATTAATCTTGTACAAAGCATTCTACCAATCTTAGAAAACGTTGCACGGTCTGGAAGACCATTGCTCATCATAGCTGAAGACGTTGAAGGTGAAGCTCTGAGCACGCTTGTACTCAATAAGCTCCGTGGTGGCCTTCAAGTTGCTGCTGTAAAGGCGCCTGGTTTCGGTGACAGGAGAAAAGACATGCTTGGCGATATTGCTGTAATAGTAGGCGCTAAGTATGTAGTAAATGACGAGCTTGCTGTTAAGATGGAAGACATCGCTCTAAGCGATCTTGGTACTGCTAAGAGCGTACGCATCACAAAAGACGCA…
ZH_125NA70	Ixodes ricinus	Germany	Ixodidae	Europe	7	1	LF	5	GGATATCTTTCGCCTTACTTTGTTACAAATGCTGAAAAAATGCTGGTGGAATTTGAAAATCCATACATATTCCTTACTGAAAAGAAGATTAATCTTGTACAAAGCATTCTACCAATCTTAGAAAACGTTGCACGGTCTGGAAGACCATTGCTCATCATAGCTGAAGACGTTGAAGGTGAAGCTCTGAGCACGCTTGTACTCAATAAGCTCCGTGGTGGCCTTCAAGTTGCTGCTGTAAAGGCGCCTGGTTTCGGTGACAGGAGAAAAGACATGCTTGGCGATATTGCTGTAATAGTAGGCGCTAAGTATGTAGTAAATGACGAGCTTGCTGTTAAGATGGAAGACATCGCTCTAAGCGATCTTGGTACTGCTAAGAGCGTACGCATCACAAAAGACGCA…
ZH_125EGIII74	Ixodes ricinus	Germany	Ixodidae	Europe	7	1	LF	5	GGATATCTTTCGCCTTACTTTGTTACAAATGCTGAAAAAATGCTGGTGGAATTTGAAAATCCATACATATTCCTTACTGAAAAGAAGATTAATCTTGTACAAAGCATTCTACCAATCTTAGAAAACGTTGCACGGTCTGGAAGACCATTGCTCATCATAGCTGAAGACGTTGAAGGTGAAGCTCTGAGCACGCTTGTACTCAATAAGCTCCGTGGTGGCCTTCAAGTTGCTGCTGTAAAGGCGCCTGGTTTCGGTGACAGGAGAAAAGACATGCTTGGCGATATTGCTGTAATAGTAGGCGCTAAGTATGTAGTAAATGACGAGCTTGCTGTTAAGATGGAAGACATCGCTCTAAGCGATCTTGGTACTGCTAAGAGCGTACGCATCACAAAAGACGCA…
ZH_5EGII53	Ixodes ricinus	Germany	Ixodidae	Europe	7	1	LF	5	GGATATCTTTCGCCTTACTTTGTTACAAATGCTGAAAAAATGCTGGTGGAATTTGAAAATCCATACATATTCCTTACTGAAAAGAAGATTAATCTTGTACAAAGCATTCTACCAATCTTAGAAAACGTTGCACGGTCTGGAAGACCATTGCTCATCATAGCTGAAGACGTTGAAGGTGAAGCTCTGAGCACGCTTGTACTCAATAAGCTCCGTGGTGGCCTTCAAGTTGCTGCTGTAAAGGCGCCTGGTTTCGGTGACAGGAGAAAAGACATGCTTGGCGATATTGCTGTAATAGTAGGCGCTAAGTATGTAGTAAATGACGAGCTTGCTGTTAAGATGGAAGACATCGCTCTAAGCGATCTTGGTACTGCTAAGAGCGTACGCATCACAAAAGACGCA…
ZH_125DI68	Ixodes ricinus	Germany	Ixodidae	Europe	7	1	LF	5	GGATATCTTTCGCCTTACTTTGTTACAAATGCTGAAAAAATGCTGGTGGAATTTGAAAATCCATACATATTCCTTACTGAAAAGAAGATTAATCTTGTACAAAGCATTCTACCAATCTTAGAAAACGTTGCACGGTCTGGAAGACCATTGCTCATCATAGCTGAAGACGTTGAAGGTGAAGCTCTGAGCACGCTTGTACTCAATAAGCTCCGTGGTGGCCTTCAAGTTGCTGCTGTAAAGGCGCCTGGTTTCGGTGACAGGAGAAAAGACATGCTTGGCGATATTGCTGTAATAGTAGGCGCTAAGTATGTAGTAAATGACGAGCTTGCTGTTAAGATGGAAGACATCGCTCTAAGCGATCTTGGTACTGCTAAGAGCGTACGCATCACAAAAGACGCA…
ZH_6DII134	Ixodes ricinus	Germany	Ixodidae	Europe	7	1	LF	5	GGATATCTTTCGCCTTACTTTGTTACAAATGCTGAAAAAATGCTGGTGGAATTTGAAAATCCATACATATTCCTTACTGAAAAGAAGATTAATCTTGTACAAAGCATTCTACCAATCTTAGAAAACGTTGCACGGTCTGGAAGACCATTGCTCATCATAGCTGAAGACGTTGAAGGTGAAGCTCTGAGCACGCTTGTACTCAATAAGCTCCGTGGTGGCCTTCAAGTTGCTGCTGTAAAGGCGCCTGGTTTCGGTGACAGGAGAAAAGACATGCTTGGCGATATTGCTGTAATAGTAGGCGCTAAGTATGTAGTAAATGACGAGCTTGCTGTTAAGATGGAAGACATCGCTCTAAGCGATCTTGGTACTGCTAAGAGCGTACGCATCACAAAAGACGCA…
ZH_125DI55	Ixodes ricinus	Germany	Ixodidae	Europe	7	1	LF	5	GGATATCTTTCGCCTTACTTTGTTACAAATGCTGAAAAAATGCTGGTGGAATTTGAAAATCCATACATATTCCTTACTGAAAAGAAGATTAATCTTGTACAAAGCATTCTACCAATCTTAGAAAACGTTGCACGGTCTGGAAGACCATTGCTCATCATAGCTGAAGACGTTGAAGGTGAAGCTCTGAGCACGCTTGTACTCAATAAGCTCCGTGGTGGCCTTCAAGTTGCTGCTGTAAAGGCGCCTGGTTTCGGTGACAGGAGAAAAGACATGCTTGGCGATATTGCTGTAATAGTAGGCGCTAAGTATGTAGTAAATGACGAGCTTGCTGTTAAGATGGAAGACATCGCTCTAAGCGATCTTGGTACTGCTAAGAGCGTACGCATCACAAAAGACGCA…
ZH_124DI7	Ixodes ricinus	Germany	Ixodidae	Europe	7	1	LF	5	GGATATCTTTCGCCTTACTTTGTTACAAATGCTGAAAAAATGCTGGTGGAATTTGAAAATCCATACATATTCCTTACTGAAAAGAAGATTAATCTTGTACAAAGCATTCTACCAATCTTAGAAAACGTTGCACGGTCTGGAAGACCATTGCTCATCATAGCTGAAGACGTTGAAGGTGAAGCTCTGAGCACGCTTGTACTCAATAAGCTCCGTGGTGGCCTTCAAGTTGCTGCTGTAAAGGCGCCTGGTTTCGGTGACAGGAGAAAAGACATGCTTGGCGATATTGCTGTAATAGTAGGCGCTAAGTATGTAGTAAATGACGAGCTTGCTGTTAAGATGGAAGACATCGCTCTAAGCGATCTTGGTACTGCTAAGAGCGTACGCATCACAAAAGACGCA…
ZH_4DI38	Ixodes ricinus	Germany	Ixodidae	Europe	7	1	LF	5	GGATATCTTTCGCCTTACTTTGTTACAAATGCTGAAAAAATGCTGGTGGAATTTGAAAATCCATACATATTCCTTACTGAAAAGAAGATTAATCTTGTACAAAGCATTCTACCAATCTTAGAAAACGTTGCACGGTCTGGAAGACCATTGCTCATCATAGCTGAAGACGTTGAAGGTGAAGCTCTGAGCACGCTTGTACTCAATAAGCTCCGTGGTGGCCTTCAAGTTGCTGCTGTAAAGGCGCCTGGTTTCGGTGACAGGAGAAAAGACATGCTTGGCGATATTGCTGTAATAGTAGGCGCTAAGTATGTAGTAAATGACGAGCTTGCTGTTAAGATGGAAGACATCGCTCTAAGCGATCTTGGTACTGCTAAGAGCGTACGCATCACAAAAGACGCA…
ZH_124DA66	Ixodes ricinus	Germany	Ixodidae	Europe	7	1	LF	5	GGATATCTTTCGCCTTACTTTGTTACAAATGCTGAAAAAATGCTGGTGGAATTTGAAAATCCATACATATTCCTTACTGAAAAGAAGATTAATCTTGTACAAAGCATTCTACCAATCTTAGAAAACGTTGCACGGTCTGGAAGACCATTGCTCATCATAGCTGAAGACGTTGAAGGTGAAGCTCTGAGCACGCTTGTACTCAATAAGCTCCGTGGTGGCCTTCAAGTTGCTGCTGTAAAGGCGCCTGGTTTCGGTGACAGGAGAAAAGACATGCTTGGCGATATTGCTGTAATAGTAGGCGCTAAGTATGTAGTAAATGACGAGCTTGCTGTTAAGATGGAAGACATCGCTCTAAGCGATCTTGGTACTGCTAAGAGCGTACGCATCACAAAAGACGCA…
ZH_124DA120	Ixodes ricinus	Germany	Ixodidae	Europe	7	1	LF	5	GGATATCTTTCGCCTTACTTTGTTACAAATGCTGAAAAAATGCTGGTGGAATTTGAAAATCCATACATATTCCTTACTGAAAAGAAGATTAATCTTGTACAAAGCATTCTACCAATCTTAGAAAACGTTGCACGGTCTGGAAGACCATTGCTCATCATAGCTGAAGACGTTGAAGGTGAAGCTCTGAGCACGCTTGTACTCAATAAGCTCCGTGGTGGCCTTCAAGTTGCTGCTGTAAAGGCGCCTGGTTTCGGTGACAGGAGAAAAGACATGCTTGGCGATATTGCTGTAATAGTAGGCGCTAAGTATGTAGTAAATGACGAGCTTGCTGTTAAGATGGAAGACATCGCTCTAAGCGATCTTGGTACTGCTAAGAGCGTACGCATCACAAAAGACGCA…
ZH_5NA134	Ixodes ricinus	Germany	Ixodidae	Europe	7	1	LF	5	GGATATCTTTCGCCTTACTTTGTTACAAATGCTGAAAAAATGCTGGTGGAATTTGAAAATCCATACATATTCCTTACTGAAAAGAAGATTAATCTTGTACAAAGCATTCTACCAATCTTAGAAAACGTTGCACGGTCTGGAAGACCATTGCTCATCATAGCTGAAGACGTTGAAGGTGAAGCTCTGAGCACGCTTGTACTCAATAAGCTCCGTGGTGGCCTTCAAGTTGCTGCTGTAAAGGCGCCTGGTTTCGGTGACAGGAGAAAAGACATGCTTGGCGATATTGCTGTAATAGTAGGCGCTAAGTATGTAGTAAATGACGAGCTTGCTGTTAAGATGGAAGACATCGCTCTAAGCGATCTTGGTACTGCTAAGAGCGTACGCATCACAAAAGACGCA…
ZH_126DA121	Ixodes ricinus	Germany	Ixodidae	Europe	7	1	LF	5	GGATATCTTTCGCCTTACTTTGTTACAAATGCTGAAAAAATGCTGGTGGAATTTGAAAATCCATACATATTCCTTACTGAAAAGAAGATTAATCTTGTACAAAGCATTCTACCAATCTTAGAAAACGTTGCACGGTCTGGAAGACCATTGCTCATCATAGCTGAAGACGTTGAAGGTGAAGCTCTGAGCACGCTTGTACTCAATAAGCTCCGTGGTGGCCTTCAAGTTGCTGCTGTAAAGGCGCCTGGTTTCGGTGACAGGAGAAAAGACATGCTTGGCGATATTGCTGTAATAGTAGGCGCTAAGTATGTAGTAAATGACGAGCTTGCTGTTAAGATGGAAGACATCGCTCTAAGCGATCTTGGTACTGCTAAGAGCGTACGCATCACAAAAGACGCA…
ZH_4DI36	Ixodes ricinus	Germany	Ixodidae	Europe	7	1	LF	5	GGATATCTTTCGCCTTACTTTGTTACAAATGCTGAAAAAATGCTGGTGGAATTTGAAAATCCATACATATTCCTTACTGAAAAGAAGATTAATCTTGTACAAAGCATTCTACCAATCTTAGAAAACGTTGCACGGTCTGGAAGACCATTGCTCATCATAGCTGAAGACGTTGAAGGTGAAGCTCTGAGCACGCTTGTACTCAATAAGCTCCGTGGTGGCCTTCAAGTTGCTGCTGTAAAGGCGCCTGGTTTCGGTGACAGGAGAAAAGACATGCTTGGCGATATTGCTGTAATAGTAGGCGCTAAGTATGTAGTAAATGACGAGCTTGCTGTTAAGATGGAAGACATCGCTCTAAGCGATCTTGGTACTGCTAAGAGCGTACGCATCACAAAAGACGCA…
ZH_124DA118	Ixodes ricinus	Germany	Ixodidae	Europe	7	1	LF	5	GGATATCTTTCGCCTTACTTTGTTACAAATGCTGAAAAAATGCTGGTGGAATTTGAAAATCCATACATATTCCTTACTGAAAAGAAGATTAATCTTGTACAAAGCATTCTACCAATCTTAGAAAACGTTGCACGGTCTGGAAGACCATTGCTCATCATAGCTGAAGACGTTGAAGGTGAAGCTCTGAGCACGCTTGTACTCAATAAGCTCCGTGGTGGCCTTCAAGTTGCTGCTGTAAAGGCGCCTGGTTTCGGTGACAGGAGAAAAGACATGCTTGGCGATATTGCTGTAATAGTAGGCGCTAAGTATGTAGTAAATGACGAGCTTGCTGTTAAGATGGAAGACATCGCTCTAAGCGATCTTGGTACTGCTAAGAGCGTACGCATCACAAAAGACGCA…
ZH_5DI90	Ixodes ricinus	Germany	Ixodidae	Europe	7	1	LF	5	GGATATCTTTCGCCTTACTTTGTTACAAATGCTGAAAAAATGCTGGTGGAATTTGAAAATCCATACATATTCCTTACTGAAAAGAAGATTAATCTTGTACAAAGCATTCTACCAATCTTAGAAAACGTTGCACGGTCTGGAAGACCATTGCTCATCATAGCTGAAGACGTTGAAGGTGAAGCTCTGAGCACGCTTGTACTCAATAAGCTCCGTGGTGGCCTTCAAGTTGCTGCTGTAAAGGCGCCTGGTTTCGGTGACAGGAGAAAAGACATGCTTGGCGATATTGCTGTAATAGTAGGCGCTAAGTATGTAGTAAATGACGAGCTTGCTGTTAAGATGGAAGACATCGCTCTAAGCGATCTTGGTACTGCTAAGAGCGTACGCATCACAAAAGACGCA…
ZH_125EGIII62	Ixodes ricinus	Germany	Ixodidae	Europe	7	1	LF	5	GGATATCTTTCGCCTTACTTTGTTACAAATGCTGAAAAAATGCTGGTGGAATTTGAAAATCCATACATATTCCTTACTGAAAAGAAGATTAATCTTGTACAAAGCATTCTACCAATCTTAGAAAACGTTGCACGGTCTGGAAGACCATTGCTCATCATAGCTGAAGACGTTGAAGGTGAAGCTCTGAGCACGCTTGTACTCAATAAGCTCCGTGGTGGCCTTCAAGTTGCTGCTGTAAAGGCGCCTGGTTTCGGTGACAGGAGAAAAGACATGCTTGGCGATATTGCTGTAATAGTAGGCGCTAAGTATGTAGTAAATGACGAGCTTGCTGTTAAGATGGAAGACATCGCTCTAAGCGATCTTGGTACTGCTAAGAGCGTACGCATCACAAAAGACGCA…
ZH_5DI85	Ixodes ricinus	Germany	Ixodidae	Europe	7	1	LF	5	GGATATCTTTCGCCTTACTTTGTTACAAATGCTGAAAAAATGCTGGTGGAATTTGAAAATCCATACATATTCCTTACTGAAAAGAAGATTAATCTTGTACAAAGCATTCTACCAATCTTAGAAAACGTTGCACGGTCTGGAAGACCATTGCTCATCATAGCTGAAGACGTTGAAGGTGAAGCTCTGAGCACGCTTGTACTCAATAAGCTCCGTGGTGGCCTTCAAGTTGCTGCTGTAAAGGCGCCTGGTTTCGGTGACAGGAGAAAAGACATGCTTGGCGATATTGCTGTAATAGTAGGCGCTAAGTATGTAGTAAATGACGAGCTTGCTGTTAAGATGGAAGACATCGCTCTAAGCGATCTTGGTACTGCTAAGAGCGTACGCATCACAAAAGACGCA…
ZH_125DI53	Ixodes ricinus	Germany	Ixodidae	Europe	7	1	LF	5	GGATATCTTTCGCCTTACTTTGTTACAAATGCTGAAAAAATGCTGGTGGAATTTGAAAATCCATACATATTCCTTACTGAAAAGAAGATTAATCTTGTACAAAGCATTCTACCAATCTTAGAAAACGTTGCACGGTCTGGAAGACCATTGCTCATCATAGCTGAAGACGTTGAAGGTGAAGCTCTGAGCACGCTTGTACTCAATAAGCTCCGTGGTGGCCTTCAAGTTGCTGCTGTAAAGGCGCCTGGTTTCGGTGACAGGAGAAAAGACATGCTTGGCGATATTGCTGTAATAGTAGGCGCTAAGTATGTAGTAAATGACGAGCTTGCTGTTAAGATGGAAGACATCGCTCTAAGCGATCTTGGTACTGCTAAGAGCGTACGCATCACAAAAGACGCA…
ZH_6DII103	Ixodes ricinus	Germany	Ixodidae	Europe	7	1	LF	5	GGATATCTTTCGCCTTACTTTGTTACAAATGCTGAAAAAATGCTGGTGGAATTTGAAAATCCATACATATTCCTTACTGAAAAGAAGATTAATCTTGTACAAAGCATTCTACCAATCTTAGAAAACGTTGCACGGTCTGGAAGACCATTGCTCATCATAGCTGAAGACGTTGAAGGTGAAGCTCTGAGCACGCTTGTACTCAATAAGCTCCGTGGTGGCCTTCAAGTTGCTGCTGTAAAGGCGCCTGGTTTCGGTGACAGGAGAAAAGACATGCTTGGCGATATTGCTGTAATAGTAGGCGCTAAGTATGTAGTAAATGACGAGCTTGCTGTTAAGATGGAAGACATCGCTCTAAGCGATCTTGGTACTGCTAAGAGCGTACGCATCACAAAAGACGCA…
ZH_126DI12	Ixodes ricinus	Germany	Ixodidae	Europe	7	1	LF	5	GGATATCTTTCGCCTTACTTTGTTACAAATGCTGAAAAAATGCTGGTGGAATTTGAAAATCCATACATATTCCTTACTGAAAAGAAGATTAATCTTGTACAAAGCATTCTACCAATCTTAGAAAACGTTGCACGGTCTGGAAGACCATTGCTCATCATAGCTGAAGACGTTGAAGGTGAAGCTCTGAGCACGCTTGTACTCAATAAGCTCCGTGGTGGCCTTCAAGTTGCTGCTGTAAAGGCGCCTGGTTTCGGTGACAGGAGAAAAGACATGCTTGGCGATATTGCTGTAATAGTAGGCGCTAAGTATGTAGTAAATGACGAGCTTGCTGTTAAGATGGAAGACATCGCTCTAAGCGATCTTGGTACTGCTAAGAGCGTACGCATCACAAAAGACGCA…
ZH_124DI4	Ixodes ricinus	Germany	Ixodidae	Europe	7	1	LF	5	GGATATCTTTCGCCTTACTTTGTTACAAATGCTGAAAAAATGCTGGTGGAATTTGAAAATCCATACATATTCCTTACTGAAAAGAAGATTAATCTTGTACAAAGCATTCTACCAATCTTAGAAAACGTTGCACGGTCTGGAAGACCATTGCTCATCATAGCTGAAGACGTTGAAGGTGAAGCTCTGAGCACGCTTGTACTCAATAAGCTCCGTGGTGGCCTTCAAGTTGCTGCTGTAAAGGCGCCTGGTTTCGGTGACAGGAGAAAAGACATGCTTGGCGATATTGCTGTAATAGTAGGCGCTAAGTATGTAGTAAATGACGAGCTTGCTGTTAAGATGGAAGACATCGCTCTAAGCGATCTTGGTACTGCTAAGAGCGTACGCATCACAAAAGACGCA…
ZH_124DA117	Ixodes ricinus	Germany	Ixodidae	Europe	7	1	LF	5	GGATATCTTTCGCCTTACTTTGTTACAAATGCTGAAAAAATGCTGGTGGAATTTGAAAATCCATACATATTCCTTACTGAAAAGAAGATTAATCTTGTACAAAGCATTCTACCAATCTTAGAAAACGTTGCACGGTCTGGAAGACCATTGCTCATCATAGCTGAAGACGTTGAAGGTGAAGCTCTGAGCACGCTTGTACTCAATAAGCTCCGTGGTGGCCTTCAAGTTGCTGCTGTAAAGGCGCCTGGTTTCGGTGACAGGAGAAAAGACATGCTTGGCGATATTGCTGTAATAGTAGGCGCTAAGTATGTAGTAAATGACGAGCTTGCTGTTAAGATGGAAGACATCGCTCTAAGCGATCTTGGTACTGCTAAGAGCGTACGCATCACAAAAGACGCA…
ZH_125EGIII44	Ixodes ricinus	Germany	Ixodidae	Europe	7	1	LF	5	GGATATCTTTCGCCTTACTTTGTTACAAATGCTGAAAAAATGCTGGTGGAATTTGAAAATCCATACATATTCCTTACTGAAAAGAAGATTAATCTTGTACAAAGCATTCTACCAATCTTAGAAAACGTTGCACGGTCTGGAAGACCATTGCTCATCATAGCTGAAGACGTTGAAGGTGAAGCTCTGAGCACGCTTGTACTCAATAAGCTCCGTGGTGGCCTTCAAGTTGCTGCTGTAAAGGCGCCTGGTTTCGGTGACAGGAGAAAAGACATGCTTGGCGATATTGCTGTAATAGTAGGCGCTAAGTATGTAGTAAATGACGAGCTTGCTGTTAAGATGGAAGACATCGCTCTAAGCGATCTTGGTACTGCTAAGAGCGTACGCATCACAAAAGACGCA…
ZH_126DA107	Ixodes ricinus	Germany	Ixodidae	Europe	7	1	LF	5	GGATATCTTTCGCCTTACTTTGTTACAAATGCTGAAAAAATGCTGGTGGAATTTGAAAATCCATACATATTCCTTACTGAAAAGAAGATTAATCTTGTACAAAGCATTCTACCAATCTTAGAAAACGTTGCACGGTCTGGAAGACCATTGCTCATCATAGCTGAAGACGTTGAAGGTGAAGCTCTGAGCACGCTTGTACTCAATAAGCTCCGTGGTGGCCTTCAAGTTGCTGCTGTAAAGGCGCCTGGTTTCGGTGACAGGAGAAAAGACATGCTTGGCGATATTGCTGTAATAGTAGGCGCTAAGTATGTAGTAAATGACGAGCTTGCTGTTAAGATGGAAGACATCGCTCTAAGCGATCTTGGTACTGCTAAGAGCGTACGCATCACAAAAGACGCA…
ZH_4DI22	Ixodes ricinus	Germany	Ixodidae	Europe	7	1	LF	5	GGATATCTTTCGCCTTACTTTGTTACAAATGCTGAAAAAATGCTGGTGGAATTTGAAAATCCATACATATTCCTTACTGAAAAGAAGATTAATCTTGTACAAAGCATTCTACCAATCTTAGAAAACGTTGCACGGTCTGGAAGACCATTGCTCATCATAGCTGAAGACGTTGAAGGTGAAGCTCTGAGCACGCTTGTACTCAATAAGCTCCGTGGTGGCCTTCAAGTTGCTGCTGTAAAGGCGCCTGGTTTCGGTGACAGGAGAAAAGACATGCTTGGCGATATTGCTGTAATAGTAGGCGCTAAGTATGTAGTAAATGACGAGCTTGCTGTTAAGATGGAAGACATCGCTCTAAGCGATCTTGGTACTGCTAAGAGCGTACGCATCACAAAAGACGCA…
ZH_124DA58	Ixodes ricinus	Germany	Ixodidae	Europe	7	1	LF	5	GGATATCTTTCGCCTTACTTTGTTACAAATGCTGAAAAAATGCTGGTGGAATTTGAAAATCCATACATATTCCTTACTGAAAAGAAGATTAATCTTGTACAAAGCATTCTACCAATCTTAGAAAACGTTGCACGGTCTGGAAGACCATTGCTCATCATAGCTGAAGACGTTGAAGGTGAAGCTCTGAGCACGCTTGTACTCAATAAGCTCCGTGGTGGCCTTCAAGTTGCTGCTGTAAAGGCGCCTGGTTTCGGTGACAGGAGAAAAGACATGCTTGGCGATATTGCTGTAATAGTAGGCGCTAAGTATGTAGTAAATGACGAGCTTGCTGTTAAGATGGAAGACATCGCTCTAAGCGATCTTGGTACTGCTAAGAGCGTACGCATCACAAAAGACGCA…
ZH_5DI35	Ixodes ricinus	Germany	Ixodidae	Europe	7	1	LF	5	GGATATCTTTCGCCTTACTTTGTTACAAATGCTGAAAAAATGCTGGTGGAATTTGAAAATCCATACATATTCCTTACTGAAAAGAAGATTAATCTTGTACAAAGCATTCTACCAATCTTAGAAAACGTTGCACGGTCTGGAAGACCATTGCTCATCATAGCTGAAGACGTTGAAGGTGAAGCTCTGAGCACGCTTGTACTCAATAAGCTCCGTGGTGGCCTTCAAGTTGCTGCTGTAAAGGCGCCTGGTTTCGGTGACAGGAGAAAAGACATGCTTGGCGATATTGCTGTAATAGTAGGCGCTAAGTATGTAGTAAATGACGAGCTTGCTGTTAAGATGGAAGACATCGCTCTAAGCGATCTTGGTACTGCTAAGAGCGTACGCATCACAAAAGACGCA…
ZH_125DI32	Ixodes ricinus	Germany	Ixodidae	Europe	7	1	LF	5	GGATATCTTTCGCCTTACTTTGTTACAAATGCTGAAAAAATGCTGGTGGAATTTGAAAATCCATACATATTCCTTACTGAAAAGAAGATTAATCTTGTACAAAGCATTCTACCAATCTTAGAAAACGTTGCACGGTCTGGAAGACCATTGCTCATCATAGCTGAAGACGTTGAAGGTGAAGCTCTGAGCACGCTTGTACTCAATAAGCTCCGTGGTGGCCTTCAAGTTGCTGCTGTAAAGGCGCCTGGTTTCGGTGACAGGAGAAAAGACATGCTTGGCGATATTGCTGTAATAGTAGGCGCTAAGTATGTAGTAAATGACGAGCTTGCTGTTAAGATGGAAGACATCGCTCTAAGCGATCTTGGTACTGCTAAGAGCGTACGCATCACAAAAGACGCA…
ZH_6DI31	Ixodes ricinus	Germany	Ixodidae	Europe	7	1	LF	5	GGATATCTTTCGCCTTACTTTGTTACAAATGCTGAAAAAATGCTGGTGGAATTTGAAAATCCATACATATTCCTTACTGAAAAGAAGATTAATCTTGTACAAAGCATTCTACCAATCTTAGAAAACGTTGCACGGTCTGGAAGACCATTGCTCATCATAGCTGAAGACGTTGAAGGTGAAGCTCTGAGCACGCTTGTACTCAATAAGCTCCGTGGTGGCCTTCAAGTTGCTGCTGTAAAGGCGCCTGGTTTCGGTGACAGGAGAAAAGACATGCTTGGCGATATTGCTGTAATAGTAGGCGCTAAGTATGTAGTAAATGACGAGCTTGCTGTTAAGATGGAAGACATCGCTCTAAGCGATCTTGGTACTGCTAAGAGCGTACGCATCACAAAAGACGCA…
ZH_126DI5	Ixodes ricinus	Germany	Ixodidae	Europe	7	1	LF	5	GGATATCTTTCGCCTTACTTTGTTACAAATGCTGAAAAAATGCTGGTGGAATTTGAAAATCCATACATATTCCTTACTGAAAAGAAGATTAATCTTGTACAAAGCATTCTACCAATCTTAGAAAACGTTGCACGGTCTGGAAGACCATTGCTCATCATAGCTGAAGACGTTGAAGGTGAAGCTCTGAGCACGCTTGTACTCAATAAGCTCCGTGGTGGCCTTCAAGTTGCTGCTGTAAAGGCGCCTGGTTTCGGTGACAGGAGAAAAGACATGCTTGGCGATATTGCTGTAATAGTAGGCGCTAAGTATGTAGTAAATGACGAGCTTGCTGTTAAGATGGAAGACATCGCTCTAAGCGATCTTGGTACTGCTAAGAGCGTACGCATCACAAAAGACGCA…
ZH_124EGA181	Ixodes ricinus	Germany	Ixodidae	Europe	7	1	LF	5	GGATATCTTTCGCCTTACTTTGTTACAAATGCTGAAAAAATGCTGGTGGAATTTGAAAATCCATACATATTCCTTACTGAAAAGAAGATTAATCTTGTACAAAGCATTCTACCAATCTTAGAAAACGTTGCACGGTCTGGAAGACCATTGCTCATCATAGCTGAAGACGTTGAAGGTGAAGCTCTGAGCACGCTTGTACTCAATAAGCTCCGTGGTGGCCTTCAAGTTGCTGCTGTAAAGGCGCCTGGTTTCGGTGACAGGAGAAAAGACATGCTTGGCGATATTGCTGTAATAGTAGGCGCTAAGTATGTAGTAAATGACGAGCTTGCTGTTAAGATGGAAGACATCGCTCTAAGCGATCTTGGTACTGCTAAGAGCGTACGCATCACAAAAGACGCA…
ZH_124EGA44	Ixodes ricinus	Germany	Ixodidae	Europe	7	1	LF	5	GGATATCTTTCGCCTTACTTTGTTACAAATGCTGAAAAAATGCTGGTGGAATTTGAAAATCCATACATATTCCTTACTGAAAAGAAGATTAATCTTGTACAAAGCATTCTACCAATCTTAGAAAACGTTGCACGGTCTGGAAGACCATTGCTCATCATAGCTGAAGACGTTGAAGGTGAAGCTCTGAGCACGCTTGTACTCAATAAGCTCCGTGGTGGCCTTCAAGTTGCTGCTGTAAAGGCGCCTGGTTTCGGTGACAGGAGAAAAGACATGCTTGGCGATATTGCTGTAATAGTAGGCGCTAAGTATGTAGTAAATGACGAGCTTGCTGTTAAGATGGAAGACATCGCTCTAAGCGATCTTGGTACTGCTAAGAGCGTACGCATCACAAAAGACGCA…
ZH_6DI25	Ixodes ricinus	Germany	Ixodidae	Europe	7	1	LF	5	GGATATCTTTCGCCTTACTTTGTTACAAATGCTGAAAAAATGCTGGTGGAATTTGAAAATCCATACATATTCCTTACTGAAAAGAAGATTAATCTTGTACAAAGCATTCTACCAATCTTAGAAAACGTTGCACGGTCTGGAAGACCATTGCTCATCATAGCTGAAGACGTTGAAGGTGAAGCTCTGAGCACGCTTGTACTCAATAAGCTCCGTGGTGGCCTTCAAGTTGCTGCTGTAAAGGCGCCTGGTTTCGGTGACAGGAGAAAAGACATGCTTGGCGATATTGCTGTAATAGTAGGCGCTAAGTATGTAGTAAATGACGAGCTTGCTGTTAAGATGGAAGACATCGCTCTAAGCGATCTTGGTACTGCTAAGAGCGTACGCATCACAAAAGACGCA…
ZH_126DIII67	Ixodes ricinus	Germany	Ixodidae	Europe	7	1	LF	5	GGATATCTTTCGCCTTACTTTGTTACAAATGCTGAAAAAATGCTGGTGGAATTTGAAAATCCATACATATTCCTTACTGAAAAGAAGATTAATCTTGTACAAAGCATTCTACCAATCTTAGAAAACGTTGCACGGTCTGGAAGACCATTGCTCATCATAGCTGAAGACGTTGAAGGTGAAGCTCTGAGCACGCTTGTACTCAATAAGCTCCGTGGTGGCCTTCAAGTTGCTGCTGTAAAGGCGCCTGGTTTCGGTGACAGGAGAAAAGACATGCTTGGCGATATTGCTGTAATAGTAGGCGCTAAGTATGTAGTAAATGACGAGCTTGCTGTTAAGATGGAAGACATCGCTCTAAGCGATCTTGGTACTGCTAAGAGCGTACGCATCACAAAAGACGCA…
ZH_4NA136	Ixodes ricinus	Germany	Ixodidae	Europe	7	1	LF	5	GGATATCTTTCGCCTTACTTTGTTACAAATGCTGAAAAAATGCTGGTGGAATTTGAAAATCCATACATATTCCTTACTGAAAAGAAGATTAATCTTGTACAAAGCATTCTACCAATCTTAGAAAACGTTGCACGGTCTGGAAGACCATTGCTCATCATAGCTGAAGACGTTGAAGGTGAAGCTCTGAGCACGCTTGTACTCAATAAGCTCCGTGGTGGCCTTCAAGTTGCTGCTGTAAAGGCGCCTGGTTTCGGTGACAGGAGAAAAGACATGCTTGGCGATATTGCTGTAATAGTAGGCGCTAAGTATGTAGTAAATGACGAGCTTGCTGTTAAGATGGAAGACATCGCTCTAAGCGATCTTGGTACTGCTAAGAGCGTACGCATCACAAAAGACGCA…
ZH_124DA56	Ixodes ricinus	Germany	Ixodidae	Europe	7	1	LF	5	GGATATCTTTCGCCTTACTTTGTTACAAATGCTGAAAAAATGCTGGTGGAATTTGAAAATCCATACATATTCCTTACTGAAAAGAAGATTAATCTTGTACAAAGCATTCTACCAATCTTAGAAAACGTTGCACGGTCTGGAAGACCATTGCTCATCATAGCTGAAGACGTTGAAGGTGAAGCTCTGAGCACGCTTGTACTCAATAAGCTCCGTGGTGGCCTTCAAGTTGCTGCTGTAAAGGCGCCTGGTTTCGGTGACAGGAGAAAAGACATGCTTGGCGATATTGCTGTAATAGTAGGCGCTAAGTATGTAGTAAATGACGAGCTTGCTGTTAAGATGGAAGACATCGCTCTAAGCGATCTTGGTACTGCTAAGAGCGTACGCATCACAAAAGACGCA…
ZH_124DA113	Ixodes ricinus	Germany	Ixodidae	Europe	7	1	LF	5	GGATATCTTTCGCCTTACTTTGTTACAAATGCTGAAAAAATGCTGGTGGAATTTGAAAATCCATACATATTCCTTACTGAAAAGAAGATTAATCTTGTACAAAGCATTCTACCAATCTTAGAAAACGTTGCACGGTCTGGAAGACCATTGCTCATCATAGCTGAAGACGTTGAAGGTGAAGCTCTGAGCACGCTTGTACTCAATAAGCTCCGTGGTGGCCTTCAAGTTGCTGCTGTAAAGGCGCCTGGTTTCGGTGACAGGAGAAAAGACATGCTTGGCGATATTGCTGTAATAGTAGGCGCTAAGTATGTAGTAAATGACGAGCTTGCTGTTAAGATGGAAGACATCGCTCTAAGCGATCTTGGTACTGCTAAGAGCGTACGCATCACAAAAGACGCA…
ZH_4DIII250	Ixodes ricinus	Germany	Ixodidae	Europe	7	1	LF	5	GGATATCTTTCGCCTTACTTTGTTACAAATGCTGAAAAAATGCTGGTGGAATTTGAAAATCCATACATATTCCTTACTGAAAAGAAGATTAATCTTGTACAAAGCATTCTACCAATCTTAGAAAACGTTGCACGGTCTGGAAGACCATTGCTCATCATAGCTGAAGACGTTGAAGGTGAAGCTCTGAGCACGCTTGTACTCAATAAGCTCCGTGGTGGCCTTCAAGTTGCTGCTGTAAAGGCGCCTGGTTTCGGTGACAGGAGAAAAGACATGCTTGGCGATATTGCTGTAATAGTAGGCGCTAAGTATGTAGTAAATGACGAGCTTGCTGTTAAGATGGAAGACATCGCTCTAAGCGATCTTGGTACTGCTAAGAGCGTACGCATCACAAAAGACGCA…
ZH_124DA111	Ixodes ricinus	Germany	Ixodidae	Europe	7	1	LF	5	GGATATCTTTCGCCTTACTTTGTTACAAATGCTGAAAAAATGCTGGTGGAATTTGAAAATCCATACATATTCCTTACTGAAAAGAAGATTAATCTTGTACAAAGCATTCTACCAATCTTAGAAAACGTTGCACGGTCTGGAAGACCATTGCTCATCATAGCTGAAGACGTTGAAGGTGAAGCTCTGAGCACGCTTGTACTCAATAAGCTCCGTGGTGGCCTTCAAGTTGCTGCTGTAAAGGCGCCTGGTTTCGGTGACAGGAGAAAAGACATGCTTGGCGATATTGCTGTAATAGTAGGCGCTAAGTATGTAGTAAATGACGAGCTTGCTGTTAAGATGGAAGACATCGCTCTAAGCGATCTTGGTACTGCTAAGAGCGTACGCATCACAAAAGACGCA…
ZH_5DI21	Ixodes ricinus	Germany	Ixodidae	Europe	7	1	LF	5	GGATATCTTTCGCCTTACTTTGTTACAAATGCTGAAAAAATGCTGGTGGAATTTGAAAATCCATACATATTCCTTACTGAAAAGAAGATTAATCTTGTACAAAGCATTCTACCAATCTTAGAAAACGTTGCACGGTCTGGAAGACCATTGCTCATCATAGCTGAAGACGTTGAAGGTGAAGCTCTGAGCACGCTTGTACTCAATAAGCTCCGTGGTGGCCTTCAAGTTGCTGCTGTAAAGGCGCCTGGTTTCGGTGACAGGAGAAAAGACATGCTTGGCGATATTGCTGTAATAGTAGGCGCTAAGTATGTAGTAAATGACGAGCTTGCTGTTAAGATGGAAGACATCGCTCTAAGCGATCTTGGTACTGCTAAGAGCGTACGCATCACAAAAGACGCA…
ZH_125DI21	Ixodes ricinus	Germany	Ixodidae	Europe	7	1	LF	5	GGATATCTTTCGCCTTACTTTGTTACAAATGCTGAAAAAATGCTGGTGGAATTTGAAAATCCATACATATTCCTTACTGAAAAGAAGATTAATCTTGTACAAAGCATTCTACCAATCTTAGAAAACGTTGCACGGTCTGGAAGACCATTGCTCATCATAGCTGAAGACGTTGAAGGTGAAGCTCTGAGCACGCTTGTACTCAATAAGCTCCGTGGTGGCCTTCAAGTTGCTGCTGTAAAGGCGCCTGGTTTCGGTGACAGGAGAAAAGACATGCTTGGCGATATTGCTGTAATAGTAGGCGCTAAGTATGTAGTAAATGACGAGCTTGCTGTTAAGATGGAAGACATCGCTCTAAGCGATCTTGGTACTGCTAAGAGCGTACGCATCACAAAAGACGCA…
HQ629908	Ixodes ricinus	Russia	Ixodidae	Europe	7	1	LF	5	TTATGCTACGGTTGTTTGTTCTATTGGTCTAAAGTTTAGGAGGTTCAAAAATGTCAAATACGGTAGTCACGGGTGAGGTATTAGATAAGTCTATTAGGGAGGTAGTACGCATCCTAGAAGATGCAGTTGGTTGTACTGCTGGTCCTAAAGGCCTCACTGTAGCGATTAGTAAGCCTTATGGGTCGCCAGAGATCACAAAGGATGGCTACAAGGTAATGAAGAGTATAAAGCCTGAAGAACCACTGGCTGCCGCTATAGCGAGCATTATTACTCAGAGTGCTTCTCAGTGTAATGATAAGGTGGGAGATGGAACTACTACATGCTCCATACTAACAGCAAAAGTGATTGAAGAAGTCTCAAAAGCGAAAGCTGCTGGATCTGATATTGTTAGCATAAAGA…
ZH_125DI17	Ixodes ricinus	Germany	Ixodidae	Europe	7	1	LF	5	GGATATCTTTCGCCTTACTTTGTTACAAATGCTGAAAAAATGCTGGTGGAATTTGAAAATCCATACATATTCCTTACTGAAAAGAAGATTAATCTTGTACAAAGCATTCTACCAATCTTAGAAAACGTTGCACGGTCTGGAAGACCATTGCTCATCATAGCTGAAGACGTTGAAGGTGAAGCTCTGAGCACGCTTGTACTCAATAAGCTCCGTGGTGGCCTTCAAGTTGCTGCTGTAAAGGCGCCTGGTTTCGGTGACAGGAGAAAAGACATGCTTGGCGATATTGCTGTAATAGTAGGCGCTAAGTATGTAGTAAATGACGAGCTTGCTGTTAAGATGGAAGACATCGCTCTAAGCGATCTTGGTACTGCTAAGAGCGTACGCATCACAAAAGACGCA…
242	Ixodes ricinus	Hungary	Ixodidae	Europe	7	1	LF	5	GGATATCTTTCGCCTTACTTTGTTACAAATGCTGAAAAAATGCTGGTGGAATTTGAAAATCCATACATATTCCTTACTGAAAAGAAGATTAATCTTGTACAAAGCATTCTACCAATCTTAGAAAACGTTGCACGGTCTGGAAGACCATTGCTCATCATAGCTGAAGACGTTGAAGGTGAAGCTCTGAGCACGCTTGTACTCAATAAGCTCCGTGGTGGCCTTCAAGTTGCTGCTGTAAAGGCGCCTGGTTTCGGTGACAGGAGAAAAGACATGCTTGGCGATATTGCTGTAATAGTAGGCGCTAAGTATGTAGTAAATGACGAGCTTGCTGTTAAGATGGAAGACATCGCTCTAAGCGATCTTGGTACTGCTAAGAGCGTACGCATCACAAAAGACGCA…
ZH_124DA52	Ixodes ricinus	Germany	Ixodidae	Europe	7	1	LF	5	GGATATCTTTCGCCTTACTTTGTTACAAATGCTGAAAAAATGCTGGTGGAATTTGAAAATCCATACATATTCCTTACTGAAAAGAAGATTAATCTTGTACAAAGCATTCTACCAATCTTAGAAAACGTTGCACGGTCTGGAAGACCATTGCTCATCATAGCTGAAGACGTTGAAGGTGAAGCTCTGAGCACGCTTGTACTCAATAAGCTCCGTGGTGGCCTTCAAGTTGCTGCTGTAAAGGCGCCTGGTTTCGGTGACAGGAGAAAAGACATGCTTGGCGATATTGCTGTAATAGTAGGCGCTAAGTATGTAGTAAATGACGAGCTTGCTGTTAAGATGGAAGACATCGCTCTAAGCGATCTTGGTACTGCTAAGAGCGTACGCATCACAAAAGACGCA…
ZH_5DI15	Ixodes ricinus	Germany	Ixodidae	Europe	7	1	LF	5	GGATATCTTTCGCCTTACTTTGTTACAAATGCTGAAAAAATGCTGGTGGAATTTGAAAATCCATACATATTCCTTACTGAAAAGAAGATTAATCTTGTACAAAGCATTCTACCAATCTTAGAAAACGTTGCACGGTCTGGAAGACCATTGCTCATCATAGCTGAAGACGTTGAAGGTGAAGCTCTGAGCACGCTTGTACTCAATAAGCTCCGTGGTGGCCTTCAAGTTGCTGCTGTAAAGGCGCCTGGTTTCGGTGACAGGAGAAAAGACATGCTTGGCGATATTGCTGTAATAGTAGGCGCTAAGTATGTAGTAAATGACGAGCTTGCTGTTAAGATGGAAGACATCGCTCTAAGCGATCTTGGTACTGCTAAGAGCGTACGCATCACAAAAGACGCA…
241	Ixodes ricinus	Hungary	Ixodidae	Europe	7	1	LF	5	GGATATCTTTCGCCTTACTTTGTTACAAATGCTGAAAAAATGCTGGTGGAATTTGAAAATCCATACATATTCCTTACTGAAAAGAAGATTAATCTTGTACAAAGCATTCTACCAATCTTAGAAAACGTTGCACGGTCTGGAAGACCATTGCTCATCATAGCTGAAGACGTTGAAGGTGAAGCTCTGAGCACGCTTGTACTCAATAAGCTCCGTGGTGGCCTTCAAGTTGCTGCTGTAAAGGCGCCTGGTTTCGGTGACAGGAGAAAAGACATGCTTGGCGATATTGCTGTAATAGTAGGCGCTAAGTATGTAGTAAATGACGAGCTTGCTGTTAAGATGGAAGACATCGCTCTAAGCGATCTTGGTACTGCTAAGAGCGTACGCATCACAAAAGACGCA…
AY281826	Ixodes ricinus	Germany	Ixodidae	Europe	7	1	LF	5	TTATGCTACGGTTGTTTGTTCTATTGGTCTAAAGTTTAGGAGGTTCAAAAATGTCAAATACGGTAGTCACGGGTGAGGTATTAGATAAGTCTATTAGGGAGGTAGTACGCATCCTAGAAGATGCAGTTGGTTGTACTGCTGGTCCTAAAGGCCTCACTGTAGCGATTAGTAAGCCTTATGGGTCGCCAGAGATCACAAAGGATGGCTACAAGGTAATGAAGAGTATAAAGCCTGAAGAACCACTGGCTGCCGCTATAGCGAGCATCATTACTCAGAGTGCTTCTCAGTGTAATGATAAGGTGGGAGATGGAACTACTACATGCTCCATACTAACAGCAAAAGTGATTGAAGAAGTCTCAAAAGCGAAAGCTGCTGGATCTGATATTGTTAGCATAAAGA…
ZH_126DIII62	Ixodes ricinus	Germany	Ixodidae	Europe	7	1	LF	5	GGATATCTTTCGCCTTACTTTGTTACAAATGCTGAAAAAATGCTGGTGGAATTTGAAAATCCATACATATTCCTTACTGAAAAGAAGATTAATCTTGTACAAAGCATTCTACCAATCTTAGAAAACGTTGCACGGTCTGGAAGACCATTGCTCATCATAGCTGAAGACGTTGAAGGTGAAGCTCTGAGCACGCTTGTACTCAATAAGCTCCGTGGTGGCCTTCAAGTTGCTGCTGTAAAGGCGCCTGGTTTCGGTGACAGGAGAAAAGACATGCTTGGCGATATTGCTGTAATAGTAGGCGCTAAGTATGTAGTAAATGACGAGCTTGCTGTTAAGATGGAAGACATCGCTCTAAGCGATCTTGGTACTGCTAAGAGCGTACGCATCACAAAAGACGCA…
260	Ixodes ricinus	Hungary	Ixodidae	Europe	7	1	LF	5	GGATATCTTTCGCCTTACTTTGTTACAAATGCTGAAAAAATGCTGGTGGAATTTGAAAATCCATACATATTCCTTACTGAAAAGAAGATTAATCTTGTACAAAGCATTCTACCAATCTTAGAAAACGTTGCACGGTCTGGAAGACCATTGCTCATCATAGCTGAAGACGTTGAAGGTGAAGCTCTGAGCACGCTTGTACTCAATAAGCTCCGTGGTGGCCTTCAAGTTGCTGCTGTAAAGGCGCCTGGTTTCGGTGACAGGAGAAAAGACATGCTTGGCGATATTGCTGTAATAGTAGGCGCTAAGTATGTAGTAAATGACGAGCTTGCTGTTAAGATGGAAGACATCGCTCTAAGCGATCTTGGTACTGCTAAGAGCGTACGCATCACAAAAGACGCA…
ZH_126DIII60	Ixodes ricinus	Germany	Ixodidae	Europe	7	1	LF	5	GGATATCTTTCGCCTTACTTTGTTACAAATGCTGAAAAAATGCTGGTGGAATTTGAAAATCCATACATATTCCTTACTGAAAAGAAGATTAATCTTGTACAAAGCATTCTACCAATCTTAGAAAACGTTGCACGGTCTGGAAGACCATTGCTCATCATAGCTGAAGACGTTGAAGGTGAAGCTCTGAGCACGCTTGTACTCAATAAGCTCCGTGGTGGCCTTCAAGTTGCTGCTGTAAAGGCGCCTGGTTTCGGTGACAGGAGAAAAGACATGCTTGGCGATATTGCTGTAATAGTAGGCGCTAAGTATGTAGTAAATGACGAGCTTGCTGTTAAGATGGAAGACATCGCTCTAAGCGATCTTGGTACTGCTAAGAGCGTACGCATCACAAAAGACGCA…
ZH_124DA101	Ixodes ricinus	Germany	Ixodidae	Europe	7	1	LF	5	GGATATCTTTCGCCTTACTTTGTTACAAATGCTGAAAAAATGCTGGTGGAATTTGAAAATCCATACATATTCCTTACTGAAAAGAAGATTAATCTTGTACAAAGCATTCTACCAATCTTAGAAAACGTTGCACGGTCTGGAAGACCATTGCTCATCATAGCTGAAGACGTTGAAGGTGAAGCTCTGAGCACGCTTGTACTCAATAAGCTCCGTGGTGGCCTTCAAGTTGCTGCTGTAAAGGCGCCTGGTTTCGGTGACAGGAGAAAAGACATGCTTGGCGATATTGCTGTAATAGTAGGCGCTAAGTATGTAGTAAATGACGAGCTTGCTGTTAAGATGGAAGACATCGCTCTAAGCGATCTTGGTACTGCTAAGAGCGTACGCATCACAAAAGACGCA…
AY281829	Ixodes ricinus	Germany	Ixodidae	Europe	7	1	LF	5	TTATGCTACGGTTGTTTGTTCTATTGGTCTAAAGTTTAGGAGGTTCAAAAATGTCAAATACGGTAGTCACGGGTGAGGTATTAGATAAGTCTATTAGGGAGGTAGTACGCATCCTAGAAGATGCAGTTGGTTGTACTGCTGGTCCTAAAGGCCTCACTGTAGCGATTAGTAAGCCTTATGGGTCGCCAGAGATCACAAAGGATGGCTACAAGGTAATGAAGAGTATAAAGCCTGAAGAACCACTGGCTGCCGCTATAGCGAGCATCATTACTCAGAGTGCTTCTCAGTGTAATGATAAGGTGGGAGATGGAACTACTACATGCTCCATACTAACAGCAAAAGTGATTGAAGAAGTCTCAAAAGCGAAAGCTGCTGGATCTGATATTGTTAGCATAAAGA…
ZH_124DA100	Ixodes ricinus	Germany	Ixodidae	Europe	7	1	LF	5	GGATATCTTTCGCCTTACTTTGTTACAAATGCTGAAAAAATGCTGGTGGAATTTGAAAATCCATACATATTCCTTACTGAAAAGAAGATTAATCTTGTACAAAGCATTCTACCAATCTTAGAAAACGTTGCACGGTCTGGAAGACCATTGCTCATCATAGCTGAAGACGTTGAAGGTGAAGCTCTGAGCACGCTTGTACTCAATAAGCTCCGTGGTGGCCTTCAAGTTGCTGCTGTAAAGGCGCCTGGTTTCGGTGACAGGAGAAAAGACATGCTTGGCGATATTGCTGTAATAGTAGGCGCTAAGTATGTAGTAAATGACGAGCTTGCTGTTAAGATGGAAGACATCGCTCTAAGCGATCTTGGTACTGCTAAGAGCGTACGCATCACAAAAGACGCA…
GU827116	Ixodes ricinus	Luxembourg	Ixodidae	Europe	7	1			GGTGGAATTTGAAAATCCATACATATTCCTTACTGAAAAGAAGATTAATCTTGTACAAAGCATTCTACCAATCTTAGAAAACGTTGCACGGTCTGGAAGACCATTGCTCATCATAGCTGAAGACGTTGAAGGTGAAGCTCTGAGCACGCTTGTACTCAATAAGCTCCGTGGTGGCCTTCAAGTTGCTGCTGTAAAGGCGCCTGGTTTCGGTGACAGGAGAAAAGACATGCTTGGCGATATTGCTGTAATAGTAGGCGCTAAGTATGTAGTAAATGACGAGCTTGCTGTTAAGATGGAAGACATCGCTCTAAGCGATCTTGGTACTGCTAAGAGCGTACGCATCACAAAAGACGCAACTACTATCATAGGTAGTGTTGATAGCAGTTCTGAAAGCATAGC…
ZH_5DI8	Ixodes ricinus	Germany	Ixodidae	Europe	7	1	LF	5	GGATATCTTTCGCCTTACTTTGTTACAAATGCTGAAAAAATGCTGGTGGAATTTGAAAATCCATACATATTCCTTACTGAAAAGAAGATTAATCTTGTACAAAGCATTCTACCAATCTTAGAAAACGTTGCACGGTCTGGAAGACCATTGCTCATCATAGCTGAAGACGTTGAAGGTGAAGCTCTGAGCACGCTTGTACTCAATAAGCTCCGTGGTGGCCTTCAAGTTGCTGCTGTAAAGGCGCCTGGTTTCGGTGACAGGAGAAAAGACATGCTTGGCGATATTGCTGTAATAGTAGGCGCTAAGTATGTAGTAAATGACGAGCTTGCTGTTAAGATGGAAGACATCGCTCTAAGCGATCTTGGTACTGCTAAGAGCGTACGCATCACAAAAGACGCA…
ZH_125EGA204	Ixodes ricinus	Germany	Ixodidae	Europe	7	1	LF	5	GGATATCTTTCGCCTTACTTTGTTACAAATGCTGAAAAAATGCTGGTGGAATTTGAAAATCCATACATATTCCTTACTGAAAAGAAGATTAATCTTGTACAAAGCATTCTACCAATCTTAGAAAACGTTGCACGGTCTGGAAGACCATTGCTCATCATAGCTGAAGACGTTGAAGGTGAAGCTCTGAGCACGCTTGTACTCAATAAGCTCCGTGGTGGCCTTCAAGTTGCTGCTGTAAAGGCGCCTGGTTTCGGTGACAGGAGAAAAGACATGCTTGGCGATATTGCTGTAATAGTAGGCGCTAAGTATGTAGTAAATGACGAGCTTGCTGTTAAGATGGAAGACATCGCTCTAAGCGATCTTGGTACTGCTAAGAGCGTACGCATCACAAAAGACGCA…
ZH_125EGA203	Ixodes ricinus	Germany	Ixodidae	Europe	7	1	LF	5	GGATATCTTTCGCCTTACTTTGTTACAAATGCTGAAAAAATGCTGGTGGAATTTGAAAATCCATACATATTCCTTACTGAAAAGAAGATTAATCTTGTACAAAGCATTCTACCAATCTTAGAAAACGTTGCACGGTCTGGAAGACCATTGCTCATCATAGCTGAAGACGTTGAAGGTGAAGCTCTGAGCACGCTTGTACTCAATAAGCTCCGTGGTGGCCTTCAAGTTGCTGCTGTAAAGGCGCCTGGTTTCGGTGACAGGAGAAAAGACATGCTTGGCGATATTGCTGTAATAGTAGGCGCTAAGTATGTAGTAAATGACGAGCTTGCTGTTAAGATGGAAGACATCGCTCTAAGCGATCTTGGTACTGCTAAGAGCGTACGCATCACAAAAGACGCA…
ZH_126DIII58	Ixodes ricinus	Germany	Ixodidae	Europe	7	1	LF	5	GGATATCTTTCGCCTTACTTTGTTACAAATGCTGAAAAAATGCTGGTGGAATTTGAAAATCCATACATATTCCTTACTGAAAAGAAGATTAATCTTGTACAAAGCATTCTACCAATCTTAGAAAACGTTGCACGGTCTGGAAGACCATTGCTCATCATAGCTGAAGACGTTGAAGGTGAAGCTCTGAGCACGCTTGTACTCAATAAGCTCCGTGGTGGCCTTCAAGTTGCTGCTGTAAAGGCGCCTGGTTTCGGTGACAGGAGAAAAGACATGCTTGGCGATATTGCTGTAATAGTAGGCGCTAAGTATGTAGTAAATGACGAGCTTGCTGTTAAGATGGAAGACATCGCTCTAAGCGATCTTGGTACTGCTAAGAGCGTACGCATCACAAAAGACGCA…
ZH_124DA50	Ixodes ricinus	Germany	Ixodidae	Europe	7	1	LF	5	GGATATCTTTCGCCTTACTTTGTTACAAATGCTGAAAAAATGCTGGTGGAATTTGAAAATCCATACATATTCCTTACTGAAAAGAAGATTAATCTTGTACAAAGCATTCTACCAATCTTAGAAAACGTTGCACGGTCTGGAAGACCATTGCTCATCATAGCTGAAGACGTTGAAGGTGAAGCTCTGAGCACGCTTGTACTCAATAAGCTCCGTGGTGGCCTTCAAGTTGCTGCTGTAAAGGCGCCTGGTTTCGGTGACAGGAGAAAAGACATGCTTGGCGATATTGCTGTAATAGTAGGCGCTAAGTATGTAGTAAATGACGAGCTTGCTGTTAAGATGGAAGACATCGCTCTAAGCGATCTTGGTACTGCTAAGAGCGTACGCATCACAAAAGACGCA…
ZH_4DI105	Ixodes ricinus	Germany	Ixodidae	Europe	7	1	LF	5	GGATATCTTTCGCCTTACTTTGTTACAAATGCTGAAAAAATGCTGGTGGAATTTGAAAATCCATACATATTCCTTACTGAAAAGAAGATTAATCTTGTACAAAGCATTCTACCAATCTTAGAAAACGTTGCACGGTCTGGAAGACCATTGCTCATCATAGCTGAAGACGTTGAAGGTGAAGCTCTGAGCACGCTTGTACTCAATAAGCTCCGTGGTGGCCTTCAAGTTGCTGCTGTAAAGGCGCCTGGTTTCGGTGACAGGAGAAAAGACATGCTTGGCGATATTGCTGTAATAGTAGGCGCTAAGTATGTAGTAAATGACGAGCTTGCTGTTAAGATGGAAGACATCGCTCTAAGCGATCTTGGTACTGCTAAGAGCGTACGCATCACAAAAGACGCA…
261	Ixodes ricinus	Hungary	Ixodidae	Europe	7	1	LF	5	GGATATCTTTCGCCTTACTTTGTTACAAATGCTGAAAAAATGCTGGTGGAATTTGAAAATCCATACATATTCCTTACTGAAAAGAAGATTAATCTTGTACAAAGCATTCTACCAATCTTAGAAAACGTTGCACGGTCTGGAAGACCATTGCTCATCATAGCTGAAGACGTTGAAGGTGAAGCTCTGAGCACGCTTGTACTCAATAAGCTCCGTGGTGGCCTTCAAGTTGCTGCTGTAAAGGCGCCTGGTTTCGGTGACAGGAGAAAAGACATGCTTGGCGATATTGCTGTAATAGTAGGCGCTAAGTATGTAGTAAATGACGAGCTTGCTGTTAAGATGGAAGACATCGCTCTAAGCGATCTTGGTACTGCTAAGAGCGTACGCATCACAAAAGACGCA…
ZH_N281;FT3	Ixodes ricinus	Slovakia	Ixodidae	Europe	7	1	LF	5	GGATATCTTTCGCCTTACTTTGTTACAAATGCTGAAAAAATGCTGGTGGAATTTGAAAATCCATACATATTCCTTACTGAAAAGAAGATTAATCTTGTACAAAGCATTCTACCAATCTTAGAAAACGTTGCACGGTCTGGAAGACCATTGCTCATCATAGCTGAAGACGTTGAAGGTGAAGCTCTGAGCACGCTTGTACTCAATAAGCTCCGTGGTGGCCTTCAAGTTGCTGCTGTAAAGGCGCCTGGTTTCGGTGACAGGAGAAAAGACATGCTTGGCGATATTGCTGTAATAGTAGGCGCTAAGTATGTAGTAAATGACGAGCTTGCTGTTAAGATGGAAGACATCGCTCTAAGCGATCTTGGTACTGCTAAGAGCGTACGCATCACAAAAGACGCA…
ZH_4EGIII30	Ixodes ricinus	Germany	Ixodidae	Europe	7	1	LF	5	GGATATCTTTCGCCTTACTTTGTTACAAATGCTGAAAAAATGCTGGTGGAATTTGAAAATCCATACATATTCCTTACTGAAAAGAAGATTAATCTTGTACAAAGCATTCTACCAATCTTAGAAAACGTTGCACGGTCTGGAAGACCATTGCTCATCATAGCTGAAGACGTTGAAGGTGAAGCTCTGAGCACGCTTGTACTCAATAAGCTCCGTGGTGGCCTTCAAGTTGCTGCTGTAAAGGCGCCTGGTTTCGGTGACAGGAGAAAAGACATGCTTGGCGATATTGCTGTAATAGTAGGCGCTAAGTATGTAGTAAATGACGAGCTTGCTGTTAAGATGGAAGACATCGCTCTAAGCGATCTTGGTACTGCTAAGAGCGTACGCATCACAAAAGACGCA…
ZH_124DIII36	Ixodes ricinus	Germany	Ixodidae	Europe	7	1	LF	5	GGATATCTTTCGCCTTACTTTGTTACAAATGCTGAAAAAATGCTGGTGGAATTTGAAAATCCATACATATTCCTTACTGAAAAGAAGATTAATCTTGTACAAAGCATTCTACCAATCTTAGAAAACGTTGCACGGTCTGGAAGACCATTGCTCATCATAGCTGAAGACGTTGAAGGTGAAGCTCTGAGCACGCTTGTACTCAATAAGCTCCGTGGTGGCCTTCAAGTTGCTGCTGTAAAGGCGCCTGGTTTCGGTGACAGGAGAAAAGACATGCTTGGCGATATTGCTGTAATAGTAGGCGCTAAGTATGTAGTAAATGACGAGCTTGCTGTTAAGATGGAAGACATCGCTCTAAGCGATCTTGGTACTGCTAAGAGCGTACGCATCACAAAAGACGCA…
ZH_4DI95	Ixodes ricinus	Germany	Ixodidae	Europe	7	1	LF	5	GGATATCTTTCGCCTTACTTTGTTACAAATGCTGAAAAAATGCTGGTGGAATTTGAAAATCCATACATATTCCTTACTGAAAAGAAGATTAATCTTGTACAAAGCATTCTACCAATCTTAGAAAACGTTGCACGGTCTGGAAGACCATTGCTCATCATAGCTGAAGACGTTGAAGGTGAAGCTCTGAGCACGCTTGTACTCAATAAGCTCCGTGGTGGCCTTCAAGTTGCTGCTGTAAAGGCGCCTGGTTTCGGTGACAGGAGAAAAGACATGCTTGGCGATATTGCTGTAATAGTAGGCGCTAAGTATGTAGTAAATGACGAGCTTGCTGTTAAGATGGAAGACATCGCTCTAAGCGATCTTGGTACTGCTAAGAGCGTACGCATCACAAAAGACGCA…
ZH_124DA68	Ixodes ricinus	Germany	Ixodidae	Europe	7	1	LF	5	GGATATCTTTCGCCTTACTTTGTTACAAATGCTGAAAAAATGCTGGTGGAATTTGAAAATCCATACATATTCCTTACTGAAAAGAAGATTAATCTTGTACAAAGCATTCTACCAATCTTAGAAAACGTTGCACGGTCTGGAAGACCATTGCTCATCATAGCTGAAGACGTTGAAGGTGAAGCTCTGAGCACGCTTGTACTCAATAAGCTCCGTGGTGGCCTTCAAGTTGCTGCTGTAAAGGCGCCTGGTTTCGGTGACAGGAGAAAAGACATGCTTGGCGATATTGCTGTAATAGTAGGCGCTAAGTATGTAGTAAATGACGAGCTTGCTGTTAAGATGGAAGACATCGCTCTAAGCGATCTTGGTACTGCTAAGAGCGTACGCATCACAAAAGACGCA…
ZH_N142;F	Ixodes ricinus	Slovakia	Ixodidae	Europe	7	1	LF	5	GGATATCTTTCGCCTTACTTTGTTACAAATGCTGAAAAAATGCTGGTGGAATTTGAAAATCCATACATATTCCTTACTGAAAAGAAGATTAATCTTGTACAAAGCATTCTACCAATCTTAGAAAACGTTGCACGGTCTGGAAGACCATTGCTCATCATAGCTGAAGACGTTGAAGGTGAAGCTCTGAGCACGCTTGTACTCAATAAGCTCCGTGGTGGCCTTCAAGTTGCTGCTGTAAAGGCGCCTGGTTTCGGTGACAGGAGAAAAGACATGCTTGGCGATATTGCTGTAATAGTAGGCGCTAAGTATGTAGTAAATGACGAGCTTGCTGTTAAGATGGAAGACATCGCTCTAAGCGATCTTGGTACTGCTAAGAGCGTACGCATCACAAAAGACGCA…
ZH_N213;B	Ixodes ricinus	Slovakia	Ixodidae	Europe	7	1	LF	5	GGATATCTTTCGCCTTACTTTGTTACAAATGCTGAAAAAATGCTGGTGGAATTTGAAAATCCATACATATTCCTTACTGAAAAGAAGATTAATCTTGTACAAAGCATTCTACCAATCTTAGAAAACGTTGCACGGTCTGGAAGACCATTGCTCATCATAGCTGAAGACGTTGAAGGTGAAGCTCTGAGCACGCTTGTACTCAATAAGCTCCGTGGTGGCCTTCAAGTTGCTGCTGTAAAGGCGCCTGGTTTCGGTGACAGGAGAAAAGACATGCTTGGCGATATTGCTGTAATAGTAGGCGCTAAGTATGTAGTAAATGACGAGCTTGCTGTTAAGATGGAAGACATCGCTCTAAGCGATCTTGGTACTGCTAAGAGCGTACGCATCACAAAAGACGCA…
ZH_N221;B	Ixodes ricinus	Slovakia	Ixodidae	Europe	7	1	LF	5	GGATATCTTTCGCCTTACTTTGTTACAAATGCTGAAAAAATGCTGGTGGAATTTGAAAATCCATACATATTCCTTACTGAAAAGAAGATTAATCTTGTACAAAGCATTCTACCAATCTTAGAAAACGTTGCACGGTCTGGAAGACCATTGCTCATCATAGCTGAAGACGTTGAAGGTGAAGCTCTGAGCACGCTTGTACTCAATAAGCTCCGTGGTGGCCTTCAAGTTGCTGCTGTAAAGGCGCCTGGTTTCGGTGACAGGAGAAAAGACATGCTTGGCGATATTGCTGTAATAGTAGGCGCTAAGTATGTAGTAAATGACGAGCTTGCTGTTAAGATGGAAGACATCGCTCTAAGCGATCTTGGTACTGCTAAGAGCGTACGCATCACAAAAGACGCA…
ZH_N235;FT3	Ixodes ricinus	Slovakia	Ixodidae	Europe	7	1	LF	5	GGATATCTTTCGCCTTACTTTGTTACAAATGCTGAAAAAATGCTGGTGGAATTTGAAAATCCATACATATTCCTTACTGAAAAGAAGATTAATCTTGTACAAAGCATTCTACCAATCTTAGAAAACGTTGCACGGTCTGGAAGACCATTGCTCATCATAGCTGAAGACGTTGAAGGTGAAGCTCTGAGCACGCTTGTACTCAATAAGCTCCGTGGTGGCCTTCAAGTTGCTGCTGTAAAGGCGCCTGGTTTCGGTGACAGGAGAAAAGACATGCTTGGCGATATTGCTGTAATAGTAGGCGCTAAGTATGTAGTAAATGACGAGCTTGCTGTTAAGATGGAAGACATCGCTCTAAGCGATCTTGGTACTGCTAAGAGCGTACGCATCACAAAAGACGCA…
ZH_N21;BT3	Ixodes ricinus	Slovakia	Ixodidae	Europe	7	1	LF	5	GGATATCTTTCGCCTTACTTTGTTACAAATGCTGAAAAAATGCTGGTGGAATTTGAAAATCCATACATATTCCTTACTGAAAAGAAGATTAATCTTGTACAAAGCATTCTACCAATCTTAGAAAACGTTGCACGGTCTGGAAGACCATTGCTCATCATAGCTGAAGACGTTGAAGGTGAAGCTCTGAGCACGCTTGTACTCAATAAGCTCCGTGGTGGCCTTCAAGTTGCTGCTGTAAAGGCGCCTGGTTTCGGTGACAGGAGAAAAGACATGCTTGGCGATATTGCTGTAATAGTAGGCGCTAAGTATGTAGTAAATGACGAGCTTGCTGTTAAGATGGAAGACATCGCTCTAAGCGATCTTGGTACTGCTAAGAGCGTACGCATCACAAAAGACGCA…
ZH_N22;BT3	Ixodes ricinus	Slovakia	Ixodidae	Europe	7	1	LF	5	GGATATCTTTCGCCTTACTTTGTTACAAATGCTGAAAAAATGCTGGTGGAATTTGAAAATCCATACATATTCCTTACTGAAAAGAAGATTAATCTTGTACAAAGCATTCTACCAATCTTAGAAAACGTTGCACGGTCTGGAAGACCATTGCTCATCATAGCTGAAGACGTTGAAGGTGAAGCTCTGAGCACGCTTGTACTCAATAAGCTCCGTGGTGGCCTTCAAGTTGCTGCTGTAAAGGCGCCTGGTTTCGGTGACAGGAGAAAAGACATGCTTGGCGATATTGCTGTAATAGTAGGCGCTAAGTATGTAGTAAATGACGAGCTTGCTGTTAAGATGGAAGACATCGCTCTAAGCGATCTTGGTACTGCTAAGAGCGTACGCATCACAAAAGACGCA…
ZH_N28;BT3	Ixodes ricinus	Slovakia	Ixodidae	Europe	7	1	LF	5	GGATATCTTTCGCCTTACTTTGTTACAAATGCTGAAAAAATGCTGGTGGAATTTGAAAATCCATACATATTCCTTACTGAAAAGAAGATTAATCTTGTACAAAGCATTCTACCAATCTTAGAAAACGTTGCACGGTCTGGAAGACCATTGCTCATCATAGCTGAAGACGTTGAAGGTGAAGCTCTGAGCACGCTTGTACTCAATAAGCTCCGTGGTGGCCTTCAAGTTGCTGCTGTAAAGGCGCCTGGTTTCGGTGACAGGAGAAAAGACATGCTTGGCGATATTGCTGTAATAGTAGGCGCTAAGTATGTAGTAAATGACGAGCTTGCTGTTAAGATGGAAGACATCGCTCTAAGCGATCTTGGTACTGCTAAGAGCGTACGCATCACAAAAGACGCA…
ZH_N32;BT3	Ixodes ricinus	Slovakia	Ixodidae	Europe	7	1	LF	5	GGATATCTTTCGCCTTACTTTGTTACAAATGCTGAAAAAATGCTGGTGGAATTTGAAAATCCATACATATTCCTTACTGAAAAGAAGATTAATCTTGTACAAAGCATTCTACCAATCTTAGAAAACGTTGCACGGTCTGGAAGACCATTGCTCATCATAGCTGAAGACGTTGAAGGTGAAGCTCTGAGCACGCTTGTACTCAATAAGCTCCGTGGTGGCCTTCAAGTTGCTGCTGTAAAGGCGCCTGGTTTCGGTGACAGGAGAAAAGACATGCTTGGCGATATTGCTGTAATAGTAGGCGCTAAGTATGTAGTAAATGACGAGCTTGCTGTTAAGATGGAAGACATCGCTCTAAGCGATCTTGGTACTGCTAAGAGCGTACGCATCACAAAAGACGCA…
ZH_N67;FT3	Ixodes ricinus	Slovakia	Ixodidae	Europe	7	1	LF	5	GGATATCTTTCGCCTTACTTTGTTACAAATGCTGAAAAAATGCTGGTGGAATTTGAAAATCCATACATATTCCTTACTGAAAAGAAGATTAATCTTGTACAAAGCATTCTACCAATCTTAGAAAACGTTGCACGGTCTGGAAGACCATTGCTCATCATAGCTGAAGACGTTGAAGGTGAAGCTCTGAGCACGCTTGTACTCAATAAGCTCCGTGGTGGCCTTCAAGTTGCTGCTGTAAAGGCGCCTGGTTTCGGTGACAGGAGAAAAGACATGCTTGGCGATATTGCTGTAATAGTAGGCGCTAAGTATGTAGTAAATGACGAGCTTGCTGTTAAGATGGAAGACATCGCTCTAAGCGATCTTGGTACTGCTAAGAGCGTACGCATCACAAAAGACGCA…
ZH_M281;B	Ixodes ricinus	Slovakia	Ixodidae	Europe	7	1	LF	5	GGATATCTTTCGCCTTACTTTGTTACAAATGCTGAAAAAATGCTGGTGGAATTTGAAAATCCATACATATTCCTTACTGAAAAGAAGATTAATCTTGTACAAAGCATTCTACCAATCTTAGAAAACGTTGCACGGTCTGGAAGACCATTGCTCATCATAGCTGAAGACGTTGAAGGTGAAGCTCTGAGCACGCTTGTACTCAATAAGCTCCGTGGTGGCCTTCAAGTTGCTGCTGTAAAGGCGCCTGGTTTCGGTGACAGGAGAAAAGACATGCTTGGCGATATTGCTGTAATAGTAGGCGCTAAGTATGTAGTAAATGACGAGCTTGCTGTTAAGATGGAAGACATCGCTCTAAGCGATCTTGGTACTGCTAAGAGCGTACGCATCACAAAAGACGCA…
ZH_M287;B	Ixodes ricinus	Slovakia	Ixodidae	Europe	7	1	LF	5	GGATATCTTTCGCCTTACTTTGTTACAAATGCTGAAAAAATGCTGGTGGAATTTGAAAATCCATACATATTCCTTACTGAAAAGAAGATTAATCTTGTACAAAGCATTCTACCAATCTTAGAAAACGTTGCACGGTCTGGAAGACCATTGCTCATCATAGCTGAAGACGTTGAAGGTGAAGCTCTGAGCACGCTTGTACTCAATAAGCTCCGTGGTGGCCTTCAAGTTGCTGCTGTAAAGGCGCCTGGTTTCGGTGACAGGAGAAAAGACATGCTTGGCGATATTGCTGTAATAGTAGGCGCTAAGTATGTAGTAAATGACGAGCTTGCTGTTAAGATGGAAGACATCGCTCTAAGCGATCTTGGTACTGCTAAGAGCGTACGCATCACAAAAGACGCA…
ZH_M304;B	Ixodes ricinus	Slovakia	Ixodidae	Europe	7	1	LF	5	GGATATCTTTCGCCTTACTTTGTTACAAATGCTGAAAAAATGCTGGTGGAATTTGAAAATCCATACATATTCCTTACTGAAAAGAAGATTAATCTTGTACAAAGCATTCTACCAATCTTAGAAAACGTTGCACGGTCTGGAAGACCATTGCTCATCATAGCTGAAGACGTTGAAGGTGAAGCTCTGAGCACGCTTGTACTCAATAAGCTCCGTGGTGGCCTTCAAGTTGCTGCTGTAAAGGCGCCTGGTTTCGGTGACAGGAGAAAAGACATGCTTGGCGATATTGCTGTAATAGTAGGCGCTAAGTATGTAGTAAATGACGAGCTTGCTGTTAAGATGGAAGACATCGCTCTAAGCGATCTTGGTACTGCTAAGAGCGTACGCATCACAAAAGACGCA…
ZH_M313;B	Ixodes ricinus	Slovakia	Ixodidae	Europe	7	1	LF	5	GGATATCTTTCGCCTTACTTTGTTACAAATGCTGAAAAAATGCTGGTGGAATTTGAAAATCCATACATATTCCTTACTGAAAAGAAGATTAATCTTGTACAAAGCATTCTACCAATCTTAGAAAACGTTGCACGGTCTGGAAGACCATTGCTCATCATAGCTGAAGACGTTGAAGGTGAAGCTCTGAGCACGCTTGTACTCAATAAGCTCCGTGGTGGCCTTCAAGTTGCTGCTGTAAAGGCGCCTGGTTTCGGTGACAGGAGAAAAGACATGCTTGGCGATATTGCTGTAATAGTAGGCGCTAAGTATGTAGTAAATGACGAGCTTGCTGTTAAGATGGAAGACATCGCTCTAAGCGATCTTGGTACTGCTAAGAGCGTACGCATCACAAAAGACGCA…
ZH_N20;BT3	Ixodes ricinus	Slovakia	Ixodidae	Europe	7	1	LF	5	GGATATCTTTCGCCTTACTTTGTTACAAATGCTGAAAAAATGCTGGTGGAATTTGAAAATCCATACATATTCCTTACTGAAAAGAAGATTAATCTTGTACAAAGCATTCTACCAATCTTAGAAAACGTTGCACGGTCTGGAAGACCATTGCTCATCATAGCTGAAGACGTTGAAGGTGAAGCTCTGAGCACGCTTGTACTCAATAAGCTCCGTGGTGGCCTTCAAGTTGCTGCTGTAAAGGCGCCTGGTTTCGGTGACAGGAGAAAAGACATGCTTGGCGATATTGCTGTAATAGTAGGCGCTAAGTATGTAGTAAATGACGAGCTTGCTGTTAAGATGGAAGACATCGCTCTAAGCGATCTTGGTACTGCTAAGAGCGTACGCATCACAAAAGACGCA…
ZH_M269;B	Ixodes ricinus	Slovakia	Ixodidae	Europe	7	1	LF	5	GGATATCTTTCGCCTTACTTTGTTACAAATGCTGAAAAAATGCTGGTGGAATTTGAAAATCCATACATATTCCTTACTGAAAAGAAGATTAATCTTGTACAAAGCATTCTACCAATCTTAGAAAACGTTGCACGGTCTGGAAGACCATTGCTCATCATAGCTGAAGACGTTGAAGGTGAAGCTCTGAGCACGCTTGTACTCAATAAGCTCCGTGGTGGCCTTCAAGTTGCTGCTGTAAAGGCGCCTGGTTTCGGTGACAGGAGAAAAGACATGCTTGGCGATATTGCTGTAATAGTAGGCGCTAAGTATGTAGTAAATGACGAGCTTGCTGTTAAGATGGAAGACATCGCTCTAAGCGATCTTGGTACTGCTAAGAGCGTACGCATCACAAAAGACGCA…
ZH_M270;B	Ixodes ricinus	Slovakia	Ixodidae	Europe	7	1	LF	5	GGATATCTTTCGCCTTACTTTGTTACAAATGCTGAAAAAATGCTGGTGGAATTTGAAAATCCATACATATTCCTTACTGAAAAGAAGATTAATCTTGTACAAAGCATTCTACCAATCTTAGAAAACGTTGCACGGTCTGGAAGACCATTGCTCATCATAGCTGAAGACGTTGAAGGTGAAGCTCTGAGCACGCTTGTACTCAATAAGCTCCGTGGTGGCCTTCAAGTTGCTGCTGTAAAGGCGCCTGGTTTCGGTGACAGGAGAAAAGACATGCTTGGCGATATTGCTGTAATAGTAGGCGCTAAGTATGTAGTAAATGACGAGCTTGCTGTTAAGATGGAAGACATCGCTCTAAGCGATCTTGGTACTGCTAAGAGCGTACGCATCACAAAAGACGCA…
ZH_M279;B	Ixodes ricinus	Slovakia	Ixodidae	Europe	7	1	LF	5	GGATATCTTTCGCCTTACTTTGTTACAAATGCTGAAAAAATGCTGGTGGAATTTGAAAATCCATACATATTCCTTACTGAAAAGAAGATTAATCTTGTACAAAGCATTCTACCAATCTTAGAAAACGTTGCACGGTCTGGAAGACCATTGCTCATCATAGCTGAAGACGTTGAAGGTGAAGCTCTGAGCACGCTTGTACTCAATAAGCTCCGTGGTGGCCTTCAAGTTGCTGCTGTAAAGGCGCCTGGTTTCGGTGACAGGAGAAAAGACATGCTTGGCGATATTGCTGTAATAGTAGGCGCTAAGTATGTAGTAAATGACGAGCTTGCTGTTAAGATGGAAGACATCGCTCTAAGCGATCTTGGTACTGCTAAGAGCGTACGCATCACAAAAGACGCA…
264	Ixodes ricinus	Hungary	Ixodidae	Europe	7	1	LF	5	GGATATCTTTCGCCTTACTTTGTTACAAATGCTGAAAAAATGCTGGTGGAATTTGAAAATCCATACATATTCCTTACTGAAAAGAAGATTAATCTTGTACAAAGCATTCTACCAATCTTAGAAAACGTTGCACGGTCTGGAAGACCATTGCTCATCATAGCTGAAGACGTTGAAGGTGAAGCTCTGAGCACGCTTGTACTCAATAAGCTCCGTGGTGGCCTTCAAGTTGCTGCTGTAAAGGCGCCTGGTTTCGGTGACAGGAGAAAAGACATGCTTGGCGATATTGCTGTAATAGTAGGCGCTAAGTATGTAGTAAATGACGAGCTTGCTGTTAAGATGGAAGACATCGCTCTAAGCGATCTTGGTACTGCTAAGAGCGTACGCATCACAAAAGACGCA…
ZH_M144;B	Ixodes ricinus	Slovakia	Ixodidae	Europe	7	1	LF	5	GGATATCTTTCGCCTTACTTTGTTACAAATGCTGAAAAAATGCTGGTGGAATTTGAAAATCCATACATATTCCTTACTGAAAAGAAGATTAATCTTGTACAAAGCATTCTACCAATCTTAGAAAACGTTGCACGGTCTGGAAGACCATTGCTCATCATAGCTGAAGACGTTGAAGGTGAAGCTCTGAGCACGCTTGTACTCAATAAGCTCCGTGGTGGCCTTCAAGTTGCTGCTGTAAAGGCGCCTGGTTTCGGTGACAGGAGAAAAGACATGCTTGGCGATATTGCTGTAATAGTAGGCGCTAAGTATGTAGTAAATGACGAGCTTGCTGTTAAGATGGAAGACATCGCTCTAAGCGATCTTGGTACTGCTAAGAGCGTACGCATCACAAAAGACGCA…
ZH_M177;B	Ixodes ricinus	Slovakia	Ixodidae	Europe	7	1	LF	5	GGATATCTTTCGCCTTACTTTGTTACAAATGCTGAAAAAATGCTGGTGGAATTTGAAAATCCATACATATTCCTTACTGAAAAGAAGATTAATCTTGTACAAAGCATTCTACCAATCTTAGAAAACGTTGCACGGTCTGGAAGACCATTGCTCATCATAGCTGAAGACGTTGAAGGTGAAGCTCTGAGCACGCTTGTACTCAATAAGCTCCGTGGTGGCCTTCAAGTTGCTGCTGTAAAGGCGCCTGGTTTCGGTGACAGGAGAAAAGACATGCTTGGCGATATTGCTGTAATAGTAGGCGCTAAGTATGTAGTAAATGACGAGCTTGCTGTTAAGATGGAAGACATCGCTCTAAGCGATCTTGGTACTGCTAAGAGCGTACGCATCACAAAAGACGCA…
ZH_M198;B	Ixodes ricinus	Slovakia	Ixodidae	Europe	7	1	LF	5	GGATATCTTTCGCCTTACTTTGTTACAAATGCTGAAAAAATGCTGGTGGAATTTGAAAATCCATACATATTCCTTACTGAAAAGAAGATTAATCTTGTACAAAGCATTCTACCAATCTTAGAAAACGTTGCACGGTCTGGAAGACCATTGCTCATCATAGCTGAAGACGTTGAAGGTGAAGCTCTGAGCACGCTTGTACTCAATAAGCTCCGTGGTGGCCTTCAAGTTGCTGCTGTAAAGGCGCCTGGTTTCGGTGACAGGAGAAAAGACATGCTTGGCGATATTGCTGTAATAGTAGGCGCTAAGTATGTAGTAAATGACGAGCTTGCTGTTAAGATGGAAGACATCGCTCTAAGCGATCTTGGTACTGCTAAGAGCGTACGCATCACAAAAGACGCA…
ZH_M66;F	Ixodes ricinus	Slovakia	Ixodidae	Europe	7	1	LF	5	GGATATCTTTCGCCTTACTTTGTTACAAATGCTGAAAAAATGCTGGTGGAATTTGAAAATCCATACATATTCCTTACTGAAAAGAAGATTAATCTTGTACAAAGCATTCTACCAATCTTAGAAAACGTTGCACGGTCTGGAAGACCATTGCTCATCATAGCTGAAGACGTTGAAGGTGAAGCTCTGAGCACGCTTGTACTCAATAAGCTCCGTGGTGGCCTTCAAGTTGCTGCTGTAAAGGCGCCTGGTTTCGGTGACAGGAGAAAAGACATGCTTGGCGATATTGCTGTAATAGTAGGCGCTAAGTATGTAGTAAATGACGAGCTTGCTGTTAAGATGGAAGACATCGCTCTAAGCGATCTTGGTACTGCTAAGAGCGTACGCATCACAAAAGACGCA…
ZH_M94;B	Ixodes ricinus	Slovakia	Ixodidae	Europe	7	1	LF	5	GGATATCTTTCGCCTTACTTTGTTACAAATGCTGAAAAAATGCTGGTGGAATTTGAAAATCCATACATATTCCTTACTGAAAAGAAGATTAATCTTGTACAAAGCATTCTACCAATCTTAGAAAACGTTGCACGGTCTGGAAGACCATTGCTCATCATAGCTGAAGACGTTGAAGGTGAAGCTCTGAGCACGCTTGTACTCAATAAGCTCCGTGGTGGCCTTCAAGTTGCTGCTGTAAAGGCGCCTGGTTTCGGTGACAGGAGAAAAGACATGCTTGGCGATATTGCTGTAATAGTAGGCGCTAAGTATGTAGTAAATGACGAGCTTGCTGTTAAGATGGAAGACATCGCTCTAAGCGATCTTGGTACTGCTAAGAGCGTACGCATCACAAAAGACGCA…
ZH_M76;BT3	Ixodes ricinus	Slovakia	Ixodidae	Europe	7	1	LF	5	GGATATCTTTCGCCTTACTTTGTTACAAATGCTGAAAAAATGCTGGTGGAATTTGAAAATCCATACATATTCCTTACTGAAAAGAAGATTAATCTTGTACAAAGCATTCTACCAATCTTAGAAAACGTTGCACGGTCTGGAAGACCATTGCTCATCATAGCTGAAGACGTTGAAGGTGAAGCTCTGAGCACGCTTGTACTCAATAAGCTCCGTGGTGGCCTTCAAGTTGCTGCTGTAAAGGCGCCTGGTTTCGGTGACAGGAGAAAAGACATGCTTGGCGATATTGCTGTAATAGTAGGCGCTAAGTATGTAGTAAATGACGAGCTTGCTGTTAAGATGGAAGACATCGCTCTAAGCGATCTTGGTACTGCTAAGAGCGTACGCATCACAAAAGACGCA…
ZH_M86;BT3	Ixodes ricinus	Slovakia	Ixodidae	Europe	7	1	LF	5	GGATATCTTTCGCCTTACTTTGTTACAAATGCTGAAAAAATGCTGGTGGAATTTGAAAATCCATACATATTCCTTACTGAAAAGAAGATTAATCTTGTACAAAGCATTCTACCAATCTTAGAAAACGTTGCACGGTCTGGAAGACCATTGCTCATCATAGCTGAAGACGTTGAAGGTGAAGCTCTGAGCACGCTTGTACTCAATAAGCTCCGTGGTGGCCTTCAAGTTGCTGCTGTAAAGGCGCCTGGTTTCGGTGACAGGAGAAAAGACATGCTTGGCGATATTGCTGTAATAGTAGGCGCTAAGTATGTAGTAAATGACGAGCTTGCTGTTAAGATGGAAGACATCGCTCTAAGCGATCTTGGTACTGCTAAGAGCGTACGCATCACAAAAGACGCA…
ZH_M121;B	Ixodes ricinus	Slovakia	Ixodidae	Europe	7	1	LF	5	GGATATCTTTCGCCTTACTTTGTTACAAATGCTGAAAAAATGCTGGTGGAATTTGAAAATCCATACATATTCCTTACTGAAAAGAAGATTAATCTTGTACAAAGCATTCTACCAATCTTAGAAAACGTTGCACGGTCTGGAAGACCATTGCTCATCATAGCTGAAGACGTTGAAGGTGAAGCTCTGAGCACGCTTGTACTCAATAAGCTCCGTGGTGGCCTTCAAGTTGCTGCTGTAAAGGCGCCTGGTTTCGGTGACAGGAGAAAAGACATGCTTGGCGATATTGCTGTAATAGTAGGCGCTAAGTATGTAGTAAATGACGAGCTTGCTGTTAAGATGGAAGACATCGCTCTAAGCGATCTTGGTACTGCTAAGAGCGTACGCATCACAAAAGACGCA…
235	Ixodes ricinus	Hungary	Ixodidae	Europe	7	1	LF	5	GGATATCTTTCGCCTTACTTTGTTACAAATGCTGAAAAAATGCTGGTGGAATTTGAAAATCCATACATATTCCTTACTGAAAAGAAGATTAATCTTGTACAAAGCATTCTACCAATCTTAGAAAACGTTGCACGGTCTGGAAGACCATTGCTCATCATAGCTGAAGACGTTGAAGGTGAAGCTCTGAGCACGCTTGTACTCAATAAGCTCCGTGGTGGCCTTCAAGTTGCTGCTGTAAAGGCGCCTGGTTTCGGTGACAGGAGAAAAGACATGCTTGGCGATATTGCTGTAATAGTAGGCGCTAAGTATGTAGTAAATGACGAGCTTGCTGTTAAGATGGAAGACATCGCTCTAAGCGATCTTGGTACTGCTAAGAGCGTACGCATCACAAAAGACGCA…
236	Ixodes ricinus	Hungary	Ixodidae	Europe	7	1	LF	5	GGATATCTTTCGCCTTACTTTGTTACAAATGCTGAAAAAATGCTGGTGGAATTTGAAAATCCATACATATTCCTTACTGAAAAGAAGATTAATCTTGTACAAAGCATTCTACCAATCTTAGAAAACGTTGCACGGTCTGGAAGACCATTGCTCATCATAGCTGAAGACGTTGAAGGTGAAGCTCTGAGCACGCTTGTACTCAATAAGCTCCGTGGTGGCCTTCAAGTTGCTGCTGTAAAGGCGCCTGGTTTCGGTGACAGGAGAAAAGACATGCTTGGCGATATTGCTGTAATAGTAGGCGCTAAGTATGTAGTAAATGACGAGCTTGCTGTTAAGATGGAAGACATCGCTCTAAGCGATCTTGGTACTGCTAAGAGCGTACGCATCACAAAAGACGCA…
ZH_M63;BT3	Ixodes ricinus	Slovakia	Ixodidae	Europe	7	1	LF	5	GGATATCTTTCGCCTTACTTTGTTACAAATGCTGAAAAAATGCTGGTGGAATTTGAAAATCCATACATATTCCTTACTGAAAAGAAGATTAATCTTGTACAAAGCATTCTACCAATCTTAGAAAACGTTGCACGGTCTGGAAGACCATTGCTCATCATAGCTGAAGACGTTGAAGGTGAAGCTCTGAGCACGCTTGTACTCAATAAGCTCCGTGGTGGCCTTCAAGTTGCTGCTGTAAAGGCGCCTGGTTTCGGTGACAGGAGAAAAGACATGCTTGGCGATATTGCTGTAATAGTAGGCGCTAAGTATGTAGTAAATGACGAGCTTGCTGTTAAGATGGAAGACATCGCTCTAAGCGATCTTGGTACTGCTAAGAGCGTACGCATCACAAAAGACGCA…
ZH_M65;BT3	Ixodes ricinus	Slovakia	Ixodidae	Europe	7	1	LF	5	GGATATCTTTCGCCTTACTTTGTTACAAATGCTGAAAAAATGCTGGTGGAATTTGAAAATCCATACATATTCCTTACTGAAAAGAAGATTAATCTTGTACAAAGCATTCTACCAATCTTAGAAAACGTTGCACGGTCTGGAAGACCATTGCTCATCATAGCTGAAGACGTTGAAGGTGAAGCTCTGAGCACGCTTGTACTCAATAAGCTCCGTGGTGGCCTTCAAGTTGCTGCTGTAAAGGCGCCTGGTTTCGGTGACAGGAGAAAAGACATGCTTGGCGATATTGCTGTAATAGTAGGCGCTAAGTATGTAGTAAATGACGAGCTTGCTGTTAAGATGGAAGACATCGCTCTAAGCGATCTTGGTACTGCTAAGAGCGTACGCATCACAAAAGACGCA…
ZH_M28;B	Ixodes ricinus	Slovakia	Ixodidae	Europe	7	1	LF	5	GGATATCTTTCGCCTTACTTTGTTACAAATGCTGAAAAAATGCTGGTGGAATTTGAAAATCCATACATATTCCTTACTGAAAAGAAGATTAATCTTGTACAAAGCATTCTACCAATCTTAGAAAACGTTGCACGGTCTGGAAGACCATTGCTCATCATAGCTGAAGACGTTGAAGGTGAAGCTCTGAGCACGCTTGTACTCAATAAGCTCCGTGGTGGCCTTCAAGTTGCTGCTGTAAAGGCGCCTGGTTTCGGTGACAGGAGAAAAGACATGCTTGGCGATATTGCTGTAATAGTAGGCGCTAAGTATGTAGTAAATGACGAGCTTGCTGTTAAGATGGAAGACATCGCTCTAAGCGATCTTGGTACTGCTAAGAGCGTACGCATCACAAAAGACGCA…
ZH_M35;F	Ixodes ricinus	Slovakia	Ixodidae	Europe	7	1	LF	5	GGATATCTTTCGCCTTACTTTGTTACAAATGCTGAAAAAATGCTGGTGGAATTTGAAAATCCATACATATTCCTTACTGAAAAGAAGATTAATCTTGTACAAAGCATTCTACCAATCTTAGAAAACGTTGCACGGTCTGGAAGACCATTGCTCATCATAGCTGAAGACGTTGAAGGTGAAGCTCTGAGCACGCTTGTACTCAATAAGCTCCGTGGTGGCCTTCAAGTTGCTGCTGTAAAGGCGCCTGGTTTCGGTGACAGGAGAAAAGACATGCTTGGCGATATTGCTGTAATAGTAGGCGCTAAGTATGTAGTAAATGACGAGCTTGCTGTTAAGATGGAAGACATCGCTCTAAGCGATCTTGGTACTGCTAAGAGCGTACGCATCACAAAAGACGCA…
ZH_M37;F	Ixodes ricinus	Slovakia	Ixodidae	Europe	7	1	LF	5	GGATATCTTTCGCCTTACTTTGTTACAAATGCTGAAAAAATGCTGGTGGAATTTGAAAATCCATACATATTCCTTACTGAAAAGAAGATTAATCTTGTACAAAGCATTCTACCAATCTTAGAAAACGTTGCACGGTCTGGAAGACCATTGCTCATCATAGCTGAAGACGTTGAAGGTGAAGCTCTGAGCACGCTTGTACTCAATAAGCTCCGTGGTGGCCTTCAAGTTGCTGCTGTAAAGGCGCCTGGTTTCGGTGACAGGAGAAAAGACATGCTTGGCGATATTGCTGTAATAGTAGGCGCTAAGTATGTAGTAAATGACGAGCTTGCTGTTAAGATGGAAGACATCGCTCTAAGCGATCTTGGTACTGCTAAGAGCGTACGCATCACAAAAGACGCA…
ZH_M39;F	Ixodes ricinus	Slovakia	Ixodidae	Europe	7	1	LF	5	GGATATCTTTCGCCTTACTTTGTTACAAATGCTGAAAAAATGCTGGTGGAATTTGAAAATCCATACATATTCCTTACTGAAAAGAAGATTAATCTTGTACAAAGCATTCTACCAATCTTAGAAAACGTTGCACGGTCTGGAAGACCATTGCTCATCATAGCTGAAGACGTTGAAGGTGAAGCTCTGAGCACGCTTGTACTCAATAAGCTCCGTGGTGGCCTTCAAGTTGCTGCTGTAAAGGCGCCTGGTTTCGGTGACAGGAGAAAAGACATGCTTGGCGATATTGCTGTAATAGTAGGCGCTAAGTATGTAGTAAATGACGAGCTTGCTGTTAAGATGGAAGACATCGCTCTAAGCGATCTTGGTACTGCTAAGAGCGTACGCATCACAAAAGACGCA…
ZH_M39;FT3	Ixodes ricinus	Slovakia	Ixodidae	Europe	7	1	LF	5	GGATATCTTTCGCCTTACTTTGTTACAAATGCTGAAAAAATGCTGGTGGAATTTGAAAATCCATACATATTCCTTACTGAAAAGAAGATTAATCTTGTACAAAGCATTCTACCAATCTTAGAAAACGTTGCACGGTCTGGAAGACCATTGCTCATCATAGCTGAAGACGTTGAAGGTGAAGCTCTGAGCACGCTTGTACTCAATAAGCTCCGTGGTGGCCTTCAAGTTGCTGCTGTAAAGGCGCCTGGTTTCGGTGACAGGAGAAAAGACATGCTTGGCGATATTGCTGTAATAGTAGGCGCTAAGTATGTAGTAAATGACGAGCTTGCTGTTAAGATGGAAGACATCGCTCTAAGCGATCTTGGTACTGCTAAGAGCGTACGCATCACAAAAGACGCA…
ZH_M24;B	Ixodes ricinus	Slovakia	Ixodidae	Europe	7	1	LF	5	GGATATCTTTCGCCTTACTTTGTTACAAATGCTGAAAAAATGCTGGTGGAATTTGAAAATCCATACATATTCCTTACTGAAAAGAAGATTAATCTTGTACAAAGCATTCTACCAATCTTAGAAAACGTTGCACGGTCTGGAAGACCATTGCTCATCATAGCTGAAGACGTTGAAGGTGAAGCTCTGAGCACGCTTGTACTCAATAAGCTCCGTGGTGGCCTTCAAGTTGCTGCTGTAAAGGCGCCTGGTTTCGGTGACAGGAGAAAAGACATGCTTGGCGATATTGCTGTAATAGTAGGCGCTAAGTATGTAGTAAATGACGAGCTTGCTGTTAAGATGGAAGACATCGCTCTAAGCGATCTTGGTACTGCTAAGAGCGTACGCATCACAAAAGACGCA…
234	Ixodes ricinus	Hungary	Ixodidae	Europe	7	1	LF	5	GGATATCTTTCGCCTTACTTTGTTACAAATGCTGAAAAAATGCTGGTGGAATTTGAAAATCCATACATATTCCTTACTGAAAAGAAGATTAATCTTGTACAAAGCATTCTACCAATCTTAGAAAACGTTGCACGGTCTGGAAGACCATTGCTCATCATAGCTGAAGACGTTGAAGGTGAAGCTCTGAGCACGCTTGTACTCAATAAGCTCCGTGGTGGCCTTCAAGTTGCTGCTGTAAAGGCGCCTGGTTTCGGTGACAGGAGAAAAGACATGCTTGGCGATATTGCTGTAATAGTAGGCGCTAAGTATGTAGTAAATGACGAGCTTGCTGTTAAGATGGAAGACATCGCTCTAAGCGATCTTGGTACTGCTAAGAGCGTACGCATCACAAAAGACGCA…
ZH_M10;FT3	Ixodes ricinus	Slovakia	Ixodidae	Europe	7	1	LF	5	GGATATCTTTCGCCTTACTTTGTTACAAATGCTGAAAAAATGCTGGTGGAATTTGAAAATCCATACATATTCCTTACTGAAAAGAAGATTAATCTTGTACAAAGCATTCTACCAATCTTAGAAAACGTTGCACGGTCTGGAAGACCATTGCTCATCATAGCTGAAGACGTTGAAGGTGAAGCTCTGAGCACGCTTGTACTCAATAAGCTCCGTGGTGGCCTTCAAGTTGCTGCTGTAAAGGCGCCTGGTTTCGGTGACAGGAGAAAAGACATGCTTGGCGATATTGCTGTAATAGTAGGCGCTAAGTATGTAGTAAATGACGAGCTTGCTGTTAAGATGGAAGACATCGCTCTAAGCGATCTTGGTACTGCTAAGAGCGTACGCATCACAAAAGACGCA…
ZH_M20;BT1	Ixodes ricinus	Slovakia	Ixodidae	Europe	7	1	LF	5	GGATATCTTTCGCCTTACTTTGTTACAAATGCTGAAAAAATGCTGGTGGAATTTGAAAATCCATACATATTCCTTACTGAAAAGAAGATTAATCTTGTACAAAGCATTCTACCAATCTTAGAAAACGTTGCACGGTCTGGAAGACCATTGCTCATCATAGCTGAAGACGTTGAAGGTGAAGCTCTGAGCACGCTTGTACTCAATAAGCTCCGTGGTGGCCTTCAAGTTGCTGCTGTAAAGGCGCCTGGTTTCGGTGACAGGAGAAAAGACATGCTTGGCGATATTGCTGTAATAGTAGGCGCTAAGTATGTAGTAAATGACGAGCTTGCTGTTAAGATGGAAGACATCGCTCTAAGCGATCTTGGTACTGCTAAGAGCGTACGCATCACAAAAGACGCA…
ZH_M20;BT3	Ixodes ricinus	Slovakia	Ixodidae	Europe	7	1	LF	5	GGATATCTTTCGCCTTACTTTGTTACAAATGCTGAAAAAATGCTGGTGGAATTTGAAAATCCATACATATTCCTTACTGAAAAGAAGATTAATCTTGTACAAAGCATTCTACCAATCTTAGAAAACGTTGCACGGTCTGGAAGACCATTGCTCATCATAGCTGAAGACGTTGAAGGTGAAGCTCTGAGCACGCTTGTACTCAATAAGCTCCGTGGTGGCCTTCAAGTTGCTGCTGTAAAGGCGCCTGGTTTCGGTGACAGGAGAAAAGACATGCTTGGCGATATTGCTGTAATAGTAGGCGCTAAGTATGTAGTAAATGACGAGCTTGCTGTTAAGATGGAAGACATCGCTCTAAGCGATCTTGGTACTGCTAAGAGCGTACGCATCACAAAAGACGCA…
ZH_F263;B	Ixodes ricinus	Slovakia	Ixodidae	Europe	7	1	LF	5	GGATATCTTTCGCCTTACTTTGTTACAAATGCTGAAAAAATGCTGGTGGAATTTGAAAATCCATACATATTCCTTACTGAAAAGAAGATTAATCTTGTACAAAGCATTCTACCAATCTTAGAAAACGTTGCACGGTCTGGAAGACCATTGCTCATCATAGCTGAAGACGTTGAAGGTGAAGCTCTGAGCACGCTTGTACTCAATAAGCTCCGTGGTGGCCTTCAAGTTGCTGCTGTAAAGGCGCCTGGTTTCGGTGACAGGAGAAAAGACATGCTTGGCGATATTGCTGTAATAGTAGGCGCTAAGTATGTAGTAAATGACGAGCTTGCTGTTAAGATGGAAGACATCGCTCTAAGCGATCTTGGTACTGCTAAGAGCGTACGCATCACAAAAGACGCA…
ZH_F273;B	Ixodes ricinus	Slovakia	Ixodidae	Europe	7	1	LF	5	GGATATCTTTCGCCTTACTTTGTTACAAATGCTGAAAAAATGCTGGTGGAATTTGAAAATCCATACATATTCCTTACTGAAAAGAAGATTAATCTTGTACAAAGCATTCTACCAATCTTAGAAAACGTTGCACGGTCTGGAAGACCATTGCTCATCATAGCTGAAGACGTTGAAGGTGAAGCTCTGAGCACGCTTGTACTCAATAAGCTCCGTGGTGGCCTTCAAGTTGCTGCTGTAAAGGCGCCTGGTTTCGGTGACAGGAGAAAAGACATGCTTGGCGATATTGCTGTAATAGTAGGCGCTAAGTATGTAGTAAATGACGAGCTTGCTGTTAAGATGGAAGACATCGCTCTAAGCGATCTTGGTACTGCTAAGAGCGTACGCATCACAAAAGACGCA…
ZH_F276;B	Ixodes ricinus	Slovakia	Ixodidae	Europe	7	1	LF	5	GGATATCTTTCGCCTTACTTTGTTACAAATGCTGAAAAAATGCTGGTGGAATTTGAAAATCCATACATATTCCTTACTGAAAAGAAGATTAATCTTGTACAAAGCATTCTACCAATCTTAGAAAACGTTGCACGGTCTGGAAGACCATTGCTCATCATAGCTGAAGACGTTGAAGGTGAAGCTCTGAGCACGCTTGTACTCAATAAGCTCCGTGGTGGCCTTCAAGTTGCTGCTGTAAAGGCGCCTGGTTTCGGTGACAGGAGAAAAGACATGCTTGGCGATATTGCTGTAATAGTAGGCGCTAAGTATGTAGTAAATGACGAGCTTGCTGTTAAGATGGAAGACATCGCTCTAAGCGATCTTGGTACTGCTAAGAGCGTACGCATCACAAAAGACGCA…
ZH_M8;BT1	Ixodes ricinus	Slovakia	Ixodidae	Europe	7	1	LF	5	GGATATCTTTCGCCTTACTTTGTTACAAATGCTGAAAAAATGCTGGTGGAATTTGAAAATCCATACATATTCCTTACTGAAAAGAAGATTAATCTTGTACAAAGCATTCTACCAATCTTAGAAAACGTTGCACGGTCTGGAAGACCATTGCTCATCATAGCTGAAGACGTTGAAGGTGAAGCTCTGAGCACGCTTGTACTCAATAAGCTCCGTGGTGGCCTTCAAGTTGCTGCTGTAAAGGCGCCTGGTTTCGGTGACAGGAGAAAAGACATGCTTGGCGATATTGCTGTAATAGTAGGCGCTAAGTATGTAGTAAATGACGAGCTTGCTGTTAAGATGGAAGACATCGCTCTAAGCGATCTTGGTACTGCTAAGAGCGTACGCATCACAAAAGACGCA…
ZH_F143;B	Ixodes ricinus	Slovakia	Ixodidae	Europe	7	1	LF	5	GGATATCTTTCGCCTTACTTTGTTACAAATGCTGAAAAAATGCTGGTGGAATTTGAAAATCCATACATATTCCTTACTGAAAAGAAGATTAATCTTGTACAAAGCATTCTACCAATCTTAGAAAACGTTGCACGGTCTGGAAGACCATTGCTCATCATAGCTGAAGACGTTGAAGGTGAAGCTCTGAGCACGCTTGTACTCAATAAGCTCCGTGGTGGCCTTCAAGTTGCTGCTGTAAAGGCGCCTGGTTTCGGTGACAGGAGAAAAGACATGCTTGGCGATATTGCTGTAATAGTAGGCGCTAAGTATGTAGTAAATGACGAGCTTGCTGTTAAGATGGAAGACATCGCTCTAAGCGATCTTGGTACTGCTAAGAGCGTACGCATCACAAAAGACGCA…
233	Ixodes ricinus	Hungary	Ixodidae	Europe	7	1	LF	5	GGATATCTTTCGCCTTACTTTGTTACAAATGCTGAAAAAATGCTGGTGGAATTTGAAAATCCATACATATTCCTTACTGAAAAGAAGATTAATCTTGTACAAAGCATTCTACCAATCTTAGAAAACGTTGCACGGTCTGGAAGACCATTGCTCATCATAGCTGAAGACGTTGAAGGTGAAGCTCTGAGCACGCTTGTACTCAATAAGCTCCGTGGTGGCCTTCAAGTTGCTGCTGTAAAGGCGCCTGGTTTCGGTGACAGGAGAAAAGACATGCTTGGCGATATTGCTGTAATAGTAGGCGCTAAGTATGTAGTAAATGACGAGCTTGCTGTTAAGATGGAAGACATCGCTCTAAGCGATCTTGGTACTGCTAAGAGCGTACGCATCACAAAAGACGCA…
ZH_F170;B	Ixodes ricinus	Slovakia	Ixodidae	Europe	7	1	LF	5	GGATATCTTTCGCCTTACTTTGTTACAAATGCTGAAAAAATGCTGGTGGAATTTGAAAATCCATACATATTCCTTACTGAAAAGAAGATTAATCTTGTACAAAGCATTCTACCAATCTTAGAAAACGTTGCACGGTCTGGAAGACCATTGCTCATCATAGCTGAAGACGTTGAAGGTGAAGCTCTGAGCACGCTTGTACTCAATAAGCTCCGTGGTGGCCTTCAAGTTGCTGCTGTAAAGGCGCCTGGTTTCGGTGACAGGAGAAAAGACATGCTTGGCGATATTGCTGTAATAGTAGGCGCTAAGTATGTAGTAAATGACGAGCTTGCTGTTAAGATGGAAGACATCGCTCTAAGCGATCTTGGTACTGCTAAGAGCGTACGCATCACAAAAGACGCA…
ZH_F174;B	Ixodes ricinus	Slovakia	Ixodidae	Europe	7	1	LF	5	GGATATCTTTCGCCTTACTTTGTTACAAATGCTGAAAAAATGCTGGTGGAATTTGAAAATCCATACATATTCCTTACTGAAAAGAAGATTAATCTTGTACAAAGCATTCTACCAATCTTAGAAAACGTTGCACGGTCTGGAAGACCATTGCTCATCATAGCTGAAGACGTTGAAGGTGAAGCTCTGAGCACGCTTGTACTCAATAAGCTCCGTGGTGGCCTTCAAGTTGCTGCTGTAAAGGCGCCTGGTTTCGGTGACAGGAGAAAAGACATGCTTGGCGATATTGCTGTAATAGTAGGCGCTAAGTATGTAGTAAATGACGAGCTTGCTGTTAAGATGGAAGACATCGCTCTAAGCGATCTTGGTACTGCTAAGAGCGTACGCATCACAAAAGACGCA…
232	Ixodes ricinus	Hungary	Ixodidae	Europe	7	1	LF	5	GGATATCTTTCGCCTTACTTTGTTACAAATGCTGAAAAAATGCTGGTGGAATTTGAAAATCCATACATATTCCTTACTGAAAAGAAGATTAATCTTGTACAAAGCATTCTACCAATCTTAGAAAACGTTGCACGGTCTGGAAGACCATTGCTCATCATAGCTGAAGACGTTGAAGGTGAAGCTCTGAGCACGCTTGTACTCAATAAGCTCCGTGGTGGCCTTCAAGTTGCTGCTGTAAAGGCGCCTGGTTTCGGTGACAGGAGAAAAGACATGCTTGGCGATATTGCTGTAATAGTAGGCGCTAAGTATGTAGTAAATGACGAGCTTGCTGTTAAGATGGAAGACATCGCTCTAAGCGATCTTGGTACTGCTAAGAGCGTACGCATCACAAAAGACGCA…
ZH_F96;B	Ixodes ricinus	Slovakia	Ixodidae	Europe	7	1	LF	5	GGATATCTTTCGCCTTACTTTGTTACAAATGCTGAAAAAATGCTGGTGGAATTTGAAAATCCATACATATTCCTTACTGAAAAGAAGATTAATCTTGTACAAAGCATTCTACCAATCTTAGAAAACGTTGCACGGTCTGGAAGACCATTGCTCATCATAGCTGAAGACGTTGAAGGTGAAGCTCTGAGCACGCTTGTACTCAATAAGCTCCGTGGTGGCCTTCAAGTTGCTGCTGTAAAGGCGCCTGGTTTCGGTGACAGGAGAAAAGACATGCTTGGCGATATTGCTGTAATAGTAGGCGCTAAGTATGTAGTAAATGACGAGCTTGCTGTTAAGATGGAAGACATCGCTCTAAGCGATCTTGGTACTGCTAAGAGCGTACGCATCACAAAAGACGCA…
ZH_F121;B	Ixodes ricinus	Slovakia	Ixodidae	Europe	7	1			GCTGGTGGAATTTGAAAATCCATACATATTCCTTACTGAAAAGAAGATTAATCTTGTACAAAGCATTCTACCAATCTTAGAAAACGTTGCACGGTCTGGAAGACCATTGCTCATCATAGCTGAAGACGTTGAAGGTGAAGCTCTGAGCACGCTTGTACTCAATAAGCTCCGTGGTGGCCTTCAAGTTGCTGCTGTAAAGGCGCCTGGTTTCGGTGACAGGAGAAAAGACATGCTTGGCGATATTGCTGTAATAGTAGGCGCTAAGTATGTAGTAAATGACGAGCTTGCTGTTAAGATGGAAGACATCGCTCTAAGCGATCTTGGTACTGCTAAGAGCGTACGCATCACAAAAGACGCAACTACTATCATAGGTAGTGTTGATAGCAGTTCTGAAAGCAT…
ZH_F123;B	Ixodes ricinus	Slovakia	Ixodidae	Europe	7	1	LF	5	GGATATCTTTCGCCTTACTTTGTTACAAATGCTGAAAAAATGCTGGTGGAATTTGAAAATCCATACATATTCCTTACTGAAAAGAAGATTAATCTTGTACAAAGCATTCTACCAATCTTAGAAAACGTTGCACGGTCTGGAAGACCATTGCTCATCATAGCTGAAGACGTTGAAGGTGAAGCTCTGAGCACGCTTGTACTCAATAAGCTCCGTGGTGGCCTTCAAGTTGCTGCTGTAAAGGCGCCTGGTTTCGGTGACAGGAGAAAAGACATGCTTGGCGATATTGCTGTAATAGTAGGCGCTAAGTATGTAGTAAATGACGAGCTTGCTGTTAAGATGGAAGACATCGCTCTAAGCGATCTTGGTACTGCTAAGAGCGTACGCATCACAAAAGACGCA…
ZH_F130;B	Ixodes ricinus	Slovakia	Ixodidae	Europe	7	1	LF	5	GGATATCTTTCGCCTTACTTTGTTACAAATGCTGAAAAAATGCTGGTGGAATTTGAAAATCCATACATATTCCTTACTGAAAAGAAGATTAATCTTGTACAAAGCATTCTACCAATCTTAGAAAACGTTGCACGGTCTGGAAGACCATTGCTCATCATAGCTGAAGACGTTGAAGGTGAAGCTCTGAGCACGCTTGTACTCAATAAGCTCCGTGGTGGCCTTCAAGTTGCTGCTGTAAAGGCGCCTGGTTTCGGTGACAGGAGAAAAGACATGCTTGGCGATATTGCTGTAATAGTAGGCGCTAAGTATGTAGTAAATGACGAGCTTGCTGTTAAGATGGAAGACATCGCTCTAAGCGATCTTGGTACTGCTAAGAGCGTACGCATCACAAAAGACGCA…
[truncated: 1,140 more rows]
